# Supplementary material for: Deleterious heteroplasmic mitochondrial mutations are associated with an increased risk of overall and cancer-specific mortality
Source: Nat Commun. 2023 Sep 30;14:6113. doi: 10.1038/s41467-023-41785-7 (PMC10542802; doi:10.1038/s41467-023-41785-7)
Supplement: Supplementary file 5 — Dataset 1 [file 41467_2023_41785_MOESM5_ESM.xlsx]

## Sheet: Sheet1
Position_Ref_Alt	GENE	COMPLEX/REGION	MLC score	Median Heteroplasmy VAF	MitoMap-Assigned Gene	MitoMap-associated Diseases
10010_T_C	TRNG	TRNA	0.467258	0.099	MT-TG	PEM
10158_T_C	ND3	I	0.519283	0.0785	MT-ND3	Leigh Disease / MELAS
10191_T_C	ND3	I	0.553896	0.064	MT-ND3	Leigh Disease / Leigh-like Disease / ESOC
10197_G_A	ND3	I	0.608697	0.095	MT-ND3	Leigh Disease / Dystonia / Stroke / LDYT
10663_T_C	ND4L	I	0.87193	0.124	MT-ND4L	LHON
11778_G_A	ND4	I	0.88575	0.307	MT-ND4	LHON / Progressive Dystonia
12201_T_C	TRNH	TRNA	0.339097	0.201	MT-TH	Maternally inherited non-syndromic deafness
12276_G_A	TRNL2	TRNA	0.461313	0.052	MT-TL2	CPEO
12315_G_A	TRNL2	TRNA	0.426338	0.068	MT-TL2	CPEO / KSS / possible carotid atherosclerosis risk, trend toward myocardial infarction risk
13042_G_A	ND5	I	0.929537	0.292	MT-ND5	Optic neuropathy/ retinopathy/ LD
13051_G_A	ND5	I	0.877392	0.079	MT-ND5	LHON
13379_A_G	ND5	I	0.6536	0.076	MT-ND5	LHON
13513_G_A	ND5	I	0.632929	0.055	MT-ND5	Leigh Disease / MELAS / LHON-MELAS Overlap Syndrome / negative association w Carotid Atherosclerosis
14459_G_A	ND6	I	0.834631	0.053	MT-ND6	LDYT / Leigh Disease / dystonia / carotid atherosclerosis risk
14484_T_C	ND6	I	0.438288	0.177	MT-ND6	LHON
14487_T_C	ND6	I	0.421118	0.079	MT-ND6	Dystonia / Leigh Disease / ataxia / ptosis / epilepsy
14568_C_T	ND6	I	0.123001	0.227	MT-ND6	LHON
14674_T_C	TRNE	TRNA	0.399451	0.122	MT-TE	Reversible COX deficiency myopathy
14709_T_C	TRNE	TRNA	0.752912	0.07	MT-TE	MM+DMDF / Encephalomyopathy / Dementia+diabetes+ophthalmoplegia
1494_C_T	RNR1	RRNA	0.814352	0.628	MT-RNR1	DEAF
1555_A_G	RNR1	RRNA	0.821896	0.1985	MT-RNR1	DEAF; autism spectrum intellectual disability; possibly antiatherosclerotic
1630_A_G	TRNV	TRNA	0.35153	0.359	MT-TV	MNGIE-like disease / MELAS
1644_G_A	TRNV	TRNA	0.31906	0.1665	MT-TV	Leigh Syndrome / HCM / MELAS
3243_A_G	TRNL1	TRNA	0.855091	0.089	MT-TL1	MELAS / Leigh Syndrome / DMDF / MIDD / SNHL / CPEO / MM / FSGS / ASD / Cardiac+multi-organ dysfunction
3243_A_T	TRNL1	TRNA	0.855091	0.075	MT-TL1	MM / MELAS / SNHL / CPEO
3256_C_T	TRNL1	TRNA	0.763564	0.099	MT-TL1	MELAS; possible atherosclerosis risk
3271_T_C	TRNL1	TRNA	0.713441	0.074	MT-TL1	MELAS / DM
3302_A_G	TRNL1	TRNA	0.492697	0.073	MT-TL1	MM
3303_C_T	TRNL1	TRNA	0.464904	0.096	MT-TL1	MMC
3376_G_A	ND1	I	0.299475	0.057	MT-ND1	LHON MELAS overlap
3460_G_A	ND1	I	0.884815	0.107	MT-ND1	LHON
3635_G_A	ND1	I	0.608154	0.1065	MT-ND1	LHON
3697_G_A	ND1	I	0.9095	0.117	MT-ND1	MELAS / Leigh Syndrome / LDYT / BSN
3700_G_A	ND1	I	0.888406	0.1095	MT-ND1	LHON
3733_G_A	ND1	I	0.379112	0.075	MT-ND1	LHON
3890_G_A	ND1	I	0.932887	0.059	MT-ND1	Progressive Encephalomyopathy / Leigh Syndrome / Optic Atrophy
4300_A_G	TRNI	TRNA	0.728891	0.3265	MT-TI	MICM
4332_G_A	TRNQ	TRNA	0.498642	0.053	MT-TQ	Encephalopathy / MELAS
4450_G_A	TRNM	TRNA	0.677772	0.147	MT-TM	Myopathy / MELAS / Leigh Syndrome
5521_G_A	TRNW	TRNA	0.43684	0.06	MT-TW	Mitochondrial myopathy
5650_G_A	TRNA	TRNA	0.575804	0.073	MT-TA	Myopathy
5690_A_G	TRNN	TRNA	0.814865	0.095	MT-TN	CPEO+ptosis+proximal myopathy
5703_G_A	TRNN	TRNA	0.790512	0.101	MT-TN	CPEO / MM
5728_T_C	TRNN	TRNA	0.772195	0.06	MT-TN	Multiorgan failure / myopathy
616_T_C	TRNF	TRNA	0.498944	0.161	MT-TF	Maternally inherited epilepsy / mito tubulointerstitial kidney disease (MITKD) / Gitelman-like syndrome
7445_A_G	COX1	IV	0.553383	0.165	MT-TS1 precursor	SNHL
7445_A_G	COX1	IV	0.553383	0.165	MT-CO1	SNHL
7497_G_A	TRNS1	TRNA	0.401261	0.084	MT-TS1	MM / EXIT
7510_T_C	TRNS1	TRNA	0.522753	0.585	MT-TS1	SNHL
7511_T_C	TRNS1	TRNA	0.52731	0.166	MT-TS1	SNHL/Deafness
8344_A_G	TRNK	TRNA	0.40099	0.244	MT-TK	MERRF (Myoclonic Epilepsy with Ragged Red Fibers); Other - LD / Depressive mood disorder / leukoencephalopathy / HiCM
8356_T_C	TRNK	TRNA	0.286439	0.096	MT-TK	MERRF
8363_G_A	TRNK	TRNA	0.248295	0.136	MT-TK	MICM+DEAF / MERRF / Autism / Leigh Syndrome / Ataxia+Lipomas
8528_T_C	ATP8	V	0.0536544	0.1555	MT-ATP8/6	Infantile cardiomyopathy / hyperammonemia
8851_T_C	ATP6	V	0.0555254	0.216	MT-ATP6	BSN / Leigh syndrome
8969_G_A	ATP6	V	0.0215463	0.082	MT-ATP6	Mitochondrial myopathy, lactic acidosis and sideroblastic anemia (MLASA) / IgG nephropathy
8993_T_C	ATP6	V	0.108395	0.319	MT-ATP6	NARP / Leigh Disease / MILS / other
8993_T_G	ATP6	V	0.108395	0.136	MT-ATP6	NARP / Leigh Disease / MILS / other
9035_T_C	ATP6	V	0.130967	0.139	MT-ATP6	Ataxia syndromes
9176_T_C	ATP6	V	0.0925222	0.07	MT-ATP6	FBSN / Leigh Disease / Spinocerebellar Ataxia
9185_T_C	ATP6	V	0.0835295	0.131	MT-ATP6	Leigh Disease / Ataxia syndromes / NARP-like disease / Episodic weakness and Charcot-Marie-Tooth
