# Supplementary material for: Deleterious heteroplasmic mitochondrial mutations are associated with an increased risk of overall and cancer-specific mortality
Source: Nat Commun. 2023 Sep 30;14:6113. doi: 10.1038/s41467-023-41785-7 (PMC10542802; doi:10.1038/s41467-023-41785-7)
Supplement: Supplementary file 6 — Dataset 2 [file 41467_2023_41785_MOESM6_ESM.xlsx]

## Sheet: ukb_topmed_mthet_mortality_exte
Disease classification	Disease	Phecode	beta	SE	chisq	OR	P-value	n.cases	mean.var.cases	n.controls	mean.var.controls	case.ctrl_ratio	firth_correct
Neoplasms	Myeloproliferative disease	200	1.41651	0	Inf	4.12271	0	764	0.133684	190545	-0.00115382	0.00400955	TRUE
Neoplasms	Leukemia	204	1.10308	0	Inf	3.01343	0	1310	0.0873201	190545	-0.00115382	0.00687502	TRUE
Neoplasms	Lymphoid leukemia, chronic	204.12	1.52038	0	Inf	4.57394	0	396	0.158146	190545	-0.00115382	0.00207825	TRUE
Neoplasms	Lymphoid leukemia	204.1	1.43821	0	Inf	4.21316	0	446	0.140281	190545	-0.00115382	0.00234065	TRUE
Neoplasms	Myeloid leukemia	204.2	1.39907	0.168718	68.7633	4.05145	1.11022e-16	318	0.127684	190545	-0.00115382	0.0016689	TRUE
Neoplasms	Myeloid leukemia, acute	204.21	1.4708	0.190006	59.9197	4.35269	9.88098e-15	226	0.144151	190545	-0.00115382	0.00118607	TRUE
Infectious diseases	Septicemia	38	0.447584	0.0583366	58.8663	1.56453	1.68754e-14	4979	0.0250975	181753	-0.000736701	0.0273943	TRUE
Injuries & poisonings	Sepsis and SIRS	994	0.483254	0.064673	55.8347	1.62134	7.88258e-14	3898	0.0279676	189968	-0.000573873	0.0205192	TRUE
Injuries & poisonings	Sepsis	994.2	0.483254	0.064673	55.8347	1.62134	7.88258e-14	3898	0.0279676	189968	-0.000573873	0.0205192	TRUE
Hematopoietic	Decreased white blood cell count	288.1	0.557327	0.0812652	47.034	1.746	6.97675e-12	2478	0.031358	187938	-0.000617769	0.0131852	TRUE
Hematopoietic	Neutropenia	288.11	0.557327	0.0812652	47.034	1.746	6.97675e-12	2478	0.031358	187938	-0.000617769	0.0131852	TRUE
Neoplasms	Cancer of other lymphoid, histiocytic tissue	202	0.644494	0.0943022	46.7083	1.90502	8.23785e-12	1685	0.0383057	190545	-0.00115382	0.00884306	TRUE
Neoplasms	Monocytic leukemia	204.3	2.14893	0.342229	39.4286	8.57569	3.40282e-10	37	0.35602	190545	-0.00115382	0.00019418	TRUE
Neoplasms	Polycythemia vera	200.1	1.21741	0.205936	34.9468	3.37842	3.3883e-09	238	0.0992974	187951	-0.00116325	0.00126629	TRUE
Neoplasms	Cancer of bronchus; lung	165.1	0.512295	0.088176	33.7551	1.66912	6.25061e-09	1933	0.0320356	191634	-0.000312983	0.0100869	TRUE
Hematopoietic	Other anemias	285	0.25978	0.04503	33.2818	1.29664	7.97256e-09	9995	0.0122098	177885	-0.000757192	0.056188	TRUE
Neoplasms	Non-Hodgkins lymphoma	202.2	0.613579	0.108078	32.2307	1.84703	1.3691e-08	1294	0.0359779	190545	-0.00115382	0.00679105	TRUE
Digestive	Splenomegaly	579.2	1.04926	0.187169	31.4263	2.85553	2.07153e-08	337	0.0760842	177538	-0.000129779	0.00189819	TRUE
Neoplasms	Cancer within the respiratory system	165	0.443277	0.0839645	27.8714	1.5578	1.29654e-07	2214	0.0270014	191634	-0.000312983	0.0115533	TRUE
Hematopoietic	Other diseases of blood and blood-forming organs	289	0.741996	0.140968	27.7053	2.10012	1.41275e-07	712	0.0466919	187938	-0.000617769	0.00378848	TRUE
Hematopoietic	Purpura and other hemorrhagic conditions	287	0.52498	0.101675	26.6596	1.69042	2.4264e-07	1520	0.0309687	191674	-0.000303726	0.00793013	TRUE
Hematopoietic	Thrombocytopenia	287.3	0.539624	0.106382	25.7305	1.71536	3.92564e-07	1386	0.0317636	191674	-0.000303726	0.00723103	TRUE
Respiratory	Obstructive chronic bronchitis	496.21	0.404063	0.084039	23.1173	1.4979	1.52413e-06	2270	0.0237397	171212	-0.000352148	0.0132584	TRUE
Respiratory	Chronic bronchitis	496.2	0.381067	0.0814728	21.8765	1.46385	2.90774e-06	2464	0.0219869	171212	-0.000352148	0.0143915	TRUE
Hematopoietic	Aplastic anemia	284	0.835766	0.179574	21.6613	2.30658	3.25294e-06	405	0.0556182	177885	-0.000757192	0.00227675	TRUE
Endocrine/metabolic	Disorders of fluid, electrolyte, and acid-base balance	276	0.214099	0.0479581	19.9298	1.23874	8.03365e-06	8379	0.0108371	184729	-0.00048596	0.0453583	TRUE
Genitourinary	Pyelonephritis	590	0.528087	0.121922	18.7607	1.69569	1.48191e-05	1168	0.0279484	175347	-0.00026721	0.00666108	TRUE
Endocrine/metabolic	Electrolyte imbalance	276.1	0.245373	0.0567592	18.6888	1.2781	1.53883e-05	5748	0.0126826	184729	-0.00048596	0.0311159	TRUE
Hematopoietic	Primary thrombocytopenia	287.31	0.880144	0.211769	17.2737	2.41125	3.23643e-05	283	0.0598629	191674	-0.000303726	0.00147647	TRUE
Neoplasms	Malignant neoplasm, other	195.1	0.164356	0.0403557	16.5867	1.17863	4.64763e-05	13254	0.00695108	168013	-0.000847237	0.0788868	TRUE
Infectious diseases	Mycoses	117	0.909009	0.225224	16.2895	2.48186	5.43636e-05	250	0.0619722	191299	-0.000203043	0.00130685	TRUE
Neoplasms	Cancer, suspected or other	195	0.160518	0.0398116	16.2566	1.17412	5.53163e-05	13696	0.00676016	168013	-0.000847237	0.0815175	TRUE
Mental disorders	Neurological disorders	292	0.243238	0.0605707	16.1264	1.27537	5.92516e-05	4961	0.0130941	185896	-0.000280287	0.026687	TRUE
Endocrine/metabolic	Hypopotassemia	276.14	0.339627	0.087874	14.9377	1.40442	0.000111122	2256	0.017928	184729	-0.00048596	0.0122125	TRUE
Respiratory	Chronic airway obstruction	496	0.185647	0.048828	14.4557	1.204	0.000143495	8232	0.00917002	171212	-0.000352148	0.0480807	TRUE
Endocrine/metabolic	Disorders of mineral metabolism	275	0.310455	0.0819422	14.3543	1.36405	0.000151434	2686	0.0164999	191180	-0.000231817	0.0140496	TRUE
Hematopoietic	Personal history of diseases of blood and blood-forming organs	289.3	0.780312	0.211321	13.6349	2.18215	0.000222023	327	0.0464898	187938	-0.000617769	0.00173994	TRUE
Mental disorders	Alcohol-related disorders	317	0.181495	0.0495893	13.3953	1.19901	0.000252261	9286	0.00697246	175318	-0.000529648	0.0529666	TRUE
Respiratory	Hemoptysis	516.1	0.406649	0.111318	13.3447	1.50178	0.000259156	1364	0.0225815	192421	-0.000146477	0.00708862	TRUE
Infectious diseases	Bacterial infection NOS	41	0.174341	0.0486877	12.8222	1.19046	0.000342538	8715	0.00777072	181753	-0.000736701	0.0479497	TRUE
Genitourinary	Renal failure	585	0.167516	0.0470265	12.6889	1.18236	0.000367828	8868	0.00838555	181874	-0.000529635	0.048759	TRUE
Multiple	Other tests	1010	0.179669	0.0504797	12.6682	1.19682	0.000371936	8168	0.00861371	185698	-0.000378877	0.0439854	TRUE
Respiratory	Pneumonia	480	0.160755	0.0453375	12.5723	1.1744	0.000391514	9816	0.00803882	183607	-0.000413787	0.053462	TRUE
Infectious diseases	Gram positive septicemia	38.2	0.650379	0.187076	12.0864	1.91627	0.000507907	421	0.0388512	181753	-0.000736701	0.00231633	TRUE
Infectious diseases	Other infectious and parasitic diseases	136	0.798164	0.230314	12.0101	2.22146	0.000529141	252	0.0522363	193341	-5.11834e-05	0.0013034	TRUE
Neoplasms	Bone marrow or stem cell transplant	860	1.27927	0.369236	12.0037	3.59402	0.000530941	60	0.091994	193806	-2.84802e-05	0.000309588	FALSE
Symptoms	Fever of unknown origin	783	0.270095	0.078081	11.9658	1.31009	0.000541852	3196	0.0133844	190670	-0.000224348	0.0167619	TRUE
Mental disorders	Altered mental status	292.4	0.288798	0.0836469	11.9203	1.33482	0.000555257	2407	0.0163535	185896	-0.000280287	0.0129481	TRUE
Neoplasms	Myeloid leukemia, chronic	204.22	1.1622	0.338837	11.7646	3.19695	0.000603678	97	0.0837864	190545	-0.00115382	0.000509066	TRUE
Respiratory	Other diseases of respiratory system, not elsewhere classified	519	0.169028	0.0497782	11.5303	1.18415	0.000684726	7877	0.00821186	185989	-0.000347788	0.042352	FALSE
Genitourinary	Acute renal failure	585.1	0.177879	0.0524155	11.5167	1.19468	0.000689733	6680	0.00905872	181874	-0.000529635	0.0367287	FALSE
Respiratory	Abnormal sputum	516	0.355348	0.104721	11.5144	1.42668	0.000690591	1445	0.0195054	192421	-0.000146477	0.00750958	FALSE
Neurological	Myopathy	359.2	0.866865	0.255742	11.4895	2.37944	0.000699916	202	0.0561116	192040	-0.000140929	0.00105186	TRUE
Endocrine/metabolic	Nontoxic nodular goiter	241	0.482509	0.144009	11.2261	1.62013	0.00080656	853	0.0248106	181188	-9.68878e-05	0.00470782	TRUE
Respiratory	Pulmonary congestion and hypostasis	503	0.63091	0.188552	11.1963	1.87932	0.000819605	331	0.0413532	183182	-0.000241241	0.00180695	FALSE
Infectious diseases	Gram negative septicemia	38.1	0.401391	0.121949	10.8338	1.4939	0.000996624	999	0.0223182	181753	-0.000736701	0.00549647	FALSE
Mental disorders	Tobacco use disorder	318	0.147343	0.0448655	10.7853	1.15875	0.00102312	11199	0.00587525	175318	-0.000529648	0.0638782	FALSE
Endocrine/metabolic	Hypovolemia	276.5	0.234653	0.0715342	10.7603	1.26447	0.00103699	3367	0.0121023	184729	-0.00048596	0.0182267	FALSE
Genitourinary	Renal failure NOS	585.2	0.423806	0.129466	10.7158	1.52777	0.00106225	854	0.0247024	181874	-0.000529635	0.00469556	FALSE
Circulatory system	Heart failure NOS	428.2	0.211279	0.0647207	10.6568	1.23526	0.00109669	3982	0.0121435	188220	-0.000216326	0.0211561	FALSE
Respiratory	Other diseases of respiratory system, NEC	519.8	0.166332	0.0509849	10.6431	1.18097	0.00110482	7489	0.00807937	185989	-0.000347788	0.0402658	FALSE
Neurological	Muscular dystrophies and other myopathies	359	0.696184	0.213659	10.6171	2.00608	0.00112049	271	0.0420671	192040	-0.000140929	0.00141116	FALSE
Hematopoietic	Defibrination syndrome	286.6	1.63958	0.510509	10.3148	5.15302	0.00131971	30	0.152152	191674	-0.000303726	0.000156516	TRUE
Circulatory system	Other chronic ischemic heart disease, unspecified	411.8	0.14313	0.0446514	10.2753	1.15388	0.00134826	9929	0.00723131	173530	-0.000401226	0.0572178	FALSE
Endocrine/metabolic	Disorders of calcium/phosphorus metabolism	275.5	0.315366	0.0990228	10.1428	1.37076	0.00144863	1656	0.017005	191180	-0.000231817	0.00866199	FALSE
Hematopoietic	Spontaneous ecchymoses	287.1	0.895324	0.281456	10.1191	2.44813	0.00146744	126	0.0613286	191674	-0.000303726	0.000657366	FALSE
Infectious diseases	Intestinal infection due to C. difficile	8.52	0.526717	0.166382	10.0217	1.69336	0.00154704	471	0.0325465	191224	-0.000134879	0.00246308	FALSE
Circulatory system	Peripheral vascular disease, unspecified	443.9	0.283694	0.0910832	9.7012	1.32803	0.00184148	1848	0.0169666	187579	-0.000279201	0.00985185	FALSE
Endocrine/metabolic	Vitamin A deficiency	261.1	2.58873	0.836443	9.57862	13.3129	0.00196857	3	0.662923	190099	-0.000167766	1.57813e-05	TRUE
Digestive	Liver abscess and sequelae of chronic liver disease	571.8	0.418407	0.137093	9.31472	1.51954	0.0022732	810	0.0233326	185454	-0.000212983	0.00436766	FALSE
Digestive	Noninfectious gastroenteritis	558	0.152539	0.0503972	9.16108	1.16479	0.00247217	8520	0.00655864	144727	-0.000475688	0.0588695	FALSE
Respiratory	Bacterial pneumonia	480.1	0.162903	0.053874	9.14319	1.17692	0.00249645	6515	0.00822268	183607	-0.000413787	0.0354834	FALSE
Infectious diseases	Viral warts & HPV	78	0.485986	0.162297	8.96658	1.62578	0.00274963	586	0.0259018	189763	-0.000243939	0.00308806	FALSE
Neoplasms	Chemotherapy	197	0.136039	0.0455866	8.90533	1.14573	0.0028434	10441	0.00528492	168013	-0.000847237	0.062144	FALSE
Dermatologic	Other local infections of skin and subcutaneous tissue	686	0.362913	0.122014	8.84679	1.43751	0.00293605	1080	0.0194514	186193	-0.00022816	0.00580043	FALSE
Infectious diseases	Viral infection	79	0.285128	0.0961656	8.79101	1.32993	0.00302718	2086	0.013272	189763	-0.000243939	0.0109927	FALSE
Endocrine/metabolic	Other disorders of metabolism	277	0.356176	0.120845	8.68709	1.42786	0.00320472	1091	0.0194636	192276	-0.000117836	0.00567414	FALSE
Infectious diseases	Herpes zoster	53	0.575508	0.196987	8.53543	1.77803	0.003483	337	0.0347215	189763	-0.000243939	0.0017759	FALSE
Respiratory	Epistaxis or throat hemorrhage	477	0.282259	0.0974393	8.39125	1.32612	0.00377032	1729	0.0154483	181903	-0.000185997	0.00950507	FALSE
Infectious diseases	Staphylococcus infections	41.1	0.261586	0.0916122	8.15308	1.29899	0.0042988	2123	0.0126314	181753	-0.000736701	0.0116807	FALSE
Infectious diseases	E. coli	41.4	0.234642	0.0823831	8.11215	1.26446	0.00439696	2648	0.0109811	181753	-0.000736701	0.0145692	FALSE
Symptoms	Nonspecific abnormal findings on radiological and other examination of musculoskeletal system	793	0.829251	0.29297	8.01171	2.2916	0.00464758	118	0.0576693	193748	-3.51228e-05	0.000609039	FALSE
Sense organs	Meniere's disease	386.1	0.495225	0.175873	7.92881	1.64087	0.00486537	457	0.0282478	188499	-5.98356e-05	0.00242442	FALSE
Endocrine/metabolic	Hyposmolality and/or hyponatremia	276.12	0.222512	0.0790539	7.92247	1.24921	0.00488247	2715	0.0116006	184729	-0.00048596	0.0146972	FALSE
Hematopoietic	Iron deficiency anemias, unspecified or not due to blood loss	280.1	0.150864	0.0536652	7.90283	1.16284	0.00493575	7193	0.00595969	177885	-0.000757192	0.0404362	FALSE
Endocrine/metabolic	Nontoxic uninodular goiter	241.1	0.546252	0.194332	7.90125	1.72677	0.00494007	399	0.028793	181188	-9.68878e-05	0.00220213	FALSE
Symptoms	Gangrene	791	0.454999	0.161945	7.89384	1.57617	0.00496034	548	0.0267708	193318	-7.58874e-05	0.00283471	FALSE
Circulatory system	Peripheral vascular disease	443	0.211015	0.0760175	7.70546	1.23493	0.00550541	3031	0.0110646	187579	-0.000279201	0.0161585	FALSE
Endocrine/metabolic	Disorders involving the immune mechanism	279	0.641987	0.232946	7.59527	1.90025	0.00585217	243	0.0379761	193457	-2.97805e-05	0.00125609	FALSE
Circulatory system	Polyarteritis nodosa and allied conditions	446	0.396516	0.145116	7.46603	1.48664	0.0062874	703	0.0225196	187579	-0.000279201	0.00374775	FALSE
Neoplasms	Secondary malignant neoplasm	198	0.140289	0.0513913	7.4519	1.15061	0.00633695	7716	0.00560434	168013	-0.000847237	0.045925	FALSE
Genitourinary	Other disorders of the kidney and ureters	586	0.208323	0.0763329	7.44822	1.23161	0.00634992	3093	0.0103205	181874	-0.000529635	0.0170063	FALSE
Digestive	Other symptoms involving abdomen and pelvis	579	0.338178	0.123922	7.44716	1.40239	0.00635367	1108	0.0171597	177538	-0.000129779	0.00624092	FALSE
Congenital anomalies	Congenital anomalies of abdominal wall; diaphram	756.1	1.66383	0.61053	7.42681	5.27948	0.00642593	12	0.181668	193275	-2.61108e-05	6.20877e-05	FALSE
Hematopoietic	Disorders of iron metabolism	275.1	0.460344	0.170601	7.28114	1.58462	0.00696822	520	0.0255704	191180	-0.000231817	0.00271995	FALSE
Infectious diseases	Candidiasis	112	0.242965	0.0910794	7.11618	1.27502	0.00763915	2112	0.0124615	191299	-0.000203043	0.0110403	FALSE
Hematopoietic	Iron deficiency anemias	280	0.140066	0.0530416	6.9732	1.15035	0.00827396	7460	0.00541337	177885	-0.000757192	0.0419372	FALSE
Respiratory	Respiratory failure, insufficiency, arrest	509	0.260723	0.0987547	6.97014	1.29787	0.0082881	1720	0.0140846	183182	-0.000241241	0.00938957	FALSE
Infectious diseases	Bacterial enteritis	8.5	0.265738	0.100661	6.96924	1.30439	0.00829225	1725	0.0137807	191224	-0.000134879	0.00902083	FALSE
Digestive	Portal hypertension	571.81	0.488171	0.185076	6.95735	1.62933	0.00834756	427	0.0275144	185454	-0.000212983	0.00230246	FALSE
Genitourinary	Other specified benign mammary dysplasias	610.8	0.544505	0.206998	6.91943	1.72376	0.00852643	371	0.0278437	103449	-7.3249e-05	0.00358631	FALSE
Circulatory system	Primary pulmonary hypertension	415.21	0.57817	0.221479	6.81469	1.78277	0.00904112	245	0.0379166	187901	-0.000143048	0.00130388	FALSE
Sense organs	Amblyopia	368.1	-0.628522	0.241591	6.7683	0.533379	0.00927911	554	-0.0252494	190807	-8.58937e-05	0.00290346	FALSE
Respiratory	Other dyspnea	512.9	0.402203	0.157966	6.48285	1.49512	0.010892	631	0.0217771	186200	-8.66154e-05	0.00338883	FALSE
Hematopoietic	Polycythemia, secondary	289.8	0.595562	0.234057	6.47454	1.81405	0.010943	241	0.0345405	187489	-0.000892217	0.00128541	FALSE
Neoplasms	Large cell lymphoma	202.24	0.448797	0.176521	6.46404	1.56643	0.0110079	460	0.0247062	190545	-0.00115382	0.00241413	FALSE
Hematopoietic	Diseases of white blood cells	288	0.397726	0.157491	6.3776	1.48844	0.0115569	648	0.0205738	187938	-0.000617769	0.00344795	FALSE
Sense organs	Conjunctivitis, infectious	369.5	0.592737	0.235278	6.34687	1.80893	0.0117589	233	0.035504	187238	-0.000140706	0.00124441	FALSE
Endocrine/metabolic	Immunity deficiency	279.1	0.651236	0.258756	6.33425	1.91791	0.0118428	196	0.0384064	193457	-2.97805e-05	0.00101315	FALSE
Digestive	Blood in stool	578.2	0.245792	0.0977685	6.32029	1.27863	0.0119364	1814	0.0132631	177538	-0.000129779	0.0102175	FALSE
Musculoskeletal	Intervertebral disc disorder with myelopathy	722.7	-0.960069	0.38272	6.29278	0.382866	0.0121231	296	-0.0321193	186947	6.57763e-05	0.00158334	FALSE
Mental disorders	Delirium due to conditions classified elsewhere	290.2	0.23245	0.0927543	6.28046	1.26169	0.0122077	1782	0.0142899	185896	-0.000280287	0.00958601	FALSE
Neurological	Tics and choreas	333.3	1.20141	0.480092	6.2623	3.32481	0.0123334	33	0.0948018	183225	-4.78585e-05	0.000180106	FALSE
Respiratory	Pulmonary insufficiency or respiratory failure following trauma and surgery	509.3	2.16265	0.86833	6.20301	8.69415	0.0127533	3	0.424122	183182	-0.000241241	1.63772e-05	FALSE
Circulatory system	Tachycardia NOS	427.7	0.232744	0.0940665	6.1219	1.26206	0.0133518	2078	0.0111497	173819	-0.000389137	0.011955	FALSE
Injuries & poisonings	Toxic effect of venom	913	0.904493	0.366004	6.10716	2.47068	0.0134635	77	0.0602079	193789	-2.3923e-05	0.000397339	FALSE
Hematopoietic	Sideroblastic anemia	285.3	1.40327	0.574632	5.96351	4.06847	0.014605	17	0.135431	177885	-0.000757192	9.55674e-05	FALSE
Mental disorders	Mood disorders	296	0.327939	0.135327	5.87243	1.3881	0.0153798	1020	0.0152244	161149	-0.000328733	0.00632955	FALSE
Digestive	Periodontitis (acute or chronic)	523.3	0.371294	0.153544	5.84748	1.44961	0.0155994	811	0.0162965	187374	3.34335e-05	0.00432824	FALSE
Sense organs	Presbyopia	367.4	1.04533	0.432942	5.82973	2.84434	0.0157575	46	0.078762	193820	-1.86929e-05	0.000237334	FALSE
Circulatory system	Myocardial infarction	411.2	0.124107	0.0516597	5.7715	1.13214	0.0162881	7340	0.00639497	173530	-0.000401226	0.0422982	FALSE
Sense organs	Mastoiditis & related conditions	381.3	-3.58517	1.49885	5.72145	0.0277319	0.0167589	90	-0.059408	191708	-6.0617e-05	0.000469464	FALSE
Respiratory	Respiratory complications	519.2	0.625255	0.262021	5.69435	1.86872	0.0170197	180	0.038029	185989	-0.000347788	0.000967799	FALSE
Circulatory system	Ischemic Heart Disease	411	0.0814499	0.034146	5.68985	1.08486	0.0170633	19611	0.00377153	173530	-0.000401226	0.113012	FALSE
Injuries & poisonings	Poisoning by agents primarily affecting skin & mucous membrane, ophthalmological, otorhinolaryngological, & dental drugs	976	1.21992	0.512881	5.65756	3.38692	0.0173803	32	0.0884909	172947	-0.000257179	0.000185028	FALSE
Endocrine/metabolic	Hyperpotassemia	276.13	0.280197	0.11793	5.64521	1.32339	0.0175032	1141	0.015329	184729	-0.00048596	0.00617662	FALSE
Sense organs	Blindness and low vision	367.9	0.38491	0.16207	5.64047	1.46948	0.0175505	579	0.021448	190373	-5.87923e-05	0.0030414	FALSE
Sense organs	Lagophthalmos	374.2	1.12413	0.474476	5.61316	3.07755	0.0178261	37	0.0854933	187238	-0.000140706	0.000197609	FALSE
Genitourinary	Other symptoms/disorders or the urinary system	599	0.0980273	0.0417689	5.50792	1.10299	0.0189305	12434	0.00433735	176884	-0.000271935	0.0702947	FALSE
Infectious diseases	Candidiasis of skin and nails	112.3	1.14448	0.488123	5.4974	3.14081	0.0190447	33	0.0890716	191299	-0.000203043	0.000172505	FALSE
Digestive	Gingival and periodontal diseases	523	0.301293	0.128827	5.46973	1.3516	0.0193486	1166	0.0133351	187374	3.34335e-05	0.00622285	FALSE
Respiratory	Pneumococcal pneumonia	480.11	0.133679	0.0572004	5.46167	1.14303	0.0194381	5856	0.00664813	183607	-0.000413787	0.0318942	FALSE
Digestive	Gastric ulcer	531.2	0.186597	0.0799357	5.44912	1.20514	0.0195782	2885	0.00933623	189007	-0.000182537	0.015264	FALSE
Musculoskeletal	Other disorders of cervical region	723	-0.726232	0.31172	5.42777	0.483728	0.019819	385	-0.0258397	186947	6.57763e-05	0.00205941	FALSE
Infectious diseases	Intestinal infection	8	0.195005	0.0840738	5.37987	1.21532	0.0203704	2642	0.00976233	191224	-0.000134879	0.0138163	FALSE
Digestive	Dental abrasion, erosion and attrition	521.2	1.85903	0.8041	5.34507	6.41751	0.020781	5	0.242078	187374	3.34335e-05	2.66846e-05	FALSE
Circulatory system	Cerebral atherosclerosis	433.12	0.507206	0.219631	5.33313	1.66065	0.0209237	265	0.0313768	185512	-0.000105207	0.00142848	FALSE
Neurological	Coma	348.7	0.48997	0.212672	5.30785	1.63227	0.0212295	307	0.0294331	183225	-4.78585e-05	0.00167554	FALSE
Digestive	Chronic periodontitis	523.32	0.376239	0.164313	5.24305	1.4568	0.0220346	717	0.0161206	187374	3.34335e-05	0.00382657	FALSE
Infectious diseases	Herpes zoster with nervous system complications	53.1	0.760182	0.333366	5.19987	2.13866	0.0225886	94	0.052764	189763	-0.000243939	0.000495355	FALSE
Genitourinary	Proliferative glomerulonephritis	580.11	1.05698	0.46359	5.19838	2.87768	0.0226079	43	0.0747568	181874	-0.000529635	0.000236427	FALSE
Circulatory system	Occlusion and stenosis of precerebral arteries	433.1	0.261365	0.114717	5.19092	1.2987	0.0227052	1171	0.0154112	185512	-0.000105207	0.00631226	FALSE
Digestive	Ulcerative colitis (chronic)	555.21	-0.693751	0.304557	5.18883	0.499698	0.0227325	425	-0.0235195	144727	-0.000475688	0.00293656	FALSE
Circulatory system	Supraventricular premature beats	427.61	0.714578	0.316082	5.11093	2.04332	0.0237756	109	0.0479142	173819	-0.000389137	0.000627089	FALSE
Neoplasms	Cancer of other female genital organs (excluding uterus and ovary)	184.2	0.653697	0.289268	5.10685	1.92263	0.0238316	165	0.0362877	95244	-9.91423e-05	0.00173239	FALSE
Dermatologic	Degenerative skin conditions and other dermatoses	702	0.149865	0.0663413	5.10308	1.16168	0.0238834	4290	0.00730652	186675	-0.000244671	0.0229811	FALSE
Digestive	Peptic ulcer (excl. esophageal)	531	0.14224	0.0630033	5.09702	1.15285	0.023967	4859	0.00710039	189007	-0.000182537	0.025708	FALSE
Injuries & poisonings	Hemorrhage or hematoma complicating a procedure	850	0.165062	0.0734024	5.05679	1.17947	0.0245296	3625	0.00771764	181703	-0.000307273	0.0199501	FALSE
Digestive	Duodenal ulcer	531.3	0.22094	0.0989606	4.98454	1.24725	0.0255748	1799	0.0115425	189007	-0.000182537	0.00951817	FALSE
Circulatory system	Congestive heart failure; nonhypertensive	428	0.133114	0.0596268	4.98385	1.14238	0.025585	5050	0.00734079	188220	-0.000216326	0.0268303	FALSE
Neoplasms	Secondary malignancy of bone	198.6	0.206505	0.0935111	4.87679	1.22937	0.0272202	2052	0.00939019	168013	-0.000847237	0.0122133	FALSE
Genitourinary	Nephritis; nephrosis; renal sclerosis	580	0.299581	0.135825	4.86483	1.34929	0.0274095	890	0.0155071	181874	-0.000529635	0.0048935	FALSE
Hematopoietic	Non-autoimmune hemolytic anemias	283.2	1.43723	0.651748	4.86287	4.20901	0.0274407	15	0.121491	177885	-0.000757192	8.43241e-05	FALSE
Respiratory	Respiratory arrest	509.5	0.769857	0.350519	4.82388	2.15946	0.0280681	89	0.0506031	183182	-0.000241241	0.000485856	FALSE
Neurological	Myoclonus	333.2	0.771456	0.351622	4.81359	2.16291	0.0282361	89	0.0511853	183225	-4.78585e-05	0.000485742	FALSE
Respiratory	Bronchiectasis	496.3	0.209909	0.0958709	4.7939	1.23357	0.0285607	1892	0.0101538	171212	-0.000352148	0.0110506	FALSE
Infectious diseases	Postoperative infection	80	0.181661	0.0831193	4.77659	1.19921	0.0288492	2813	0.00862287	190317	-0.000194123	0.0147806	FALSE
Circulatory system	Chronic pulmonary heart disease	415.2	0.415393	0.191499	4.7053	1.51497	0.0300697	374	0.0257952	187901	-0.000143048	0.00199041	FALSE
Dermatologic	Hyperhidrosis	705.8	0.393858	0.182268	4.66937	1.48269	0.0307051	479	0.0212224	188484	-8.59553e-05	0.00254133	FALSE
Neurological	Cerebral edema and compression of brain	348.2	0.503275	0.233589	4.642	1.65413	0.0311987	268	0.0279193	183225	-4.78585e-05	0.00146268	FALSE
Endocrine/metabolic	Other nutritional deficiency	263	1.39491	0.648938	4.62044	4.03459	0.0315932	14	0.126244	190099	-0.000167766	7.36458e-05	FALSE
Musculoskeletal	Panniculitis	729.3	1.02032	0.4754	4.60632	2.77408	0.0318543	44	0.0676283	180018	-0.000155714	0.00024442	FALSE
Genitourinary	Hydronephrosis	595	0.208871	0.0974003	4.59869	1.23229	0.0319963	1897	0.0108617	188386	-7.23391e-05	0.0100698	FALSE
Circulatory system	Carditis	420	0.214398	0.100446	4.55592	1.23912	0.0328052	1736	0.0113235	191178	-0.000150868	0.00908054	FALSE
Endocrine/metabolic	Nontoxic multinodular goiter	241.2	0.393406	0.184716	4.53601	1.48202	0.0331889	481	0.0200647	181188	-9.68878e-05	0.0026547	FALSE
Circulatory system	Cardiac dysrhythmias	427	0.0780645	0.0366899	4.52704	1.08119	0.0333633	16525	0.00343716	173819	-0.000389137	0.0950702	FALSE
Congenital anomalies	Congenital anomalies of muscle, tendon, fascia, and connective tissue	756.3	0.965542	0.454713	4.50887	2.62621	0.0337195	56	0.0572772	193275	-2.61108e-05	0.000289743	FALSE
Neoplasms	Benign neoplasm of colon	208	0.0788418	0.0371483	4.50438	1.08203	0.0338081	16509	0.00337414	175538	-0.00031092	0.094048	FALSE
Pregnancy complications	Hemorrhage during pregnancy; childbirth and postpartum	635	-0.42702	0.201535	4.48948	0.652451	0.034104	1132	-0.00852136	102965	7.82637e-05	0.010994	FALSE
Dermatologic	Keloid scar	701.4	0.65948	0.312436	4.45534	1.93379	0.0347924	147	0.0352532	190626	-0.000113405	0.000771143	FALSE
Sense organs	Chorioretinal inflammations, scars, and other disorders of choroid	363	-0.960991	0.456661	4.42845	0.382513	0.0353445	199	-0.0335047	183166	4.88583e-05	0.00108645	FALSE
Mental disorders	Bipolar	296.1	0.329493	0.156826	4.41422	1.39026	0.0356406	765	0.015185	161149	-0.000328733	0.00474716	FALSE
Endocrine/metabolic	Acidosis	276.41	0.239462	0.114174	4.39889	1.27057	0.0359624	1307	0.0121514	184729	-0.00048596	0.00707523	FALSE
Mental disorders	Alcoholism	317.1	0.121248	0.0580108	4.36848	1.1289	0.0366097	6737	0.00380671	175318	-0.000529648	0.0384273	FALSE
Genitourinary	Disorders resulting from impaired renal function	588	0.846647	0.406364	4.34084	2.33181	0.0372085	64	0.0558859	181874	-0.000529635	0.000351892	FALSE
Neurological	Spinocerebellar disease	334.1	0.688593	0.331206	4.32245	1.99091	0.0376127	111	0.0428701	183225	-4.78585e-05	0.000605813	FALSE
Respiratory	Other diseases of lung	510	0.260701	0.125414	4.3211	1.29784	0.0376426	1062	0.0142296	192777	-7.45049e-05	0.00550896	FALSE
Pregnancy complications	Early or threatened labor; hemorrhage in early pregnancy	636	-0.39147	0.188558	4.31028	0.676062	0.0378827	1303	-0.00853778	102965	7.82637e-05	0.0126548	FALSE
Pregnancy complications	Normal delivery	650	0.330553	0.159423	4.29914	1.39174	0.0381316	1119	0.0101511	192747	-5.89326e-05	0.00580554	FALSE
Injuries & poisonings	Open wound of ear	870.2	0.658046	0.318102	4.27937	1.93102	0.0385776	121	0.0410418	187971	-4.32091e-05	0.000643716	FALSE
Genitourinary	Other disorders of prostate	602	0.27387	0.132988	4.24099	1.31504	0.0394592	865	0.0162858	72780	-0.000570166	0.0118851	FALSE
Respiratory	Other upper respiratory disease	479	0.184506	0.0898636	4.21554	1.20262	0.0400553	2473	0.00858747	181903	-0.000185997	0.0135952	FALSE
Respiratory	Acute upper respiratory infections of multiple or unspecified sites	465	0.219136	0.107939	4.12167	1.245	0.0423373	1662	0.0104024	192080	-9.32675e-05	0.00865264	FALSE
Endocrine/metabolic	Acid-base balance disorder	276.4	0.218723	0.108081	4.09536	1.24449	0.0430012	1487	0.0109193	184729	-0.00048596	0.00804963	FALSE
Sense organs	Infection of the eye	369	0.355112	0.175963	4.07276	1.42634	0.0435799	517	0.0188997	187238	-0.000140706	0.00276119	FALSE
Circulatory system	Pericarditis	420.2	0.250017	0.12393	4.06996	1.28405	0.0436524	1119	0.0131254	191178	-0.000150868	0.00585318	FALSE
Dermatologic	Chronic ulcer of skin	707	0.236856	0.118475	3.99685	1.26726	0.0455853	1174	0.0132462	192692	-8.07043e-05	0.00609262	FALSE
Respiratory	Extrinsic allergic alveolitis	500.1	-2.64515	1.32562	3.98162	0.0709947	0.0459992	67	-0.0575317	183182	-0.000241241	0.000365756	FALSE
Symptoms	Flatulence	561.2	-0.278378	0.139744	3.96826	0.757011	0.0463657	1423	-0.011173	192443	8.26174e-05	0.0073944	FALSE
Circulatory system	Hypotension NOS	458.9	0.138428	0.0695834	3.95764	1.14847	0.0466591	3981	0.00642734	175608	-0.000261873	0.0226698	FALSE
Sense organs	Traumatic cataract	366.3	-3.88533	1.95802	3.93751	0.0205411	0.0472207	59	-0.0636114	173444	-0.000102981	0.000340167	FALSE
Digestive	Other diseases of the teeth and supporting structures	525	-0.24622	0.124244	3.92731	0.78175	0.047508	1780	-0.0103333	187374	3.34335e-05	0.00949972	FALSE
Hematopoietic	Acute posthemorrhagic anemia	285.1	0.599054	0.302392	3.92458	1.8204	0.0475852	157	0.0319242	177885	-0.000757192	0.000882593	FALSE
Respiratory	Chronic sinusitis	475	0.216787	0.109589	3.91321	1.24208	0.0479081	1650	0.00974759	181903	-0.000185997	0.00907077	FALSE
Digestive	Disturbance of salivary secretion	527.7	0.811326	0.411249	3.89207	2.25089	0.0485146	63	0.0549476	190034	-5.4311e-05	0.00033152	FALSE
Musculoskeletal	Laxity of ligament or hypermobility syndrome	728.2	0.761582	0.390302	3.80743	2.14166	0.0510258	93	0.0401804	180018	-0.000155714	0.000516615	FALSE
Symptoms	Abnormal posture	781.2	-175.949	90.2302	3.80251	3.85745e-77	0.051176	3	-0.0786336	192181	2.20193e-05	1.56103e-05	FALSE
Digestive	Atrophic gastritis	535.2	0.412746	0.2125	3.77264	1.51096	0.0520973	312	0.0246725	172557	-0.000144088	0.0018081	FALSE
Neurological	Other headache syndromes	339	0.122773	0.063443	3.74488	1.13063	0.0529696	5459	0.00536881	186301	-0.000162519	0.029302	FALSE
Multiple	Symptoms concerning nutrition, metabolism, and development	1002	0.120947	0.0626218	3.73026	1.12857	0.0534351	5067	0.00574326	188799	-0.000154138	0.0268381	FALSE
Endocrine/metabolic	Hyperparathyroidism	252.1	0.294959	0.153472	3.69372	1.34307	0.0546178	723	0.0150321	190606	-6.32024e-05	0.00379316	FALSE
Genitourinary	Urinary tract infection	591	0.0895451	0.0466773	3.6802	1.09368	0.0550621	9546	0.00410441	175347	-0.00026721	0.0544406	FALSE
Infectious diseases	Infection/inflammation of internal prosthetic device; implant; and graft	81	0.273867	0.142787	3.67879	1.31504	0.055109	873	0.0136106	190317	-0.000194123	0.00458708	FALSE
Circulatory system	Other disorders of circulatory system	459	0.0765205	0.0399534	3.66817	1.07952	0.0554611	13579	0.00332721	175608	-0.000261873	0.0773256	FALSE
Neurological	Other conditions of brain	348	0.320394	0.167383	3.66393	1.37767	0.0556022	599	0.0168061	183225	-4.78585e-05	0.0032692	FALSE
Digestive	Other disorders of gallbladder	575.7	0.254711	0.133474	3.64166	1.29009	0.0563508	1027	0.0123993	182236	-6.01929e-05	0.00563555	FALSE
Musculoskeletal	Contracture of tendon (sheath)	727.7	0.761271	0.399196	3.63669	2.141	0.0565191	74	0.0469265	180018	-0.000155714	0.00041107	FALSE
Circulatory system	Abdominal aortic aneurysm	442.11	0.26509	0.139076	3.63315	1.30355	0.0566396	724	0.0179653	187579	-0.000279201	0.00385971	FALSE
Dermatologic	Congenital anomalies of skin	691	0.75709	0.397648	3.6249	2.13206	0.056921	73	0.048529	188833	1.4752e-05	0.000386585	FALSE
Mental disorders	Impulse control disorder	312.3	1.9736	1.04101	3.59424	7.19656	0.0579803	3	0.249502	193229	-5.94863e-06	1.55256e-05	FALSE
Musculoskeletal	Pyogenic arthritis	711.1	0.990308	0.523033	3.58493	2.69206	0.0583057	36	0.0655455	169884	-8.24104e-05	0.000211909	FALSE
Injuries & poisonings	Adverse effects of sedatives or other central nervous system depressants and anesthetics	967	0.408752	0.21641	3.5675	1.50494	0.0589211	362	0.0199249	172947	-0.000257179	0.00209313	FALSE
Neurological	Abnormal reflex	350.5	1.50753	0.798313	3.56602	4.51555	0.0589734	10	0.126755	190010	-6.33227e-05	5.26288e-05	FALSE
Digestive	Chronic liver disease and cirrhosis	571	0.153404	0.081355	3.55555	1.1658	0.0593466	3047	0.00709032	185454	-0.000212983	0.01643	FALSE
Respiratory	Bronchitis	497	0.359554	0.190747	3.55315	1.43269	0.0594325	452	0.0178566	171212	-0.000352148	0.00264	FALSE
Circulatory system	Phlebitis and thrombophlebitis of lower extremities	451.2	-0.185129	0.0984071	3.53912	0.830997	0.0599372	2520	-0.00829729	172582	-3.90663e-05	0.0146018	FALSE
Mental disorders	Aphasia/speech disturbance	292.1	0.20115	0.107171	3.52279	1.22281	0.0605306	1539	0.0102653	185896	-0.000280287	0.00827882	FALSE
Digestive	Constipation	563	0.0857321	0.0457155	3.5169	1.08951	0.0607459	10132	0.00392853	183734	-0.000216639	0.0551449	FALSE
Endocrine/metabolic	Fluid overload	276.6	0.255055	0.137043	3.4638	1.29053	0.0627259	849	0.0140434	184729	-0.00048596	0.00459592	FALSE
Respiratory	Pleurisy; pleural effusion	507	0.104835	0.0565439	3.43745	1.11053	0.0637339	6038	0.00529884	183182	-0.000241241	0.0329618	FALSE
Pregnancy complications	Hemorrhage in early pregnancy	636.3	-0.60048	0.325694	3.3992	0.548548	0.0652281	491	-0.0141212	102965	7.82637e-05	0.00476861	FALSE
Sense organs	Subjective visual disturbances	368.9	0.320436	0.174145	3.38578	1.37773	0.0657609	564	0.0165408	190807	-8.58937e-05	0.00295587	FALSE
Hematopoietic	Eosinophilia	288.3	0.770403	0.419027	3.38028	2.16064	0.0659808	68	0.0469669	187938	-0.000617769	0.000361821	FALSE
Musculoskeletal	Other unspecified back disorders	724.9	-0.506588	0.278277	3.31402	0.602548	0.0686911	399	-0.0202888	186947	6.57763e-05	0.00213429	FALSE
Neurological	Other degenerative diseases of the basal ganglia	333.8	0.67704	0.372843	3.29744	1.96804	0.0693881	76	0.0471877	183225	-4.78585e-05	0.000414791	FALSE
Dermatologic	Actinic keratosis	702.1	0.158791	0.0874563	3.29663	1.17209	0.0694221	2333	0.00816908	189576	-0.000165342	0.0123064	FALSE
Circulatory system	Arteritis NOS	446.9	0.444771	0.245132	3.2921	1.56013	0.0696138	245	0.0248488	187579	-0.000279201	0.00130612	FALSE
Mental disorders	Hallucinations	292.6	0.386377	0.212986	3.29095	1.47164	0.0696629	329	0.0217482	185896	-0.000280287	0.00176981	FALSE
Congenital anomalies	Congenital anomalies of face and neck	749	-0.968647	0.534353	3.28605	0.379596	0.0698709	170	-0.0277741	193656	1.34479e-05	0.000877845	FALSE
Circulatory system	Circulatory disease NEC	459.9	0.0726772	0.0401537	3.276	1.07538	0.0702999	13475	0.00311571	175608	-0.000261873	0.0767334	FALSE
Circulatory system	Other specified peripheral vascular diseases	443.8	0.96059	0.531737	3.2635	2.61324	0.070838	27	0.0828057	187579	-0.000279201	0.000143939	FALSE
Musculoskeletal	Polymyalgia Rheumatica	717	0.204346	0.113664	3.2321	1.22672	0.0722081	1279	0.0106164	192587	-7.05053e-05	0.00664115	FALSE
Musculoskeletal	Villonodular synovitis	741.6	1.91868	1.06971	3.21718	6.81197	0.0728689	3	0.271047	192557	7.87984e-06	1.55798e-05	FALSE
Dermatologic	Ingrowing nail	703.1	0.357059	0.199532	3.20224	1.42912	0.0735374	425	0.0185029	190131	-0.000122983	0.0022353	FALSE
Neurological	Other demyelinating diseases of central nervous system	341	0.614251	0.344309	3.1827	1.84827	0.0744215	136	0.0305545	183225	-4.78585e-05	0.000742257	FALSE
Circulatory system	Hypertension	401	0.0441311	0.024802	3.16603	1.04512	0.0751851	53912	0.00117404	139954	-0.000452253	0.385212	FALSE
Neoplasms	Malignant neoplasm of bladder	189.21	0.188857	0.106192	3.16286	1.20787	0.075331	1444	0.0113747	190975	-9.81158e-05	0.0075612	FALSE
Symptoms	Cervical radiculitis	765	0.398729	0.224294	3.16023	1.48993	0.0754523	354	0.0188455	191907	-7.50735e-06	0.00184464	FALSE
Endocrine/metabolic	Deficiency of humoral immunity	279.11	0.562712	0.317158	3.14791	1.75543	0.0760242	139	0.0323163	193457	-2.97805e-05	0.000718506	FALSE
Symptoms	Edema	782.3	0.166337	0.0937786	3.14608	1.18097	0.0761094	2015	0.00863756	191706	-8.85633e-05	0.0105109	FALSE
Musculoskeletal	Other and unspecified disorders of back	724	-0.483107	0.272475	3.14365	0.616864	0.0762232	410	-0.0195205	186947	6.57763e-05	0.00219313	FALSE
Dermatologic	Telogen effluvium	704.12	4.86889	2.74692	3.14172	130.176	0.0763134	1	0.583656	190131	-0.000122983	5.25953e-06	FALSE
Circulatory system	Essential hypertension	401.1	0.0438628	0.0248138	3.12469	1.04484	0.0771144	53842	0.00115596	139954	-0.000452253	0.384712	FALSE
Dermatologic	Seborrheic keratosis	702.2	0.164327	0.0931552	3.11173	1.1786	0.0777303	2156	0.00806408	189576	-0.000165342	0.0113727	FALSE
Infectious diseases	Viral hepatitis A	70.1	-2.88231	1.63936	3.09125	0.0560054	0.0787145	52	-0.0555985	189763	-0.000243939	0.000274026	FALSE
Respiratory	Apnea	513.31	2.04991	1.1705	3.06708	7.76721	0.0798929	3	0.232404	193467	3.50208e-06	1.55065e-05	FALSE
Mental disorders	Personality disorders	301	0.498852	0.285837	3.04584	1.64683	0.0809441	229	0.0217849	161149	-0.000328733	0.00142105	FALSE
Sense organs	Retinal vascular changes and abnomalities	362.4	0.244642	0.140597	3.0277	1.27716	0.0818541	820	0.0137234	182380	1.52237e-05	0.00449611	FALSE
Neurological	Pain	338	-0.383334	0.220978	3.00923	0.681585	0.0827914	624	-0.0145618	193242	4.70218e-05	0.00322911	FALSE
Circulatory system	Left bundle branch block	426.32	0.170795	0.098576	3.00198	1.18625	0.0831626	1782	0.00870165	173819	-0.000389137	0.010252	FALSE
Digestive	Appendiceal conditions	540	0.199257	0.115351	2.98392	1.2205	0.0840951	1585	0.00885179	192281	-7.29666e-05	0.00824314	FALSE
Dermatologic	Carbuncle and furuncle	686.1	0.200627	0.116233	2.97936	1.22217	0.0843327	1511	0.00873347	186193	-0.00022816	0.00811524	FALSE
Genitourinary	Chronic cystitis	592.12	0.292384	0.170147	2.95298	1.33962	0.0857196	588	0.0146678	175347	-0.00026721	0.00335335	FALSE
Hematopoietic	Deficiency anemias	281.9	0.866231	0.505506	2.9364	2.37793	0.0866037	39	0.0589995	177885	-0.000757192	0.000219243	FALSE
Mental disorders	Other mental disorder	306	0.0540659	0.0315879	2.92958	1.05555	0.0869702	25526	0.00185482	161149	-0.000328733	0.1584	FALSE
Injuries & poisonings	Poisoning by primarily systemic agents	963	0.555246	0.325021	2.91843	1.74237	0.0875732	149	0.02819	172947	-0.000257179	0.000861536	FALSE
Circulatory system	Bundle branch block	426.3	0.123195	0.0723204	2.90177	1.1311	0.0884826	3539	0.00607917	173819	-0.000389137	0.0203603	FALSE
Neoplasms	Cancer of bladder	189.2	0.172355	0.101223	2.89928	1.1881	0.088619	1623	0.0103918	190975	-9.81158e-05	0.00849849	FALSE
Sense organs	Sensorineural hearing loss	389.1	0.289903	0.170308	2.89758	1.3363	0.0887128	573	0.0150766	189014	-0.000104379	0.00303152	FALSE
Dermatologic	Scar conditions and fibrosis of skin	701.2	0.196464	0.115438	2.89646	1.21709	0.0887742	1477	0.00907586	190626	-0.000113405	0.00774816	FALSE
Dermatologic	Congenital pigmentary anomalies of skin	691.3	1.28481	0.755052	2.8955	3.61398	0.0888275	12	0.108165	188833	1.4752e-05	6.35482e-05	FALSE
Injuries & poisonings	Certain early complications of trauma or procedure	958	0.359135	0.211331	2.88796	1.43209	0.0892436	362	0.0193489	193504	-3.61972e-05	0.00187076	FALSE
Neoplasms	Cancer of oropharynx	149.1	0.487641	0.287023	2.88647	1.62847	0.0893263	187	0.0260751	192528	3.71005e-05	0.000971287	FALSE
Circulatory system	Arterial embolism and thrombosis	444	0.276418	0.163264	2.86648	1.3184	0.0904423	585	0.0158476	187579	-0.000279201	0.00311869	FALSE
Digestive	Personal history of diseases of digestive system	564.9	0.0711028	0.0420143	2.86404	1.07369	0.0905795	13024	0.00254898	144727	-0.000475688	0.0899901	FALSE
Infectious diseases	Dermatophytosis of nail	110.11	0.654809	0.387116	2.86119	1.92478	0.0907401	78	0.0421235	191299	-0.000203043	0.000407739	FALSE
Congenital anomalies	Congenital anomalies of upper limb, including shoulder girdle	755.4	0.952217	0.564564	2.84476	2.59145	0.0916724	33	0.0614273	193275	-2.61108e-05	0.000170741	FALSE
Genitourinary	Cystitis and urethritis	592	0.16593	0.0987502	2.8234	1.18049	0.0928993	1953	0.00798983	175347	-0.00026721	0.0111379	FALSE
Digestive	Functional digestive disorders	564	0.0615755	0.0367334	2.80992	1.06351	0.093683	18173	0.00193778	144727	-0.000475688	0.125567	FALSE
Congenital anomalies	Other congenital musculoskeletal anomalies	756	0.438075	0.261478	2.80689	1.54972	0.0938603	239	0.0221451	193275	-2.61108e-05	0.00123658	FALSE
Digestive	Ulcerative colitis	555.2	-0.197894	0.11838	2.79455	0.820456	0.0945856	1916	-0.0087543	144727	-0.000475688	0.0132387	FALSE
Genitourinary	Nephrotic syndrome without mention of glomerulonephritis	580.2	0.334403	0.200056	2.79407	1.39711	0.0946138	414	0.0171474	181874	-0.000529635	0.0022763	FALSE
Respiratory	Acute laryngitis and tracheitis	465.4	0.619263	0.371292	2.78176	1.85756	0.0953436	99	0.0351749	192080	-9.32675e-05	0.00051541	FALSE
Pregnancy complications	Other conditions or status of the mother complicating pregnancy, childbirth, or the puerperium	649	-3.05335	1.83319	2.77419	0.0472005	0.0957952	61	-0.0388167	106928	1.57255e-05	0.000570477	FALSE
Musculoskeletal	Juvenile osteochondrosis	732.1	0.630847	0.379301	2.76618	1.8792	0.0962756	102	0.0333577	185317	2.91662e-05	0.000550408	FALSE
Sense organs	Retinal detachments and defects	361	0.15577	0.0936706	2.76542	1.16856	0.0963213	2192	0.00799039	183166	4.88583e-05	0.0119673	FALSE
Circulatory system	Palpitations	427.9	-0.157305	0.0950303	2.74007	0.854443	0.0978605	2891	-0.00704894	173819	-0.000389137	0.0166322	FALSE
Mental disorders	Antisocial/borderline personality disorder	301.2	0.722664	0.436941	2.73544	2.05991	0.0981446	90	0.0325648	161149	-0.000328733	0.000558489	FALSE
Pregnancy complications	Early onset of delivery	636.2	-0.643799	0.391051	2.71041	0.525293	0.0996955	337	-0.0137355	102965	7.82637e-05	0.00327296	FALSE
Neoplasms	Malignant neoplasm of renal pelvis	189.12	-1.73939	1.05942	2.69561	0.175627	0.100625	57	-0.0516171	190975	-9.81158e-05	0.000298468	FALSE
Infectious diseases	Aspergillosis	117.4	0.504821	0.307646	2.69261	1.65669	0.100815	148	0.0292697	191299	-0.000203043	0.000773658	FALSE
Neoplasms	Secondary malignancy of lymph nodes	198.1	0.115797	0.0706395	2.68722	1.12277	0.101156	4161	0.00420003	168013	-0.000847237	0.0247659	FALSE
Dermatologic	Dermatitis herpetiformis	695.21	0.794974	0.485605	2.68003	2.21438	0.101614	43	0.0562862	188833	1.4752e-05	0.000227714	FALSE
Circulatory system	Noninfectious disorders of lymphatic channels	450	-0.305199	0.186915	2.66611	0.736977	0.102506	776	-0.012998	193090	5.22372e-05	0.00401885	FALSE
Multiple	Injury, NOS	1009	0.106984	0.0655242	2.66582	1.11292	0.102525	4925	0.00506281	188941	-0.000131969	0.0260663	FALSE
Endocrine/metabolic	Vitamin deficiency	261	0.142385	0.0874022	2.65389	1.15302	0.103297	2561	0.00651114	190099	-0.000167766	0.0134719	FALSE
Endocrine/metabolic	Type 2 diabetes with neurological manifestations	250.24	0.292388	0.179648	2.64896	1.33962	0.103618	494	0.0165647	178379	3.00185e-05	0.00276938	FALSE
Sense organs	Diplopia and disorders of binocular vision	368.2	0.271568	0.167165	2.63915	1.31202	0.104259	611	0.014332	190807	-8.58937e-05	0.00320219	FALSE
Endocrine/metabolic	Polyneuropathy in diabetes	250.6	0.324419	0.199852	2.63508	1.38323	0.104527	386	0.0188332	178379	3.00185e-05	0.00216393	FALSE
Neurological	Infantile cerebral palsy	343	-1.3557	0.838907	2.61155	0.257767	0.106088	87	-0.0354778	183225	-4.78585e-05	0.000474826	FALSE
Hematopoietic	Anemia of chronic disease	285.2	0.276806	0.171344	2.60983	1.31891	0.106203	566	0.0136625	177885	-0.000757192	0.00318183	FALSE
Congenital anomalies	Chromosomal anomalies and genetic disorders	758	0.589633	0.365658	2.60024	1.80333	0.106848	112	0.0311382	193352	-3.9533e-05	0.000579254	FALSE
Endocrine/metabolic	Hyperglyceridemia	272.12	0.796499	0.495473	2.58422	2.21776	0.107934	46	0.050051	167156	-0.000228488	0.000275192	FALSE
Respiratory	Abnormal findings examination of lungs	514	0.146111	0.0909524	2.58068	1.15732	0.108175	2206	0.00771077	191635	-8.13322e-05	0.0115115	FALSE
Genitourinary	Abnormal findings on examination of urine	598	0.144391	0.089947	2.57695	1.15534	0.108431	2342	0.00737742	191524	-9.02128e-05	0.0122282	FALSE
Neurological	Inflammatory and toxic neuropathy	357	0.184488	0.114994	2.57385	1.2026	0.108643	1372	0.00934783	192040	-0.000140929	0.00714434	FALSE
Digestive	Gastroesophageal laceration-hemorrhage syndrome	530.7	-0.680043	0.423954	2.57297	0.506595	0.108703	202	-0.0245958	164541	-4.79512e-05	0.00122766	FALSE
Neoplasms	Malignant neoplasm of retroperitoneum and peritoneum	159.4	-0.794244	0.495603	2.56827	0.451923	0.109027	157	-0.0280915	181793	6.89572e-05	0.00086362	FALSE
Respiratory	Respiratory failure	509.1	0.199634	0.12465	2.56496	1.22096	0.109255	1112	0.0102361	183182	-0.000241241	0.00607047	FALSE
Hematopoietic	Other hereditary hemolytic anemias	282.9	0.701262	0.438086	2.56237	2.01629	0.109435	70	0.0384623	177885	-0.000757192	0.000393513	FALSE
Neoplasms	Secondary malignant neoplasm of liver	198.4	0.141565	0.0886393	2.5507	1.15208	0.110246	2458	0.00558351	168013	-0.000847237	0.0146298	FALSE
Endocrine/metabolic	Disorders of phosphorus metabolism	275.53	0.291896	0.183024	2.54355	1.33896	0.110745	490	0.0156938	191180	-0.000231817	0.00256303	FALSE
Dermatologic	Other hypertrophic and atrophic conditions of skin	701	0.131653	0.0825893	2.54105	1.14071	0.110921	3028	0.0059869	190626	-0.000113405	0.0158845	FALSE
Pregnancy complications	Umbilical cord complications during labor and delivery	663	-0.619392	0.389088	2.53417	0.538272	0.111405	336	-0.0152736	193530	2.65176e-05	0.00173616	FALSE
Injuries & poisonings	Open wound of genital organs	870.8	0.955411	0.602563	2.51406	2.59974	0.112835	32	0.0564662	187971	-4.32091e-05	0.000170239	FALSE
Sense organs	Degenerative and vascular disorders of ear	389.3	-0.758698	0.47858	2.51321	0.468276	0.112896	141	-0.0309261	189014	-0.000104379	0.000745976	FALSE
Circulatory system	Giant cell arteritis	446.5	0.321063	0.202804	2.50627	1.37859	0.113394	364	0.0182837	187579	-0.000279201	0.00194052	FALSE
Circulatory system	Angina pectoris	411.3	0.072405	0.0458974	2.48864	1.07509	0.114671	9877	0.00334101	173530	-0.000401226	0.0569181	FALSE
Circulatory system	Premature beats	427.6	0.228013	0.144832	2.4785	1.2561	0.115412	822	0.012065	173819	-0.000389137	0.00472906	FALSE
Symptoms	Other nonspecific findings on examination of urine	598.9	0.376036	0.238914	2.47729	1.4565	0.115501	264	0.0207216	193602	-2.82565e-05	0.00136362	FALSE
Circulatory system	Acute rheumatic heart disease	394.4	0.870854	0.553868	2.47217	2.38895	0.115878	33	0.0588739	187177	-0.000103794	0.000176304	FALSE
Endocrine/metabolic	Vitamin B-complex deficiencies	261.2	0.204972	0.130407	2.4705	1.22749	0.116001	1069	0.00976352	190099	-0.000167766	0.00562339	FALSE
Neurological	Other and unspecified disorders of the nervous system	349	-0.458292	0.292498	2.45492	0.632363	0.117157	365	-0.0177247	183225	-4.78585e-05	0.00199209	FALSE
Mental disorders	Conduct disorders	312	1.18493	0.756438	2.45381	3.27047	0.11724	12	0.101214	193229	-5.94863e-06	6.21025e-05	FALSE
Endocrine/metabolic	Other endocrine disorders	259	-1.02911	0.659179	2.43732	0.357327	0.118478	114	-0.0305523	190606	-6.32024e-05	0.000598092	FALSE
Mental disorders	Acute reaction to stress	300.8	0.676554	0.433688	2.43361	1.96709	0.118759	79	0.0351142	161149	-0.000328733	0.00049023	FALSE
Pregnancy complications	Placenta previa and abruptio placenta	635.3	-0.389009	0.249388	2.43314	0.677728	0.118795	708	-0.00772247	102965	7.82637e-05	0.00687612	FALSE
Genitourinary	Dysplasia of female genital organs	620	0.801468	0.514147	2.42995	2.22881	0.119037	50	0.0447364	100188	2.97838e-05	0.000499062	FALSE
Neoplasms	Other benign neoplasm of uterus	218.2	-0.709611	0.45534	2.42866	0.491836	0.119134	201	-0.0217322	97440	4.13263e-05	0.00206281	FALSE
Neoplasms	Malignant neoplasm of small intestine, including duodenum	159.2	-0.758724	0.487928	2.418	0.468264	0.119948	153	-0.0283624	181793	6.89572e-05	0.000841617	FALSE
Genitourinary	Cyst of kidney, acquired	586.2	0.171854	0.110765	2.40721	1.1875	0.120778	1459	0.00840432	181874	-0.000529635	0.00802204	FALSE
Genitourinary	Cystitis	592.1	0.156685	0.101085	2.40258	1.16963	0.121135	1874	0.0074946	175347	-0.00026721	0.0106874	FALSE
Neurological	Hereditary and idiopathic peripheral neuropathy	356	-0.914468	0.59044	2.39876	0.40073	0.121432	115	-0.0328462	192040	-0.000140929	0.000598834	FALSE
Injuries & poisonings	Fracture of vertebral column without mention of spinal cord injury	805	0.418037	0.27003	2.39665	1.51898	0.121595	210	0.0231257	191889	-3.58368e-06	0.00109438	FALSE
Neurological	Other peripheral nerve disorders	351	0.0829052	0.0536144	2.39111	1.08644	0.122027	7720	0.00357399	184293	-7.78214e-05	0.0418898	FALSE
Digestive	Diseases of pulp and periapical tissues	522	-0.255252	0.165188	2.38772	0.774721	0.122292	1061	-0.0104786	187374	3.34335e-05	0.00566247	FALSE
Genitourinary	Chronic renal failure [CKD]	585.3	0.114779	0.0749361	2.34608	1.12163	0.125598	3260	0.00526093	181874	-0.000529635	0.0179245	FALSE
Multiple	Crushing or internal injury to organs	1008	-0.589005	0.384937	2.34131	0.554879	0.125984	237	-0.0207783	193629	2.54324e-05	0.00122399	FALSE
Genitourinary	Glomerulonephritis	580.1	0.282515	0.184662	2.34061	1.32646	0.12604	467	0.0148826	181874	-0.000529635	0.00256771	FALSE
Musculoskeletal	Arthropathy associated with other disorders classified elsewhere	713	0.617442	0.404096	2.33466	1.85418	0.126523	79	0.0368037	169884	-8.24104e-05	0.000465023	FALSE
Neurological	Myoneural disorders	358	0.439445	0.287795	2.33153	1.55185	0.126777	172	0.0257974	192040	-0.000140929	0.000895647	FALSE
Neoplasms	Cervical cancer	180.1	-0.861968	0.56487	2.32855	0.42233	0.12702	143	-0.026005	90932	7.15225e-05	0.0015726	FALSE
Dermatologic	Erythema nodosum	695.81	0.764231	0.501164	2.32536	2.14734	0.127281	55	0.0412075	188833	1.4752e-05	0.000291263	FALSE
Dermatologic	Disorder of skin and subcutaneous tissue NOS	689	0.10176	0.0667821	2.32184	1.10712	0.127569	4587	0.00456146	189279	-0.000110543	0.0242341	FALSE
Injuries & poisonings	Fracture of unspecified part of femur	800.2	-1.65413	1.08581	2.32076	0.191259	0.127658	56	-0.0466309	191889	-3.58368e-06	0.000291835	FALSE
Injuries & poisonings	Complications of transplants and reattached limbs	851	0.102089	0.0672055	2.30755	1.10748	0.128747	4353	0.0048865	181703	-0.000307273	0.0239567	FALSE
Sense organs	Other disorders of ear	388	0.640383	0.42181	2.30487	1.89721	0.128969	73	0.0378856	189014	-0.000104379	0.000386215	FALSE
Mental disorders	Polyneuropathy due to drugs	316.1	-1.08546	0.71583	2.29938	0.337745	0.129425	93	-0.0350501	175318	-0.000529648	0.000530465	FALSE
Injuries & poisonings	Poisoning by analgesics, antipyretics, and antirheumatics	965	0.099333	0.0655342	2.29748	1.10443	0.129584	5054	0.00385621	172947	-0.000257179	0.0292228	FALSE
Injuries & poisonings	Traumatic amputation	872	-0.54977	0.364844	2.27064	0.577082	0.131845	255	-0.0205508	187971	-4.32091e-05	0.00135659	FALSE
Congenital anomalies	Anomalies of respiratory system, congenital	748	0.794687	0.527676	2.26808	2.21375	0.132063	41	0.050074	193656	1.34479e-05	0.000211716	FALSE
Neoplasms	Cancer of eye	190	0.544094	0.361301	2.26782	1.72305	0.132085	104	0.0322784	192593	-2.48972e-05	0.000539999	FALSE
Pregnancy complications	Antepartum hemorrhage, abruptio placentae, and placenta previa	635.2	-0.447898	0.298346	2.25381	0.63897	0.133286	507	-0.00888323	102965	7.82637e-05	0.004924	FALSE
Circulatory system	Phlebitis and thrombophlebitis	451	-0.13861	0.0928821	2.22704	0.870567	0.135613	2741	-0.00629945	172582	-3.90663e-05	0.0158823	FALSE
Injuries & poisonings	Traumatic and surgical subcutaneous emphysema	958.2	0.582086	0.390172	2.22568	1.78977	0.135733	84	0.0360407	193504	-3.61972e-05	0.0004341	FALSE
Neurological	Essential tremor	333.1	-0.434806	0.291797	2.22039	0.64739	0.136198	325	-0.0188813	183225	-4.78585e-05	0.00177378	FALSE
Genitourinary	Bladder neck obstruction	596.1	0.183329	0.12363	2.19893	1.20121	0.138106	1101	0.0112612	184368	-0.000262471	0.00597175	FALSE
Circulatory system	Aortic valve disease	394.3	0.170854	0.115327	2.19477	1.18632	0.138479	1277	0.00949521	187177	-0.000103794	0.00682242	FALSE
Circulatory system	Arterial dissection	442.4	-32.6348	22.0375	2.193	6.71269e-15	0.138639	25	-0.0696692	187579	-0.000279201	0.000133277	FALSE
Neurological	Encephalitis	323	0.384362	0.259578	2.19252	1.46868	0.138682	245	0.0197115	193170	-7.35809e-06	0.00126831	FALSE
Circulatory system	Atrial fibrillation and flutter	427.2	0.0740945	0.0501899	2.17941	1.07691	0.139868	7862	0.00373366	173819	-0.000389137	0.045231	FALSE
Injuries & poisonings	Internal derangement of knee	835	0.144015	0.0976665	2.17433	1.1549	0.14033	2232	0.00616264	190351	-0.000108708	0.0117257	FALSE
Digestive	Appendicitis	540.1	0.179718	0.122026	2.16911	1.19688	0.140807	1435	0.00794616	192281	-7.29666e-05	0.00746304	FALSE
Circulatory system	Coronary atherosclerosis	411.4	0.0608447	0.0413349	2.16676	1.06273	0.141023	12843	0.00299925	173530	-0.000401226	0.0740103	FALSE
Circulatory system	Stricture of artery	447.1	0.243492	0.165663	2.16033	1.2757	0.141615	565	0.0146247	187579	-0.000279201	0.00301206	FALSE
Endocrine/metabolic	Disorders of parathyroid gland	252	0.217665	0.148674	2.14341	1.24317	0.143183	827	0.0105884	190606	-6.32024e-05	0.00433879	FALSE
Neurological	Myasthenia gravis	358.1	0.456023	0.312288	2.13237	1.57779	0.144217	145	0.026804	192040	-0.000140929	0.000755051	FALSE
Sense organs	Corneal edema	364.2	0.542706	0.372959	2.11742	1.72066	0.145632	90	0.0343977	183166	4.88583e-05	0.000491358	FALSE
Neoplasms	Pancreatic cancer	157	-0.298917	0.205644	2.11285	0.741621	0.146067	595	-0.0134577	181793	6.89572e-05	0.00327295	FALSE
Dermatologic	Superficial cellulitis and abscess	681	0.0910374	0.0627345	2.10585	1.09531	0.146737	5258	0.00416971	186193	-0.00022816	0.0282395	FALSE
Hematopoietic	Constitutional aplastic anemia	284.2	1.44326	0.994729	2.10515	4.2345	0.146804	6	0.125252	177885	-0.000757192	3.37297e-05	FALSE
Sense organs	Open-angle glaucoma	365.1	-0.19861	0.137279	2.09311	0.81987	0.147965	1185	-0.00941621	183166	4.88583e-05	0.00646954	FALSE
Sense organs	Primary open angle glaucoma	365.11	-0.19861	0.137279	2.09311	0.81987	0.147965	1185	-0.00941621	183166	4.88583e-05	0.00646954	FALSE
Congenital anomalies	Congenital anomalies of male genital organs	751.12	0.480182	0.332082	2.09085	1.61637	0.148184	130	0.027156	86079	-5.16379e-05	0.00151024	FALSE
Dermatologic	Prurigo and Lichen	695.7	-0.307607	0.212833	2.08889	0.735204	0.148373	607	-0.0126957	188833	1.4752e-05	0.00321448	FALSE
Neoplasms	Hodgkin's disease	201	0.44134	0.30706	2.06586	1.55479	0.15063	172	0.0218013	190545	-0.00115382	0.000902674	FALSE
Circulatory system	Cardiomegaly	416	0.113325	0.0791299	2.05103	1.12	0.152103	2967	0.00604265	187901	-0.000143048	0.0157902	FALSE
Circulatory system	Other hypertensive complications	401.3	0.562002	0.392762	2.04747	1.75418	0.152459	83	0.0324513	139954	-0.000452253	0.000593052	FALSE
Dermatologic	Cellulitis and abscess of leg, except foot	681.5	0.101175	0.0709858	2.03144	1.10647	0.154074	3996	0.00471138	186193	-0.00022816	0.0214616	FALSE
Dermatologic	Cellulitis and abscess of arm/hand	681.3	0.101175	0.0709858	2.03144	1.10647	0.154074	3996	0.00471138	186193	-0.00022816	0.0214616	FALSE
Dermatologic	Cellulitis and abscess of foot, toe	681.6	0.101175	0.0709858	2.03144	1.10647	0.154074	3996	0.00471138	186193	-0.00022816	0.0214616	FALSE
Symptoms	Nonspecific findings on examination of blood	790	0.363076	0.255061	2.02631	1.43774	0.154595	231	0.0210834	187929	-7.1259e-05	0.00122919	FALSE
Digestive	Hepatomegaly	573.3	0.376252	0.264502	2.02348	1.45681	0.154884	237	0.0192694	185454	-0.000212983	0.00127794	FALSE
Congenital anomalies	Congenital cataract and lens anomalies	753.1	0.699274	0.492658	2.01467	2.01229	0.155785	52	0.041288	193493	-5.16467e-06	0.000268744	FALSE
Digestive	Inflammatory conditions of jaw	526.5	0.563733	0.398677	1.99942	1.75722	0.15736	84	0.0333717	187374	3.34335e-05	0.000448301	FALSE
Genitourinary	Urinary incontinence	599.4	0.0867264	0.0614191	1.99386	1.0906	0.157938	5776	0.00324574	176884	-0.000271935	0.0326542	FALSE
Sense organs	Impacted cerumen	380.4	0.362927	0.257348	1.98882	1.43753	0.158464	242	0.0192784	192923	-2.9422e-05	0.00125439	FALSE
Neoplasms	Cancer of urinary organs (incl. kidney and bladder)	189	0.111695	0.0792066	1.98859	1.11817	0.158488	2891	0.00648138	190975	-9.81158e-05	0.0151381	FALSE
Mental disorders	Memory loss	292.3	0.232451	0.164853	1.98824	1.26169	0.158525	635	0.0121882	185896	-0.000280287	0.00341589	FALSE
Digestive	Ventral hernia	550.5	0.137771	0.0977524	1.98636	1.14771	0.158722	2071	0.00635599	163293	-0.000226591	0.0126827	FALSE
Circulatory system	Polyarteritis nodosa	446.6	0.848735	0.602211	1.98631	2.33669	0.158727	27	0.0596686	187579	-0.000279201	0.000143939	FALSE
Multiple	Injury to blood vessels	1007	0.416966	0.296884	1.97255	1.51735	0.160177	181	0.0223186	193685	-2.08569e-05	0.000934507	FALSE
Neoplasms	Melanomas of skin, dx or hx	172.1	-0.153413	0.109479	1.96364	0.857775	0.161125	2004	-0.006976	183415	1.90891e-05	0.010926	FALSE
Neoplasms	Melanomas of skin	172.11	-0.153413	0.109479	1.96364	0.857775	0.161125	2004	-0.006976	183415	1.90891e-05	0.010926	FALSE
Sense organs	Peripheral or central vertigo	386.2	-0.30724	0.219295	1.9629	0.735474	0.161203	563	-0.0132195	188499	-5.98356e-05	0.00298675	FALSE
Genitourinary	Cystic mastopathy	610.1	0.305227	0.218258	1.95571	1.35693	0.161972	410	0.0139465	103449	-7.3249e-05	0.00396331	FALSE
Injuries & poisonings	Poisoning by agents primarily acting on the smooth and skeletal muscles and respiratory system	975	-3.36174	2.40581	1.95257	0.034675	0.162311	32	-0.0571787	172947	-0.000257179	0.000185028	FALSE
Musculoskeletal	Degeneration of intervertebral disc	722.6	-0.145558	0.104245	1.94966	0.86454	0.162623	2310	-0.00669447	186947	6.57763e-05	0.0123564	FALSE
Circulatory system	Arrhythmia (cardiac) NOS	427.5	-0.238614	0.170957	1.94813	0.787719	0.162788	853	-0.0113204	173819	-0.000389137	0.0049074	FALSE
Mental disorders	Psychogenic and somatoform disorders	303	-0.451273	0.324271	1.9367	0.636817	0.164027	321	-0.0161736	161149	-0.000328733	0.00199195	FALSE
Mental disorders	Major depressive disorder	296.22	0.374954	0.26949	1.93585	1.45493	0.16412	251	0.0171586	161149	-0.000328733	0.00155756	FALSE
Mental disorders	Depression	296.2	0.374954	0.26949	1.93585	1.45493	0.16412	251	0.0171586	161149	-0.000328733	0.00155756	FALSE
Neurological	Trigeminal nerve disorders [CN5]	352.1	-0.377538	0.271788	1.92956	0.685547	0.164807	400	-0.0150092	184293	-7.78214e-05	0.00217046	FALSE
Genitourinary	Symptomatic menopause	627.2	-0.896784	0.646199	1.92594	0.407879	0.165203	110	-0.0275221	91346	2.66489e-05	0.00120421	FALSE
Circulatory system	First degree AV block	426.21	0.158179	0.114135	1.9207	1.17138	0.165779	1282	0.00920429	173819	-0.000389137	0.00737549	FALSE
Neoplasms	Benign neoplasm of lip, oral cavity, and pharynx	210	-0.310981	0.225175	1.90734	0.732728	0.167259	566	-0.0122556	192528	3.71005e-05	0.00293983	FALSE
Symptoms	Syncope and collapse	788	0.0746845	0.0541384	1.90305	1.07754	0.167737	7013	0.00360797	186853	-0.000135415	0.0375322	FALSE
Hematopoietic	Acquired hemolytic anemias	283	0.509374	0.369509	1.90031	1.66425	0.168044	103	0.0284093	177885	-0.000757192	0.000579026	FALSE
Circulatory system	Cardiac arrest	427.42	0.195902	0.142304	1.89514	1.21641	0.168623	843	0.0103734	173819	-0.000389137	0.00484987	FALSE
Digestive	Anal and rectal conditions	565	-0.0673066	0.0489138	1.89344	0.934909	0.168814	10368	-0.00281258	178041	0.00015933	0.0582338	FALSE
Injuries & poisonings	Traumatic arthropathy	836	0.439253	0.319784	1.88675	1.55155	0.169568	147	0.0245577	190351	-0.000108708	0.000772258	FALSE
Endocrine/metabolic	Congenital hypothyroidism	244.5	-6.79344	4.9544	1.88017	0.0011211	0.170315	27	-0.0752169	181188	-9.68878e-05	0.000149016	FALSE
Endocrine/metabolic	Disorders of protein plasma/amino-acid transport and metabolism	270	0.262033	0.191343	1.87537	1.29957	0.170862	439	0.0148457	193066	-4.22436e-05	0.00227383	FALSE
Neoplasms	Cancer of intrathoracic organs	164	0.75031	0.549499	1.86444	2.11766	0.172113	37	0.0482821	191634	-0.000312983	0.000193076	FALSE
Pregnancy complications	Known or suspected fetal abnormality affecting management of mother	655	-0.180274	0.132072	1.86312	0.835042	0.172265	2438	-0.00242522	104670	5.64889e-05	0.0232923	FALSE
Endocrine/metabolic	Amyloidosis	270.33	0.406358	0.298211	1.85682	1.50134	0.172992	155	0.0249425	193066	-4.22436e-05	0.000802834	FALSE
Mental disorders	Dementias	290.1	-0.133979	0.0983459	1.85591	0.874609	0.173097	2093	-0.00744333	185896	-0.000280287	0.011259	FALSE
Dermatologic	Ichthyosis congenita	691.1	1.19847	0.881846	1.847	3.31503	0.174133	9	0.0996463	188833	1.4752e-05	4.76612e-05	FALSE
Endocrine/metabolic	Paraproteinemia	270.32	0.287377	0.212146	1.83499	1.33293	0.175539	343	0.0168079	193066	-4.22436e-05	0.00177659	FALSE
Neoplasms	Benign neoplasm of unspecified sites	229	-0.194065	0.143285	1.8344	0.823604	0.175608	1325	-0.00744909	192541	5.12621e-05	0.00688165	FALSE
Genitourinary	Other disorders of bladder	596	0.0764476	0.0564659	1.83297	1.07945	0.175777	6352	0.00389406	184368	-0.000262471	0.0344528	FALSE
Infectious diseases	Althete's foot	110.12	-0.83415	0.616489	1.83079	0.434243	0.176035	105	-0.0285357	191299	-0.000203043	0.000548879	FALSE
Sense organs	Disorders of the orbit	376	-1.52813	1.12973	1.82965	0.216942	0.176169	51	-0.0412846	186799	1.96998e-05	0.000273021	FALSE
Endocrine/metabolic	Diabetic retinopathy	250.7	0.162316	0.120032	1.82863	1.17623	0.176289	1238	0.00874954	182380	1.52237e-05	0.00678803	FALSE
Genitourinary	Urethral stricture (not specified as infectious)	597.1	0.12923	0.0956044	1.82712	1.13795	0.176468	2108	0.00630202	184368	-0.000262471	0.0114337	FALSE
Endocrine/metabolic	Protein-calorie malnutrition	260	0.419667	0.310561	1.82607	1.52145	0.176593	155	0.0237177	190099	-0.000167766	0.000815365	FALSE
Digestive	Hemorrhage of rectum and anus	578.8	-0.079207	0.0586346	1.82482	0.923849	0.176741	7252	-0.00339608	177538	-0.000129779	0.0408476	FALSE
Endocrine/metabolic	Type 2 diabetes with renal manifestations	250.22	0.365332	0.270724	1.82104	1.44099	0.177189	204	0.0214649	178379	3.00185e-05	0.00114363	FALSE
Congenital anomalies	Cardiac shunt/ heart septal defect	747.11	-0.391507	0.29089	1.81143	0.676037	0.178337	365	-0.0147508	191480	4.75369e-05	0.0019062	FALSE
Endocrine/metabolic	Disorders of plasma protein metabolism	270.3	0.266079	0.197942	1.80695	1.30484	0.178875	403	0.0153245	193066	-4.22436e-05	0.00208737	FALSE
Respiratory	Respiratory insufficiency	509.2	0.176879	0.131912	1.79797	1.19349	0.179958	1016	0.00889284	183182	-0.000241241	0.0055464	FALSE
Mental disorders	Other persistent mental disorders due to conditions classified elsewhere	290.3	-1.38659	1.03697	1.78801	0.249925	0.181169	66	-0.0328854	185896	-0.000280287	0.000355037	FALSE
Circulatory system	Primary/intrinsic cardiomyopathies	425.1	0.178182	0.133338	1.78573	1.19504	0.181447	1014	0.00912155	191178	-0.000150868	0.00530396	FALSE
Respiratory	Abnormal results of function study of pulmonary system	514.1	-2.19674	1.64851	1.77573	0.111165	0.182675	34	-0.0523514	191635	-8.13322e-05	0.000177421	FALSE
Infectious diseases	Chronic hepatitis	70.4	0.393091	0.295266	1.7724	1.48155	0.183086	192	0.0197686	189763	-0.000243939	0.00101179	FALSE
Genitourinary	Chronic inflammatory pelvic disease	614.32	-0.540042	0.405877	1.77038	0.582724	0.183335	241	-0.0160929	102167	-6.31048e-05	0.00235888	FALSE
Circulatory system	Other acute and subacute forms of ischemic heart disease	411.9	0.164848	0.123927	1.76944	1.17921	0.183451	1155	0.00863418	173530	-0.000401226	0.00665591	FALSE
Dermatologic	Other specified diffuse diseases of connective tissue	709.6	-1.64858	1.24121	1.7641	0.192323	0.184113	48	-0.0413838	187039	-1.56246e-06	0.000256631	FALSE
Endocrine/metabolic	Nonspecific abnormal results of other endocrine function study	259.1	-4.03663	3.0444	1.75806	0.017657	0.184867	28	-0.0588491	190606	-6.32024e-05	0.0001469	FALSE
Neoplasms	Benign neoplasm of skin	216	-0.0957462	0.072445	1.74673	0.908695	0.186288	4839	-0.0038245	188604	8.96534e-05	0.0256569	FALSE
Injuries & poisonings	Toxic effect of carbon monoxide	986	-5.66274	4.28641	1.74528	0.00347297	0.186471	28	-0.0596668	193606	-7.25936e-06	0.000144624	FALSE
Digestive	Bariatric surgery	539	-2.50419	1.89994	1.73723	0.0817417	0.187491	32	-0.0522128	193834	8.6198e-06	0.00016509	FALSE
Infectious diseases	Arthropod-borne diseases	133	-1.09738	0.833304	1.73422	0.333746	0.187873	80	-0.0292086	193341	-5.11834e-05	0.000413777	FALSE
Digestive	Inguinal hernia	550.1	0.0635791	0.0482963	1.73301	1.06564	0.188027	9539	0.00343057	163293	-0.000226591	0.0584165	FALSE
Circulatory system	Peripheral angiopathy in diseases classified elsewhere	443.7	0.295589	0.224695	1.73057	1.34392	0.188338	309	0.0171228	187579	-0.000279201	0.00164731	FALSE
Sense organs	Otitis media and Eustachian tube disorders	381	0.169923	0.129294	1.72722	1.18521	0.188766	1173	0.00819174	191708	-6.0617e-05	0.00611868	FALSE
Pregnancy complications	Late pregnancy and failed induction	645	-0.334936	0.254982	1.72545	0.715384	0.188993	656	-0.00835948	193210	2.83827e-05	0.00339527	FALSE
Neurological	Encephalopathy, not elsewhere classified	348.8	0.483612	0.369403	1.71392	1.62192	0.190477	104	0.0278604	183225	-4.78585e-05	0.000567608	FALSE
Mental disorders	Speech and language disorder	315.2	-0.912269	0.698596	1.70527	0.401612	0.1916	81	-0.0326935	193229	-5.94863e-06	0.000419192	FALSE
Injuries & poisonings	Open wound of neck	870.6	-0.893189	0.687058	1.69005	0.409348	0.193594	95	-0.0276731	187971	-4.32091e-05	0.000505397	FALSE
Endocrine/metabolic	Type 2 diabetes with ophthalmic manifestations	250.23	0.151574	0.116847	1.68274	1.16366	0.194561	1328	0.00790722	178379	3.00185e-05	0.00744482	FALSE
Digestive	Dysphagia	532	0.0803969	0.0621317	1.67437	1.08372	0.195674	5458	0.00375238	164541	-4.79512e-05	0.0331711	FALSE
Digestive	Acute appendicitis	540.11	0.178816	0.138327	1.67109	1.1958	0.196112	1105	0.00794964	192281	-7.29666e-05	0.0057468	FALSE
Neurological	Nonspecific abnormal findings in cerebrospinal fluid	346.3	1.0775	0.834105	1.66877	2.93734	0.196424	12	0.0799785	183225	-4.78585e-05	6.54932e-05	FALSE
Infectious diseases	Intestinal infection due to protozoa	8.7	0.765281	0.594113	1.65922	2.1496	0.197709	33	0.0478764	191224	-0.000134879	0.000172572	FALSE
Neurological	Encephalitis, non-infectious	323.8	0.881356	0.684813	1.65637	2.41417	0.198094	25	0.0523265	193170	-7.35809e-06	0.00012942	FALSE
Endocrine/metabolic	Localized adiposity	278.3	-2.05547	1.60416	1.64183	0.128033	0.200074	37	-0.0431378	181845	7.3848e-05	0.00020347	FALSE
Hematopoietic	Coagulation defects	286	0.223317	0.174749	1.63309	1.25022	0.201276	614	0.0108718	191674	-0.000303726	0.00320336	FALSE
Sense organs	Primary angle-closure glaucoma	365.2	0.217304	0.170108	1.63186	1.24272	0.201446	592	0.0113831	183166	4.88583e-05	0.00323204	FALSE
Endocrine/metabolic	Other disorders of lipoid metabolism	277.5	-0.497136	0.389476	1.62926	0.60827	0.201806	211	-0.0192935	192276	-0.000117836	0.00109738	FALSE
Musculoskeletal	Schmorl's nodes	722.3	-1.77781	1.39326	1.6282	0.169008	0.201952	37	-0.0480538	186947	6.57763e-05	0.000197917	FALSE
Genitourinary	Cyst or abscess of Bartholin's gland	614.53	0.297501	0.233221	1.6272	1.34649	0.20209	398	0.0128666	102167	-6.31048e-05	0.00389558	FALSE
Neoplasms	Malignant neoplasm of other urinary organs	189.4	-0.715487	0.562325	1.61893	0.488954	0.203241	101	-0.0289767	190975	-9.81158e-05	0.000528865	FALSE
Genitourinary	Pelvic inflammatory disease (PID)	614.3	-0.33719	0.266241	1.60398	0.713773	0.205339	493	-0.0105114	102167	-6.31048e-05	0.00482543	FALSE
Injuries & poisonings	Opiates and related narcotics causing adverse effects in therapeutic use	965.1	-0.158802	0.125505	1.60099	0.853165	0.205763	1620	-0.007586	172947	-0.000257179	0.00936703	FALSE
Neurological	Lack of coordination	350.3	0.289323	0.228746	1.59978	1.33552	0.205935	315	0.0158908	190010	-6.33227e-05	0.00165781	FALSE
Symptoms	Cervicalgia	761	0.191632	0.152008	1.5893	1.21123	0.207426	828	0.0090363	193038	-3.87595e-05	0.00428931	FALSE
Endocrine/metabolic	Unspecified disorder of lipoid metabolism	272.9	-0.371828	0.295196	1.58658	0.689473	0.207815	313	-0.0166567	167156	-0.000228488	0.0018725	FALSE
Sense organs	Hearing loss	389	0.0804523	0.0639141	1.58447	1.08378	0.208118	4800	0.00379779	189014	-0.000104379	0.0253949	FALSE
Neoplasms	Benign neoplasm of brain, cranial nerves, meninges	225.1	0.225744	0.17943	1.58285	1.25325	0.20835	579	0.0108272	192593	-2.48972e-05	0.00300634	FALSE
Endocrine/metabolic	Disturbances of sulphur-bearing amino-acid metabolism	270.11	1.42706	1.1348	1.58142	4.16644	0.208557	5	0.120062	193066	-4.22436e-05	2.58979e-05	FALSE
Endocrine/metabolic	Hyperlipidemia	272.1	0.0388562	0.0309378	1.5774	1.03962	0.209136	26592	0.00146601	167156	-0.000228488	0.159085	FALSE
Musculoskeletal	Pathological, developmental or recurrent dislocation	742.2	-1.88353	1.50087	1.57491	0.152053	0.209496	40	-0.038667	192557	7.87984e-06	0.000207731	FALSE
Sense organs	Visual disturbances	368	0.106997	0.0853551	1.57138	1.11293	0.210006	2737	0.00498532	190807	-8.58937e-05	0.0143443	FALSE
Genitourinary	Renal osteodystrophy	588.1	1.60938	1.28425	1.57042	4.9997	0.210146	2	0.215448	181874	-0.000529635	1.09966e-05	FALSE
Hematopoietic	Lymphadenitis	289.4	0.126024	0.100568	1.57032	1.13431	0.21016	2026	0.00521578	187938	-0.000617769	0.0107802	FALSE
Respiratory	Pneumonia due to fungus (mycoses)	480.3	0.449255	0.35869	1.56872	1.56714	0.210393	115	0.0251574	183607	-0.000413787	0.000626338	FALSE
Circulatory system	Other disorders of arteries and arterioles	447	0.170859	0.136418	1.56867	1.18632	0.2104	918	0.00970131	187579	-0.000279201	0.00489394	FALSE
Injuries & poisonings	Anticoagulants causing adverse effects	964.1	0.33173	0.265068	1.56623	1.39338	0.210756	209	0.0197517	172947	-0.000257179	0.00120846	FALSE
Respiratory	Allergic rhinitis	476	-0.158451	0.126946	1.55794	0.853465	0.211967	1653	-0.006675	181903	-0.000185997	0.00908726	FALSE
Pregnancy complications	Ectopic pregnancy	634.3	-0.772535	0.619154	1.55682	0.461841	0.212131	142	-0.0159829	102965	7.82637e-05	0.00137911	FALSE
Neurological	Organic or persistent insomnia	327.41	-0.486772	0.390222	1.55606	0.614607	0.212243	214	-0.0175742	189807	2.99195e-05	0.00112746	FALSE
Mental disorders	Psychogenic disorder	303.3	-0.494369	0.396606	1.55376	0.609956	0.212581	219	-0.0178102	161149	-0.000328733	0.00135899	FALSE
Neurological	Muscular dystrophies	359.1	0.533781	0.429163	1.54697	1.70537	0.213583	82	0.0280041	192040	-0.000140929	0.000426994	FALSE
Sense organs	Otitis media	381.1	0.179301	0.144351	1.54285	1.19638	0.214194	936	0.00859243	191708	-6.0617e-05	0.00488243	FALSE
Endocrine/metabolic	Disorders of lipoid metabolism	272	0.0383715	0.0308922	1.54283	1.03912	0.214197	26710	0.00142992	167156	-0.000228488	0.159791	FALSE
Genitourinary	Acute prostatitis	601.11	-0.499532	0.403191	1.53499	0.606815	0.215366	182	-0.0200865	72780	-0.000570166	0.00250069	FALSE
Congenital anomalies	Congenital anomaly of fingers/toes	755.3	-5.43338	4.39529	1.52815	0.0043683	0.21639	23	-0.0658141	193275	-2.61108e-05	0.000119001	FALSE
Genitourinary	Non-proliferative glomerulonephritis	580.12	0.51728	0.418768	1.52582	1.67746	0.216741	82	0.0293503	181874	-0.000529635	0.000450862	FALSE
Factors influencing health status	Other high-risk pregnancy	638	-3.16193	2.55988	1.52569	0.042344	0.216761	33	-0.0399077	193833	6.79427e-06	0.00017025	FALSE
Neoplasms	Benign neoplasm of pituitary gland and craniopharyngeal duct (pouch)	227.3	-0.459599	0.372268	1.52422	0.631537	0.216982	231	-0.0172491	192663	2.65681e-05	0.00119898	FALSE
Neoplasms	Benign neoplasm of brain and other parts of nervous system	225	0.216183	0.175276	1.52124	1.24133	0.217432	611	0.0103252	192593	-2.48972e-05	0.00317249	FALSE
Genitourinary	Stricture/obstruction of ureter	586.4	0.198584	0.161688	1.50845	1.21967	0.219376	710	0.00926755	181874	-0.000529635	0.0039038	FALSE
Sense organs	Scleritis and episcleritis	379.1	0.770146	0.62708	1.50834	2.16008	0.219392	31	0.0473419	186799	1.96998e-05	0.000165954	FALSE
Musculoskeletal	Acquired deformities of finger	736.2	0.391108	0.319545	1.49806	1.47862	0.22097	157	0.0212209	186807	5.4791e-05	0.00084044	FALSE
Endocrine/metabolic	Disorders of the pituitary gland and its hypothalamic control	253	0.213106	0.17442	1.49279	1.23752	0.221785	588	0.0110025	190606	-6.32024e-05	0.0030849	FALSE
Musculoskeletal	Rupture of synovium	727.5	0.2761	0.226234	1.48942	1.31798	0.222306	334	0.0137794	180018	-0.000155714	0.00185537	FALSE
Dermatologic	Pyoderma	686.5	-1.87629	1.54133	1.48187	0.153157	0.223483	34	-0.045199	186193	-0.00022816	0.000182606	FALSE
Neurological	Cerebral degeneration, unspecified	331.9	-0.252007	0.20711	1.48055	0.777239	0.223689	551	-0.0115735	183225	-4.78585e-05	0.00300723	FALSE
Circulatory system	Aortic aneurysm	442.1	0.141986	0.116978	1.47328	1.15256	0.224829	1215	0.00865192	187579	-0.000279201	0.00647727	FALSE
Digestive	Other specified gastritis	535.8	0.0677235	0.0558007	1.47299	1.07007	0.224875	6885	0.00321027	172557	-0.000144088	0.0398999	FALSE
Neoplasms	Colon cancer	153.2	0.110628	0.0911593	1.47274	1.11698	0.224914	2258	0.00550925	173043	-0.000269198	0.0130488	FALSE
Endocrine/metabolic	Disorders of bilirubin excretion	277.4	0.283252	0.233626	1.46995	1.32744	0.225354	317	0.014718	192276	-0.000117836	0.00164867	FALSE
Multiple	Complications of surgical and medical procedures	1011	-0.120111	0.0991226	1.46833	0.886822	0.225609	2446	-0.00527574	191420	6.74144e-05	0.0127782	FALSE
Musculoskeletal	Contracture of palmar fascia [Dupuytren's disease]	728.71	0.119038	0.0984042	1.46335	1.12641	0.226398	1885	0.00645186	180018	-0.000155714	0.0104712	FALSE
Injuries & poisonings	Complication of amputation stump	874	-0.739131	0.611064	1.46308	0.477529	0.22644	104	-0.0254744	187971	-4.32091e-05	0.000553277	FALSE
Digestive	Disorders of esophageal motility	530.5	-0.275988	0.22834	1.46089	0.758822	0.226788	516	-0.0116389	164541	-4.79512e-05	0.003136	FALSE
Dermatologic	Vascular disorders of skin	694.3	0.454178	0.376324	1.45656	1.57488	0.227478	104	0.0259563	188833	1.4752e-05	0.000550751	FALSE
Endocrine/metabolic	Type 2 diabetes with ketoacidosis	250.21	0.400403	0.333169	1.44433	1.49243	0.22944	149	0.0207768	178379	3.00185e-05	0.0008353	FALSE
Musculoskeletal	Spondylosis and allied disorders	721	-0.131524	0.109786	1.43519	0.876759	0.230919	1937	-0.00632545	186947	6.57763e-05	0.0103612	FALSE
Injuries & poisonings	Poisoning by agents primarily affecting blood constituents	964	0.314002	0.262453	1.4314	1.36889	0.231535	220	0.0181405	172947	-0.000257179	0.00127207	FALSE
Neurological	Disorders of the autonomic nervous system	337	0.362896	0.303528	1.42944	1.43749	0.231855	174	0.0192823	183225	-4.78585e-05	0.000949652	FALSE
Digestive	Gingivitis	523.1	0.521436	0.436525	1.42686	1.68444	0.232277	74	0.0299445	187374	3.34335e-05	0.000394932	FALSE
Infectious diseases	Histoplasmosis	117.1	1.51131	1.26871	1.41901	4.53268	0.233566	3	0.160531	191299	-0.000203043	1.56823e-05	FALSE
Neurological	Chronic pain	338.2	-0.360692	0.303491	1.41248	0.697194	0.234646	336	-0.0131068	193242	4.70218e-05	0.00173875	FALSE
Respiratory	Bronchopneumonia and lung abscess	480.5	0.266805	0.224773	1.40896	1.30579	0.235229	329	0.0138404	183607	-0.000413787	0.00179187	FALSE
Genitourinary	Calculus of lower urinary tract	594.2	0.198163	0.167797	1.39469	1.21916	0.237615	591	0.0116435	188386	-7.23391e-05	0.00313718	FALSE
Injuries & poisonings	Fracture of unspecified bones	809	-1.09416	0.926528	1.39458	0.334821	0.237633	56	-0.0340265	191889	-3.58368e-06	0.000291835	FALSE
Endocrine/metabolic	Abnormal glucose	250.4	-0.195105	0.16538	1.39179	0.822748	0.238103	906	-0.00834401	178379	3.00185e-05	0.00507907	FALSE
Musculoskeletal	Sacroiliitis NEC	715.1	0.529095	0.448888	1.38929	1.6974	0.238526	71	0.0285609	168789	-3.81265e-05	0.000420644	FALSE
Infectious diseases	Rheumatic fever / chorea	41.21	0.837146	0.711496	1.38439	2.30976	0.239355	20	0.0563084	181753	-0.000736701	0.000110039	FALSE
Musculoskeletal	Fasciitis	728.7	0.111387	0.0946982	1.38351	1.11783	0.239504	2095	0.00574156	180018	-0.000155714	0.0116377	FALSE
Mental disorders	Paranoid disorders	295.2	0.379025	0.322332	1.38271	1.46086	0.23964	163	0.0187504	161149	-0.000328733	0.00101149	FALSE
Circulatory system	Intracerebral hemorrhage	430.2	0.19103	0.162692	1.3787	1.2105	0.240323	641	0.0103867	185512	-0.000105207	0.0034553	FALSE
Injuries & poisonings	Effects radiation NOS	990	0.084561	0.0721201	1.37476	1.08824	0.240995	3920	0.00292096	186576	-0.000570564	0.0210102	FALSE
Genitourinary	Chronic interstitial cystitis	592.13	0.359336	0.306658	1.37307	1.43238	0.241284	180	0.0187131	175347	-0.00026721	0.00102654	FALSE
Injuries & poisonings	Toxic effect of corrosive aromatics, acids, and caustic alkalis	983	1.15795	0.99049	1.36672	3.1834	0.242376	8	0.0898648	193606	-7.25936e-06	4.1321e-05	FALSE
Digestive	Cellulitis and abscess of oral soft tissues	528.3	0.427331	0.36597	1.36344	1.53316	0.242942	123	0.0219375	190034	-5.4311e-05	0.000647253	FALSE
Musculoskeletal	Pain in joint	745	0.170635	0.146625	1.35432	1.18606	0.244524	918	0.00761584	192948	-3.62343e-05	0.00475776	FALSE
Injuries & poisonings	Complication due to other implant and internal device	859	0.107968	0.0928283	1.35279	1.11401	0.244791	2354	0.00457896	181703	-0.000307273	0.0129552	FALSE
Genitourinary	Hyperplasia of prostate	600	0.0572701	0.0492682	1.35121	1.05894	0.245067	9009	0.00386455	72780	-0.000570166	0.123784	FALSE
Symptoms	Abdominal pain	785	-0.0381459	0.032834	1.34974	0.962572	0.245324	25332	-0.00138268	168534	0.000207828	0.150308	FALSE
Respiratory	Acute pharyngitis	465.2	0.205161	0.17724	1.33988	1.22772	0.247055	630	0.00961175	192080	-9.32675e-05	0.00327988	FALSE
Genitourinary	Calculus of ureter	594.3	0.136084	0.117642	1.33811	1.14578	0.247367	1476	0.0062743	188386	-7.23391e-05	0.00783498	FALSE
Genitourinary	Vesicoureteral reflux	586.12	-3.64279	3.15643	1.33191	0.0261793	0.248465	20	-0.0634849	181874	-0.000529635	0.000109966	FALSE
Genitourinary	Other inflammatory disorders of male genital organs	601.8	-0.458673	0.39882	1.32267	0.632122	0.250113	188	-0.0186311	72780	-0.000570166	0.00258313	FALSE
Injuries & poisonings	Poisoning by antibiotics	960	0.0469433	0.0408466	1.32079	1.04806	0.25045	14540	0.00128634	172947	-0.000257179	0.084072	FALSE
Congenital anomalies	Cleft palate	749.1	-6.07479	5.28777	1.31983	0.00230013	0.250623	20	-0.0672962	188811	7.3324e-06	0.000105926	FALSE
Genitourinary	Dysmenorrhea	626.2	0.213502	0.186269	1.31378	1.23801	0.251712	749	0.00970757	91346	2.66489e-05	0.00819959	FALSE
Genitourinary	Inflammatory disease of cervix, vagina, and vulva	614.5	0.147685	0.128866	1.31341	1.15915	0.251778	1397	0.00609196	102167	-6.31048e-05	0.0136737	FALSE
Genitourinary	Nephritis and nephropathy without mention of glomerulonephritis	580.3	0.359041	0.313532	1.31137	1.43196	0.252147	169	0.018017	181874	-0.000529635	0.000929215	FALSE
Genitourinary	Nephritis and nephropathy with pathological lesion	580.32	0.359041	0.313532	1.31137	1.43196	0.252147	169	0.018017	181874	-0.000529635	0.000929215	FALSE
Neurological	Nerve root lesions	353.2	0.685455	0.600229	1.30414	1.98467	0.253459	32	0.0445909	184293	-7.78214e-05	0.000173637	FALSE
Sense organs	Anomalies of pupillary function	379.4	0.411929	0.361205	1.30058	1.50973	0.254108	107	0.0255832	186799	1.96998e-05	0.000572808	FALSE
Sense organs	Conductive hearing loss	389.2	-0.39524	0.347379	1.29454	0.673519	0.255213	264	-0.014805	189014	-0.000104379	0.00139672	FALSE
Endocrine/metabolic	Disorders of magnesium metabolism	275.3	0.170364	0.149765	1.294	1.18574	0.255312	812	0.00824982	191180	-0.000231817	0.00424731	FALSE
Digestive	Cysts of oral soft tissues	528.4	0.548232	0.482208	1.29259	1.73019	0.255572	69	0.0275336	190034	-5.4311e-05	0.000363093	FALSE
Mental disorders	Suicidal ideation or attempt	297	0.188289	0.165875	1.28852	1.20718	0.256321	826	0.00737503	161149	-0.000328733	0.00512569	FALSE
Mental disorders	Anorexia nervosa	305.21	-2.21624	1.95402	1.2864	0.109018	0.256713	30	-0.0398946	161149	-0.000328733	0.000186163	FALSE
Circulatory system	Pulmonary heart disease	415	0.0877516	0.0773718	1.28631	1.09172	0.256729	3269	0.00444892	187901	-0.000143048	0.0173975	FALSE
Circulatory system	Secondary/extrinsic cardiomyopathies	425.2	-62.7901	55.386	1.28523	5.3776e-28	0.256928	8	-0.0838078	191178	-0.000150868	4.18458e-05	FALSE
Endocrine/metabolic	Rickets or osteomalacia	261.41	-4.71937	4.16749	1.28239	0.00892078	0.257455	19	-0.0635355	190099	-0.000167766	9.99479e-05	FALSE
Circulatory system	Chronic pericarditis	420.22	-0.863576	0.764312	1.27662	0.421652	0.258529	67	-0.0307547	191178	-0.000150868	0.000350459	FALSE
Digestive	Periapical abscess	522.5	-0.219466	0.194331	1.27541	0.802947	0.258754	742	-0.0092943	187374	3.34335e-05	0.00395999	FALSE
Sense organs	Separation of retinal layers	362.31	-0.638304	0.565968	1.27195	0.528187	0.259401	103	-0.0256468	182380	1.52237e-05	0.000564755	FALSE
Musculoskeletal	Spondylosis without myelopathy	721.1	-0.213524	0.19012	1.26136	0.807733	0.261394	686	-0.00954175	186947	6.57763e-05	0.00366949	FALSE
Sense organs	Corneal ulcer	370.1	-0.627444	0.559668	1.25686	0.533955	0.262246	114	-0.0222543	187238	-0.000140706	0.000608851	FALSE
Dermatologic	Cellulitis and abscess of face/neck	681.2	0.254774	0.227392	1.25533	1.29017	0.262536	362	0.0120848	186193	-0.00022816	0.00194422	FALSE
Musculoskeletal	Other disorders of synovium, tendon, and bursa	727	0.0801256	0.071531	1.25474	1.08342	0.262649	4284	0.00332645	180018	-0.000155714	0.0237976	FALSE
Musculoskeletal	Osteoarthrosis, generalized	740.2	0.22504	0.201027	1.25318	1.25237	0.262946	416	0.0123371	176954	8.35071e-05	0.00235089	FALSE
Neoplasms	Benign neoplasm of bone and articular cartilage	213	0.349421	0.312226	1.25245	1.41825	0.263086	180	0.017383	170308	0.000222692	0.00105691	FALSE
Dermatologic	Diseases of hair and hair follicles	704	0.0938112	0.0840086	1.24699	1.09835	0.264129	3104	0.00416583	190131	-0.000122983	0.0163256	FALSE
Circulatory system	Ventricular fibrillation and flutter	427.41	-0.345682	0.30966	1.24618	0.707738	0.264282	281	-0.014854	173819	-0.000389137	0.00161662	FALSE
Digestive	Abnormal results of function study of liver	573.7	0.0889025	0.079675	1.24504	1.09297	0.264502	3190	0.00414385	185454	-0.000212983	0.017201	FALSE
Symptoms	Muscular wasting and disuse atrophy	772.1	-9.20556	8.26073	1.24183	0.000100479	0.265118	18	-0.0801324	193683	1.58757e-05	9.29354e-05	FALSE
Digestive	Acute pancreatitis	577.1	-0.226466	0.20329	1.241	0.797347	0.265279	624	-0.00934247	192340	4.25052e-05	0.00324425	FALSE
Hematopoietic	Hemorrhagic disorder due to intrinsic circulating anticoagulants	286.5	0.553019	0.497454	1.23588	1.73849	0.266267	46	0.0389414	191674	-0.000303726	0.000239991	FALSE
Injuries & poisonings	Allergy/adverse effect of penicillin	960.2	0.0490107	0.0441317	1.23333	1.05023	0.26676	12190	0.00144187	172947	-0.000257179	0.070484	FALSE
Circulatory system	Cardiomyopathy	425	0.147572	0.132941	1.23223	1.15902	0.266974	1045	0.00747989	191178	-0.000150868	0.00546611	FALSE
Musculoskeletal	Arthropathy associated with neurological disorders	713.5	0.572846	0.516321	1.23094	1.77331	0.267225	49	0.034193	169884	-8.24104e-05	0.000288432	FALSE
Digestive	Other disorders of liver	573	0.119773	0.108006	1.22976	1.12724	0.267454	1676	0.00552426	185454	-0.000212983	0.00903728	FALSE
Multiple	Asphyxia and hypoxemia	1013	0.280699	0.253563	1.22549	1.32405	0.268287	255	0.0150706	193611	-1.98491e-05	0.00131707	FALSE
Genitourinary	Premature menopause and other ovarian failure	627.5	-2.72686	2.46497	1.22378	0.0654246	0.268621	24	-0.0463586	91346	2.66489e-05	0.000262737	FALSE
Dermatologic	Abnormal granulation tissue	701.5	-0.356069	0.322445	1.21943	0.700425	0.269473	283	-0.0142098	190626	-0.000113405	0.00148458	FALSE
Circulatory system	Cardiac arrest and ventricular fibrillation	427.4	0.148717	0.134824	1.2167	1.16034	0.27001	982	0.00762708	173819	-0.000389137	0.00564955	FALSE
Digestive	Cholecystitis without cholelithiasis	574.3	-0.127698	0.115817	1.21569	0.880119	0.270208	1804	-0.00561257	182236	-6.01929e-05	0.00989925	FALSE
Dermatologic	Cutaneous lupus erythematosus	695.41	0.402894	0.365647	1.21411	1.49615	0.270519	125	0.0205534	188131	-6.45293e-06	0.000664431	FALSE
Dermatologic	Rash and other nonspecific skin eruption	687.1	0.120591	0.109588	1.21088	1.12816	0.271157	1685	0.00561339	189876	-4.87224e-05	0.00887421	FALSE
Digestive	Hematemesis	578.1	0.133983	0.12187	1.20867	1.14337	0.271596	1282	0.00645636	177538	-0.000129779	0.00722099	FALSE
Dermatologic	Psoriasis	696.4	-0.125989	0.115106	1.19803	0.881625	0.273716	1854	-0.00550403	186526	1.68638e-05	0.00993963	FALSE
Dermatologic	Sicca syndrome	709.2	0.230332	0.210665	1.19543	1.25902	0.274237	418	0.0108856	187039	-1.56246e-06	0.00223483	FALSE
Genitourinary	Anatomical abnormatilies of kidney and ureters	586.1	-0.439546	0.402368	1.19333	0.644329	0.274658	178	-0.0189353	181874	-0.000529635	0.0009787	FALSE
Infectious diseases	Dermatophytosis / Dermatomycosis	110	0.273914	0.250972	1.19118	1.3151	0.275091	266	0.0147366	191299	-0.000203043	0.00139049	FALSE
Endocrine/metabolic	Thyroiditis	245	0.311802	0.285849	1.18983	1.36588	0.275364	225	0.0150044	181188	-9.68878e-05	0.0012418	FALSE
Injuries & poisonings	Complications of cardiac/vascular device, implant, and graft	854	0.113418	0.104042	1.18836	1.1201	0.275661	1749	0.0056366	181703	-0.000307273	0.0096256	FALSE
Neoplasms	Neoplasm of uncertain behavior of male genital organs	187.8	0.520849	0.478445	1.18511	1.68346	0.276318	59	0.0314583	81524	-0.000285025	0.000723713	FALSE
Genitourinary	Retention of urine	599.2	0.0605677	0.0558272	1.17704	1.06244	0.27796	6435	0.00324189	176884	-0.000271935	0.0363798	FALSE
Dermatologic	Circumscribed scleroderma	701.3	0.657884	0.606562	1.17638	1.9307	0.278093	36	0.0384849	190626	-0.000113405	0.000188851	FALSE
Genitourinary	Spermatocele	603.2	-2.91802	2.69251	1.17452	0.0540408	0.278475	20	-0.0558457	72964	-0.000222502	0.000274108	FALSE
Symptoms	Neuralgia, neuritis, and radiculitis NOS	766	-0.332	0.307837	1.16314	0.717487	0.280815	294	-0.0139287	191907	-7.50735e-06	0.00153199	FALSE
Genitourinary	Disorders secondary to childbirth, surgery, trauma	617	-0.423099	0.393128	1.15829	0.655014	0.281821	215	-0.0145774	193651	1.61845e-05	0.00111024	FALSE
Infectious diseases	Dermatophytosis	110.1	0.272804	0.253572	1.15744	1.31364	0.281997	261	0.0146521	191299	-0.000203043	0.00136436	FALSE
Hematopoietic	Secondary thrombocytopenia	287.32	0.486851	0.453413	1.15293	1.62718	0.282936	66	0.0293033	191674	-0.000303726	0.000344335	FALSE
Neurological	Acute pain	338.1	-0.329478	0.307625	1.14712	0.719299	0.284153	298	-0.0135327	193242	4.70218e-05	0.00154211	FALSE
Digestive	Reflux esophagitis	530.14	-0.061996	0.05807	1.13979	0.939887	0.285697	7120	-0.00288623	164541	-4.79512e-05	0.0432719	FALSE
Dermatologic	Corns and callosities	700	0.302673	0.284045	1.13547	1.35347	0.286612	216	0.0149938	190626	-0.000113405	0.00113311	FALSE
Genitourinary	Urethritis and urethral syndrome	592.2	0.432258	0.405887	1.13416	1.54073	0.286889	94	0.0230397	175347	-0.00026721	0.00053608	FALSE
Neurological	Circadian rhythm sleep disorder	327.6	-1.57954	1.48612	1.12967	0.206071	0.287845	32	-0.0401805	189807	2.99195e-05	0.000168592	FALSE
Neoplasms	Cancer of mouth	145	-0.264228	0.249489	1.12165	0.767798	0.289564	428	-0.0110348	192528	3.71005e-05	0.00222305	FALSE
Musculoskeletal	Osteopenia or other disorder of bone and cartilage	743.9	0.35445	0.334698	1.12151	1.4254	0.289593	150	0.0180728	189167	-4.02039e-06	0.00079295	FALSE
Neoplasms	Benign neoplasm of uterus	218	-0.0723965	0.0683646	1.12143	0.930162	0.289611	6189	-0.00234907	97440	4.13263e-05	0.063516	FALSE
Congenital anomalies	Valvular heart disease/ heart chambers	747.12	-0.394576	0.372895	1.11967	0.673966	0.28999	215	-0.0151809	191480	4.75369e-05	0.00112283	FALSE
Digestive	Nonspecific abnormal findings in stool contents	579.8	-0.121635	0.114968	1.11934	0.885471	0.29006	1841	-0.00508296	177538	-0.000129779	0.0103696	FALSE
Digestive	Abdominal hernia	550	0.0309127	0.0292578	1.11632	1.0314	0.290712	30573	0.00121024	163293	-0.000226591	0.187228	FALSE
Genitourinary	Other disorders of urethra and urinary tract	597	0.0943537	0.0893155	1.116	1.09895	0.290781	2495	0.00440124	184368	-0.000262471	0.0135327	FALSE
Sense organs	Conjunctivitis, noninfectious	371.2	-5.46846	5.18685	1.11154	0.00421773	0.291748	16	-0.0690955	187238	-0.000140706	8.54527e-05	FALSE
Injuries & poisonings	Sprains and strains	840	0.295804	0.280923	1.10875	1.34421	0.292354	250	0.0135744	193616	-1.75275e-05	0.00129122	FALSE
Musculoskeletal	Osteoarthrosis NOS	740.9	-0.0660637	0.0628796	1.10384	0.936071	0.293425	5737	-0.00350665	176954	8.35071e-05	0.0324209	FALSE
Digestive	Duodenitis	535.6	0.0683615	0.0651213	1.10199	1.07075	0.293831	4978	0.00320062	172557	-0.000144088	0.0288484	FALSE
Injuries & poisonings	Hormones and synthetic substitutes causing adverse effects in therapeutic use	962.3	0.257575	0.246001	1.09631	1.29379	0.295078	300	0.0118646	172947	-0.000257179	0.00173464	FALSE
Genitourinary	Absent or infrequent menstruation	626.11	-0.97988	0.93842	1.09031	0.375356	0.296402	63	-0.0227703	91346	2.66489e-05	0.000689685	FALSE
Dermatologic	Unspecified erythematous condition	695.9	0.216082	0.207108	1.08854	1.2412	0.296794	418	0.0109594	188833	1.4752e-05	0.0022136	FALSE
Neoplasms	Benign neoplasm of male genital organs	222	0.415578	0.398487	1.08762	1.51525	0.297	95	0.0230457	81524	-0.000285025	0.0011653	FALSE
Endocrine/metabolic	Secondary diabetes mellitus	249	1.95438	1.87437	1.08719	7.05951	0.297095	1	-0.0897019	178379	3.00185e-05	5.60604e-06	TRUE
Infectious diseases	Viral Enteritis	8.6	0.17055	0.163815	1.08392	1.18596	0.297823	698	0.0080931	191224	-0.000134879	0.00365017	FALSE
Neurological	Hemiplegia	342	0.119602	0.114934	1.08287	1.12705	0.298055	1411	0.00614521	183225	-4.78585e-05	0.00770091	FALSE
Circulatory system	Aneurysm of iliac artery	442.2	0.383689	0.369291	1.0795	1.46769	0.298811	93	0.0268819	187579	-0.000279201	0.000495791	FALSE
Dermatologic	Urticaria	947	0.210434	0.202814	1.07656	1.23421	0.299469	459	0.0100631	190219	-5.28696e-05	0.00241301	FALSE
Circulatory system	Other specified cardiac dysrhythmias	427.3	0.0817849	0.0791188	1.06853	1.08522	0.301278	3123	0.0037514	173819	-0.000389137	0.017967	FALSE
Symptoms	Musculoskeletal symptoms referable to limbs	771	-0.223579	0.216778	1.06373	0.799652	0.302366	551	-0.0097487	192697	1.87236e-05	0.00285941	FALSE
Neoplasms	Cancer of nasopharynx	149.2	0.707158	0.685679	1.06363	2.02822	0.302388	28	0.0400652	192528	3.71005e-05	0.000145433	FALSE
Endocrine/metabolic	Impaired fasting glucose	250.41	-0.216464	0.210702	1.05544	0.805362	0.304259	564	-0.009467	178379	3.00185e-05	0.00316181	FALSE
Pregnancy complications	Preeclampsia and eclampsia	642.1	-0.544345	0.530207	1.05404	0.580222	0.304578	169	-0.0118739	106489	1.84091e-05	0.00158702	FALSE
Hematopoietic	Hemolytic-uremic syndrome	283.21	1.38482	1.35007	1.05215	3.99412	0.305013	5	0.0907689	177885	-0.000757192	2.8108e-05	FALSE
Circulatory system	Embolism and thrombosis of abdominal aorta	444.2	0.675517	0.658651	1.05187	1.96505	0.305077	26	0.0454214	187579	-0.000279201	0.000138608	FALSE
Endocrine/metabolic	Hypercholesterolemia	272.11	0.0326945	0.0319513	1.04706	1.03323	0.306184	24685	0.00111226	167156	-0.000228488	0.147676	FALSE
Circulatory system	Rheumatic disease of the heart valves	394	0.0619585	0.0606059	1.04513	1.06392	0.306631	5320	0.00304828	187177	-0.000103794	0.0284223	FALSE
Mental disorders	Suicide or self-inflicted injury	297.2	0.172425	0.16873	1.04428	1.18818	0.306829	808	0.00669787	161149	-0.000328733	0.00501399	FALSE
Digestive	Hemorrhage from gastrointestinal ulcer	531.1	0.203309	0.199322	1.04041	1.22545	0.307727	422	0.0113096	189007	-0.000182537	0.00223272	FALSE
Circulatory system	Cardiac conduction disorders	426	0.0554989	0.0544286	1.03971	1.05707	0.307888	6799	0.00253757	173819	-0.000389137	0.0391154	FALSE
Endocrine/metabolic	Other disorders of carbohydrate transport and metabolism	271.9	0.693119	0.681393	1.03471	1.99994	0.309054	28	0.040375	193671	-1.23044e-05	0.000144575	FALSE
Digestive	Intestinal malabsorption (non-celiac)	557	-0.3516	0.346215	1.03135	0.703562	0.309842	258	-0.014213	144727	-0.000475688	0.00178267	FALSE
Injuries & poisonings	Postoperative shock	958.1	-1.50375	1.48286	1.02838	0.222294	0.31054	27	-0.0448608	193504	-3.61972e-05	0.000139532	FALSE
Neurological	Sleep apnea	327.3	-0.0845363	0.083623	1.02196	0.918938	0.312054	3524	-0.00355949	189807	2.99195e-05	0.0185662	FALSE
Musculoskeletal	Other derangement of joint	742.9	0.222252	0.220033	1.02027	1.24889	0.312455	435	0.00965057	192557	7.87984e-06	0.00225907	FALSE
Dermatologic	Hidradenitis	705.3	-0.730817	0.725283	1.01532	0.481515	0.313631	85	-0.0209004	188484	-8.59553e-05	0.000450967	FALSE
Digestive	Acute and subacute necrosis of liver	573.4	-188.065	187.304	1.00815	2.10984e-82	0.315347	1	-0.110637	185454	-0.000212983	5.39217e-06	FALSE
Genitourinary	Congenital anomalies of breast	612.3	-1.33753	1.33517	1.00354	0.262494	0.316456	36	-0.0313736	190042	-3.0945e-05	0.000189432	FALSE
Neurological	Cerebral cysts	348.4	0.379912	0.379501	1.00217	1.46216	0.316786	114	0.0197208	183225	-4.78585e-05	0.000622186	FALSE
Digestive	Diverticulosis and diverticulitis	562	0.0335586	0.0335401	1.0011	1.03413	0.317044	22513	0.000833236	144727	-0.000475688	0.155555	FALSE
Digestive	Diverticulosis	562.1	0.0335586	0.0335401	1.0011	1.03413	0.317044	22513	0.000833236	144727	-0.000475688	0.155555	FALSE
Dermatologic	Psoriatic arthropathy	696.42	-0.228379	0.228742	0.996832	0.795822	0.318078	525	-0.0091849	186526	1.68638e-05	0.00281462	FALSE
Multiple	Effects of other external causes	1015	0.0970852	0.0972917	0.995761	1.10195	0.318338	2126	0.00445363	191740	-4.93816e-05	0.0110879	FALSE
Circulatory system	Varicose veins of lower extremity, symptomtic	454.11	0.174677	0.175787	0.987406	1.19086	0.320377	574	0.00940461	172582	-3.90663e-05	0.00332596	FALSE
Hematopoietic	Autoimmune hemolytic anemias	283.1	0.438279	0.441383	0.985982	1.55004	0.320726	76	0.0238063	177885	-0.000757192	0.000427242	FALSE
Musculoskeletal	Cyst of bone	733.2	-1.55949	1.57283	0.98311	0.210243	0.321432	25	-0.0446279	185317	2.91662e-05	0.000134904	FALSE
Sense organs	Corneal degenerations	364.4	-0.207063	0.208849	0.982971	0.812969	0.321467	527	-0.0106414	183166	4.88583e-05	0.00287717	FALSE
Neoplasms	Cancer of prostate	185	0.0628993	0.0635424	0.979859	1.06492	0.322234	4948	0.00420658	72780	-0.000570166	0.0679857	FALSE
Congenital anomalies	Congenital anomalies of stomach	750.15	-1.32783	1.34351	0.976794	0.265052	0.322991	31	-0.0392785	192384	-2.47336e-05	0.000161136	FALSE
Mental disorders	Agorophobia, social phobia, and panic disorder	300.12	0.1622	0.164121	0.976723	1.1761	0.323009	757	0.0070041	161149	-0.000328733	0.00469752	FALSE
Neurological	Disorders of other cranial nerves	352	-0.149581	0.151382	0.976345	0.861069	0.323103	1085	-0.00659677	184293	-7.78214e-05	0.00588736	FALSE
Sense organs	Nystagmus and other irregular eye movements	378.2	0.289783	0.293638	0.973912	1.33614	0.323706	196	0.0152671	186799	1.96998e-05	0.00104926	FALSE
Dermatologic	Psoriasis and related disorders	696	-0.111475	0.112961	0.97387	0.894514	0.323717	1903	-0.00491624	186526	1.68638e-05	0.0102023	FALSE
Hematopoietic	Other deficiency anemia	281	0.140447	0.142731	0.968249	1.15079	0.325117	958	0.00537825	177885	-0.000757192	0.0053855	FALSE
Infectious diseases	HIV infection, symptomatic	71.1	-0.712794	0.726196	0.96343	0.490272	0.326324	83	-0.0221605	189763	-0.000243939	0.000437388	FALSE
Infectious diseases	Spirochetal infection	130	-0.853486	0.870987	0.960217	0.425927	0.327132	55	-0.0279805	193341	-5.11834e-05	0.000284471	FALSE
Respiratory	Throat pain	478	0.280501	0.286377	0.95938	1.32379	0.327343	219	0.0136637	181903	-0.000185997	0.00120394	FALSE
Endocrine/metabolic	Type 1 diabetes	250.1	0.107773	0.110106	0.958069	1.11379	0.327674	1645	0.00520013	178379	3.00185e-05	0.00922194	FALSE
Digestive	Inflammatory bowel disease and other gastroenteritis and colitis	555	-0.0949228	0.0973602	0.950557	0.909443	0.329578	2659	-0.00466366	144727	-0.000475688	0.0183725	FALSE
Digestive	Diseases of pancreas	577	-0.120572	0.12367	0.950535	0.886413	0.329583	1526	-0.00535744	192340	4.25052e-05	0.00793387	FALSE
Respiratory	Chronic pharyngitis and nasopharyngitis	472	0.174827	0.179626	0.947285	1.19104	0.330411	642	0.00758891	181903	-0.000185997	0.00352935	FALSE
Pregnancy complications	Abnormality of organs and soft tissues of pelvis complicating pregnancy, childbirth, or the puerperium	654.1	-0.235871	0.242474	0.946277	0.789882	0.330669	694	-0.00492869	105515	2.6629e-05	0.00657726	FALSE
Neoplasms	Cancer of liver and intrahepatic bile duct	155	0.211603	0.218927	0.934207	1.23566	0.333772	339	0.0126259	181793	6.89572e-05	0.00186476	FALSE
Genitourinary	Symptoms involving female genital tract	624	-0.216689	0.224202	0.934109	0.80518	0.333797	529	-0.00996827	102199	-7.24164e-06	0.00517618	FALSE
Musculoskeletal	Hallux rigidus	735.23	-0.157084	0.162793	0.931096	0.854632	0.334578	930	-0.00673084	186807	5.4791e-05	0.0049784	FALSE
Respiratory	Empyema and pneumothorax	506	-0.156777	0.162569	0.930012	0.854895	0.33486	903	-0.00725831	183182	-0.000241241	0.00492952	FALSE
Injuries & poisonings	Burns	1000	0.232159	0.240825	0.929323	1.26132	0.335039	327	0.011337	193539	-1.91548e-05	0.00168958	FALSE
Circulatory system	Hemorrhoids	455	0.0423332	0.0440391	0.924027	1.04324	0.33642	12063	0.0017455	172582	-3.90663e-05	0.0698972	FALSE
Circulatory system	Other aneurysm	442	0.102541	0.106797	0.92189	1.10798	0.336979	1552	0.00589968	187579	-0.000279201	0.00827385	FALSE
Pregnancy complications	Anemia during pregnancy	644	0.237699	0.24797	0.918874	1.26833	0.337771	489	0.00894247	106619	-4.1014e-05	0.00458642	FALSE
Infectious diseases	Protozoan infection	131	0.831366	0.871809	0.909372	2.29645	0.340281	14	0.058175	193341	-5.11834e-05	7.24109e-05	FALSE
Genitourinary	Renal colic	594.8	-0.150885	0.15841	0.907247	0.859947	0.340846	1040	-0.00632939	188386	-7.23391e-05	0.00552058	FALSE
Mental disorders	Mild cognitive impairment	292.2	-0.256007	0.269464	0.902613	0.774137	0.342082	308	-0.0120597	185896	-0.000280287	0.00165684	FALSE
Dermatologic	Lupus (localized and systemic)	695.4	0.236735	0.249453	0.900633	1.26711	0.342612	315	0.0106227	188131	-6.45293e-06	0.00167437	FALSE
Sense organs	Otorrhea	381.9	0.3528	0.372618	0.896455	1.42305	0.343734	118	0.0190636	191708	-6.0617e-05	0.000615519	FALSE
Musculoskeletal	Acquired toe deformities	735.2	-0.0822866	0.0869381	0.895855	0.921008	0.343896	3148	-0.00396872	186807	5.4791e-05	0.0168516	FALSE
Genitourinary	Atrophy of female genital tract	624.2	-0.271496	0.286952	0.895179	0.762238	0.344078	331	-0.0124461	102199	-7.24164e-06	0.00323878	FALSE
Congenital anomalies	Congenital anomalies of the eye	753	0.390409	0.413525	0.891322	1.47758	0.345119	96	0.0202433	193493	-5.16467e-06	0.000496142	FALSE
Digestive	Ascites (non malignant)	572	0.112666	0.119706	0.885832	1.11926	0.346609	1368	0.00503976	185454	-0.000212983	0.00737649	FALSE
Neoplasms	Neoplasm of uncertain behavior of skin	173	-0.549593	0.585227	0.881929	0.577185	0.347674	98	-0.0207389	183415	1.90891e-05	0.000534307	FALSE
Circulatory system	Thromboangiitis obliterans	446.1	1.05971	1.12994	0.879557	2.88553	0.348323	7	0.0764116	187579	-0.000279201	3.73176e-05	FALSE
Musculoskeletal	Ganglion and cyst of synovium, tendon, and bursa	727.4	0.10535	0.11237	0.878963	1.1111	0.348486	1730	0.00462497	180018	-0.000155714	0.00961015	FALSE
Genitourinary	Excessive or frequent menstruation	626.12	-0.0797011	0.0850258	0.878673	0.923392	0.348565	4579	-0.00130128	91346	2.66489e-05	0.0501281	FALSE
Endocrine/metabolic	Acquired hypothyroidism	244.2	0.347827	0.371168	0.878184	1.41599	0.3487	126	0.0169881	181188	-9.68878e-05	0.00069541	FALSE
Digestive	Cyst of the salivary gland	528.41	0.507045	0.541212	0.877723	1.66038	0.348826	56	0.0252806	190034	-5.4311e-05	0.000294684	FALSE
Neoplasms	Cancer of the gums	145.4	-1.25498	1.34073	0.876177	0.285081	0.349251	28	-0.0385402	192528	3.71005e-05	0.000145433	FALSE
Hematopoietic	Diseases of spleen	289.5	0.196147	0.2096	0.875754	1.21671	0.349367	426	0.00878927	187938	-0.000617769	0.0022667	FALSE
Dermatologic	Acquired acanthosis nigricans	701.6	-0.683144	0.730158	0.875368	0.505027	0.349473	69	-0.0237906	190626	-0.000113405	0.000361965	FALSE
Neurological	Meningitis	320	-0.330495	0.353444	0.87436	0.718568	0.349751	246	-0.0121454	193170	-7.35809e-06	0.00127349	FALSE
Multiple	Obstetrical/birth trauma	665	-0.113051	0.121003	0.872877	0.893105	0.35016	2898	-0.000869989	190968	1.32024e-05	0.0151753	FALSE
Neoplasms	Neoplasm of unspecified nature of digestive system	158	0.139866	0.149755	0.872289	1.15012	0.350322	824	0.00700211	181793	6.89572e-05	0.00453263	FALSE
Genitourinary	Benign mammary dysplasias	610	0.12122	0.129816	0.871953	1.12887	0.350415	1394	0.00516934	103449	-7.3249e-05	0.0134752	FALSE
Injuries & poisonings	Diaper or napkin rash	949.1	0.931613	0.999365	0.869007	2.5386	0.35123	9	0.0688016	190219	-5.28696e-05	4.73139e-05	FALSE
Digestive	Tooth complications likely association with other diseases	521.4	-3.98614	4.2814	0.866825	0.0185713	0.351836	15	-0.0517164	187374	3.34335e-05	8.00538e-05	FALSE
Neoplasms	Cancer of esophagus	150	0.161444	0.173463	0.866219	1.17521	0.352004	562	0.00941677	181793	6.89572e-05	0.00309143	FALSE
Congenital anomalies	Congenital anomalies of skull and face bones	749.2	-6.09051	6.55455	0.86342	0.00226425	0.352783	14	-0.0596247	193656	1.34479e-05	7.22931e-05	FALSE
Genitourinary	Acute inflammatory pelvic disease	614.31	-1.99475	2.15488	0.856895	0.136048	0.354609	23	-0.0357763	102167	-6.31048e-05	0.000225122	FALSE
Sense organs	Other disorders of tympanic membrane	384	-0.174309	0.188375	0.856229	0.840037	0.354796	732	-0.00738267	191708	-6.0617e-05	0.00381831	FALSE
Digestive	Other disorders of peritoneum	568	0.0769719	0.0832127	0.855629	1.08001	0.354965	3105	0.0033796	178041	0.00015933	0.0174398	FALSE
Respiratory	Other symptoms of respiratory system	512	0.0491962	0.053212	0.854761	1.05043	0.355209	7666	0.00210381	186200	-8.66154e-05	0.0411708	FALSE
Neoplasms	Cancer of major salivary glands	145.3	-0.603354	0.653376	0.852743	0.546974	0.355777	81	-0.021845	192528	3.71005e-05	0.000420718	FALSE
Endocrine/metabolic	Anorexia	260.6	0.14187	0.1537	0.851989	1.15243	0.35599	781	0.00731188	190099	-0.000167766	0.00410839	FALSE
Digestive	Disturbances in tooth eruption	520.2	0.137708	0.149261	0.851187	1.14764	0.356217	1080	0.00537188	187374	3.34335e-05	0.00576387	FALSE
Congenital anomalies	Congenital anomalies of genital organs	751.1	0.208657	0.226231	0.850677	1.23202	0.356361	415	0.0091902	192384	-2.47336e-05	0.00215714	FALSE
Neoplasms	Acquired absence of breast	175	0.100684	0.109204	0.850053	1.10593	0.356537	1855	0.00347842	94394	-0.000308078	0.0196517	FALSE
Injuries & poisonings	Poisoning by drugs primarily affecting the autonomic nervous system	971	0.386472	0.419737	0.847776	1.47178	0.357182	106	0.0174494	172947	-0.000257179	0.000612905	FALSE
Infectious diseases	Infectious mononucleosis	79.2	0.54924	0.597688	0.844452	1.73194	0.358127	43	0.0286731	189763	-0.000243939	0.000226598	FALSE
Respiratory	Nasal polyps	471	-0.109201	0.118853	0.844174	0.89655	0.358206	1742	-0.00489417	181903	-0.000185997	0.00957653	FALSE
Digestive	Acute periodontitis	523.31	0.39105	0.425629	0.844113	1.47853	0.358223	92	0.0206353	187374	3.34335e-05	0.000490997	FALSE
Respiratory	Diseases of the larynx and vocal cords	473	0.100805	0.10976	0.843478	1.10606	0.358404	1678	0.00442493	181903	-0.000185997	0.0092247	FALSE
Endocrine/metabolic	Vitamin D deficiency	261.4	0.102747	0.112089	0.840261	1.10821	0.359322	1606	0.00459371	190099	-0.000167766	0.00844823	FALSE
Sense organs	Disorders of the globe	360	0.233767	0.255043	0.840117	1.26335	0.359363	271	0.0112475	183166	4.88583e-05	0.00147953	FALSE
Congenital anomalies	Genitourinary congenital anomalies	751	0.133785	0.146147	0.837978	1.14315	0.359976	978	0.00598692	192384	-2.47336e-05	0.00508358	FALSE
Neoplasms	Benign neoplasm of thyroid glands	226	-0.382447	0.417806	0.837902	0.68219	0.359997	178	-0.0134131	192663	2.65681e-05	0.000923893	FALSE
Digestive	Peritoneal adhesions (postoperative) (postinfection)	568.1	0.0784518	0.0857055	0.837893	1.08161	0.36	2928	0.00341984	178041	0.00015933	0.0164457	FALSE
Pregnancy complications	Major puerperal infection	647.3	-1.875	2.0616	0.827167	0.153355	0.363093	24	-0.0304183	106892	8.38743e-06	0.000224526	FALSE
Digestive	Other biliary tract disease	575	0.0745184	0.0819662	0.826528	1.07737	0.363278	3104	0.00329474	182236	-6.01929e-05	0.0170329	FALSE
Congenital anomalies	Congenital anomalies of esophagus	750.14	-0.706944	0.779262	0.823006	0.493149	0.364303	57	-0.0272688	192384	-2.47336e-05	0.000296282	FALSE
Injuries & poisonings	Allergies, other	949	0.233044	0.256893	0.82295	1.26244	0.364319	299	0.0106976	190219	-5.28696e-05	0.00157187	FALSE
Circulatory system	Varicose veins of lower extremity	454.1	0.0534854	0.0590614	0.820093	1.05494	0.365153	6331	0.00248566	172582	-3.90663e-05	0.036684	FALSE
Hematopoietic	Qualitative platelet defects	287.4	-55.1947	61.0105	0.818438	1.06965e-24	0.365637	6	-0.080758	191674	-0.000303726	3.13032e-05	FALSE
Digestive	Disorders of function of stomach	536	-6.23003	6.89293	0.816905	0.0019694	0.366087	12	-0.0721844	172557	-0.000144088	6.95422e-05	FALSE
Injuries & poisonings	Antineoplastic and immunosuppressive drugs causing adverse effects	963.1	0.665284	0.738069	0.812493	1.94504	0.367384	25	0.0373953	172947	-0.000257179	0.000144553	FALSE
Neurological	Sleep disorders	327	0.140049	0.155431	0.811863	1.15033	0.36757	832	0.00761112	189807	2.99195e-05	0.0043834	FALSE
Sense organs	Disorders of refraction and accommodation; blindness and low vision	367	0.0678663	0.0753527	0.811168	1.07022	0.367775	3493	0.00320426	190373	-5.87923e-05	0.0183482	FALSE
Genitourinary	Abscess or ulceration of vulva	614.54	-0.435233	0.484683	0.806359	0.647114	0.369199	146	-0.0149365	102167	-6.31048e-05	0.00142903	FALSE
Circulatory system	Cerebral aneurysm	433.5	-0.280557	0.313401	0.801387	0.755363	0.370679	284	-0.0109279	185512	-0.000105207	0.0015309	FALSE
Digestive	Cysts of the jaws	526.1	-0.351736	0.39304	0.800866	0.703466	0.370835	190	-0.0137029	187374	3.34335e-05	0.00101401	FALSE
Sense organs	Choroidal degenerations	363.4	-1.14669	1.28189	0.800184	0.317686	0.371038	28	-0.0391657	183166	4.88583e-05	0.000152867	FALSE
Digestive	Anal and rectal polyp	565.1	-0.0578836	0.0647871	0.798241	0.94376	0.37162	5638	-0.00247456	178041	0.00015933	0.0316669	FALSE
Congenital anomalies	Congenital hip dysplasia and deformity	755.61	0.472983	0.529508	0.797895	1.60477	0.371723	65	0.0223039	193275	-2.61108e-05	0.000336308	FALSE
Mental disorders	Dementia with cerebral degenerations	290.12	0.294185	0.329595	0.796675	1.34203	0.372089	123	0.0196035	185896	-0.000280287	0.00066166	FALSE
Pregnancy complications	Respiratory conditions of fetus and newborn	656.2	-146.579	164.263	0.796272	2.19634e-64	0.37221	1	-0.112313	193556	-1.62874e-05	5.16646e-06	FALSE
Pregnancy complications	Transitory tachypnea or apnea of newborn	656.26	-146.579	164.263	0.796272	2.19634e-64	0.37221	1	-0.112313	193556	-1.62874e-05	5.16646e-06	FALSE
Neoplasms	Lipoma of skin and subcutaneous tissue	214.1	-0.0836963	0.0940628	0.791729	0.919711	0.373578	2823	-0.00343044	189233	3.36187e-05	0.0149181	FALSE
Symptoms	Elevated sedimentation rate	790.1	0.459025	0.516245	0.790608	1.58253	0.373916	52	0.0269606	187929	-7.1259e-05	0.0002767	FALSE
Genitourinary	Other nonmalignant breast conditions	613	-0.145163	0.1634	0.789237	0.864882	0.374331	1019	-0.00553894	192847	2.92676e-05	0.00528398	FALSE
Circulatory system	Thrombotic microangiopathy	446.8	0.7861	0.885952	0.787291	2.19482	0.374921	16	0.0463868	187579	-0.000279201	8.52974e-05	FALSE
Endocrine/metabolic	Gouty arthropathy	274.11	0.572595	0.645601	0.786623	1.77286	0.375123	29	0.0389769	191278	1.25497e-06	0.000151612	FALSE
Genitourinary	Hydrocele	603.1	-0.148279	0.167588	0.782843	0.86219	0.376273	844	-0.00625608	72964	-0.000222502	0.0115673	FALSE
Neoplasms	Secondary malignancy of brain/spine	198.5	0.147971	0.16746	0.780791	1.15948	0.376899	686	0.00613099	168013	-0.000847237	0.00408302	FALSE
Respiratory	Pseudomonal pneumonia	480.12	0.378394	0.429552	0.775992	1.45994	0.37837	80	0.021676	183607	-0.000413787	0.000435713	FALSE
Genitourinary	Mittelschmerz	626.21	-2.23844	2.5423	0.775245	0.106625	0.378599	18	-0.0397094	91346	2.66489e-05	0.000197053	FALSE
Congenital anomalies	Cardiac and circulatory congenital anomalies	747	-0.0829796	0.0944068	0.772567	0.92037	0.379424	2386	-0.00381491	191480	4.75369e-05	0.0124608	FALSE
Endocrine/metabolic	Adrenogenital disorders	255.3	-5.33173	6.0803	0.76893	0.00483568	0.380548	13	-0.0546711	190606	-6.32024e-05	6.82035e-05	FALSE
Pregnancy complications	Infections specific to the perinatal period	657	2.30674	2.64748	0.759157	10.0416	0.383593	1	0.208566	193865	-1.07583e-06	5.15823e-06	FALSE
Symptoms	Nonspecific abnormal findings on radiological and other examination of other intrathoracic organs (echocardiogram, etc)	793.2	0.155648	0.17934	0.753235	1.16841	0.385454	571	0.00889899	193295	-2.62879e-05	0.00295403	FALSE
Neoplasms	Benign neoplasm of other endocrine glands and related structures	227	-0.16173	0.186808	0.749535	0.850671	0.386623	724	-0.00698567	192663	2.65681e-05	0.00375786	FALSE
Sense organs	Disorders of external ear	380	0.181078	0.209303	0.748484	1.19851	0.386957	413	0.00916134	192923	-2.9422e-05	0.00214075	FALSE
Infectious diseases	Hepatitis NOS	70.9	-0.226792	0.262977	0.743737	0.797086	0.388467	374	-0.00982845	189763	-0.000243939	0.00197088	FALSE
Musculoskeletal	Arthropathy associated with infections	711	0.417428	0.48428	0.742968	1.51805	0.388712	72	0.020537	169884	-8.24104e-05	0.000423819	FALSE
Respiratory	Dependence on respirator [Ventilator] or supplemental oxygen	509.8	0.164055	0.190703	0.740053	1.17828	0.389644	507	0.00883334	183182	-0.000241241	0.00276774	FALSE
Mental disorders	Somatoform disorder	303.4	-0.522168	0.608194	0.737116	0.593233	0.390586	98	-0.0172618	161149	-0.000328733	0.000608133	FALSE
Pregnancy complications	Other perinatal conditions of fetus or newborn	656	0.262081	0.305672	0.735125	1.29963	0.391227	310	0.0101694	193556	-1.62874e-05	0.0016016	FALSE
Neoplasms	Cancer of the mouth floor	145.5	-1.12943	1.31814	0.734166	0.323217	0.391536	27	-0.0378104	192528	3.71005e-05	0.000140239	FALSE
Respiratory	Postinflammatory pulmonary fibrosis	502	0.118125	0.138039	0.732285	1.12539	0.392144	919	0.00626681	183182	-0.000241241	0.00501687	FALSE
Musculoskeletal	Displacement of intervertebral disc	722.1	0.238557	0.279088	0.730638	1.26942	0.392676	260	0.0107021	186947	6.57763e-05	0.00139077	FALSE
Injuries & poisonings	Fracture of foot	801.1	-4.23332	4.95553	0.729762	0.0145042	0.39296	12	-0.057748	191889	-3.58368e-06	6.25362e-05	FALSE
Infectious diseases	Tuberculosis	10	-0.397154	0.465246	0.728709	0.67223	0.393302	143	-0.0151944	181753	-0.000736701	0.000786782	FALSE
Endocrine/metabolic	Disorders of carbohydrate transport and metabolism	271	0.26012	0.304717	0.728709	1.29709	0.393302	195	0.0122205	193671	-1.23044e-05	0.00100686	FALSE
Hematopoietic	Megaloblastic anemia	281.1	0.125204	0.146688	0.728531	1.13338	0.39336	918	0.00460512	177885	-0.000757192	0.00516064	FALSE
Injuries & poisonings	Fracture of ankle and foot	801	-0.361686	0.424237	0.72685	0.696501	0.393906	169	-0.0141315	191889	-3.58368e-06	0.000880717	FALSE
Endocrine/metabolic	Alkalosis	276.42	0.245593	0.288087	0.726748	1.27838	0.393939	201	0.0125783	184729	-0.00048596	0.00108808	FALSE
Neoplasms	Uterine leiomyoma	218.1	-0.0586389	0.0688205	0.726	0.943047	0.394183	6051	-0.0018362	97440	4.13263e-05	0.0620998	FALSE
Genitourinary	Frequency of urination and polyuria	599.5	0.078443	0.0924796	0.719476	1.0816	0.396316	2372	0.00361455	176884	-0.000271935	0.0134099	FALSE
Multiple	Foreign body injury	1001	0.144653	0.170667	0.718378	1.15564	0.396676	671	0.00705488	193195	-2.45028e-05	0.00347317	FALSE
Genitourinary	Uterine/Uterovaginal prolapse	618.2	-0.0741335	0.0875117	0.717623	0.928548	0.396925	3172	-0.00358919	100257	0.000160361	0.0316387	FALSE
Genitourinary	Renal dialysis	585.31	0.196959	0.232656	0.716678	1.21769	0.397236	338	0.00917528	181874	-0.000529635	0.00185843	FALSE
Genitourinary	Irregular menstrual cycle/bleeding	626.1	-0.0565376	0.0667848	0.71667	0.945031	0.397239	7322	-0.00063387	91346	2.66489e-05	0.0801568	FALSE
Circulatory system	Raynaud's syndrome	443.1	0.119077	0.140785	0.715386	1.12646	0.397661	1042	0.00480753	187579	-0.000279201	0.00555499	FALSE
Injuries & poisonings	Fracture of tibia and fibula	800.3	-0.3526	0.417072	0.714731	0.702858	0.397878	177	-0.0132454	191889	-3.58368e-06	0.000922408	FALSE
Genitourinary	Noninflammatory disorders of vagina	619.4	-0.147769	0.17494	0.713489	0.862631	0.398288	902	-0.00583358	101824	4.28711e-05	0.00885842	FALSE
Injuries & poisonings	Toxic effect of (non-ethyl) alcohol and petroleum and other solvents	981	0.415129	0.494356	0.705157	1.51457	0.401056	79	0.0179619	193606	-7.25936e-06	0.000408045	FALSE
Circulatory system	Varicose veins	454	0.0487287	0.0580573	0.704459	1.04994	0.40129	6598	0.00226992	172582	-3.90663e-05	0.0382311	FALSE
Genitourinary	Erectile dysfunction [ED]	605	0.177255	0.212619	0.695009	1.19394	0.404466	401	0.00875041	72964	-0.000222502	0.00549586	FALSE
Circulatory system	Other cardiac conduction disorders	426.8	-0.748622	0.899996	0.6919	0.473018	0.405519	47	-0.026193	173819	-0.000389137	0.000270396	FALSE
Endocrine/metabolic	Type 1 diabetes with ophthalmic manifestations	250.13	0.205484	0.247307	0.690372	1.22812	0.406038	311	0.00972856	178379	3.00185e-05	0.00174348	FALSE
Neoplasms	Cancer of larynx, pharynx, nasal cavities	149	0.173164	0.208615	0.689008	1.18906	0.406502	426	0.00906162	192528	3.71005e-05	0.00221267	FALSE
Circulatory system	Intracranial hemorrhage	430	0.0969071	0.11684	0.687906	1.10176	0.406878	1402	0.00504429	185512	-0.000105207	0.00755746	FALSE
Hematopoietic	Abnormality of red blood cells	289.9	0.43732	0.527709	0.686766	1.54855	0.407267	52	0.0251167	187938	-0.000617769	0.000276687	FALSE
Endocrine/metabolic	Type 1 diabetes with ketoacidosis	250.11	0.285711	0.345856	0.682438	1.33071	0.408749	157	0.0137532	178379	3.00185e-05	0.000880148	FALSE
Sense organs	Hypotony of eye	360.3	0.58853	0.714363	0.678734	1.80134	0.410023	24	0.0364089	183166	4.88583e-05	0.000131029	FALSE
Musculoskeletal	Other disorders of bone and cartilage	733	0.101567	0.123452	0.676878	1.1069	0.410664	1288	0.0052988	185317	2.91662e-05	0.00695025	FALSE
Neoplasms	Secondary malignancy of respiratory organs	198.2	0.0800793	0.0973926	0.676065	1.08337	0.410945	2122	0.00269186	168013	-0.000847237	0.01263	FALSE
Musculoskeletal	Rheumatoid arthritis	714.1	0.078592	0.0958688	0.672052	1.08176	0.412337	2256	0.00309026	168789	-3.81265e-05	0.0133658	FALSE
Musculoskeletal	Bursitis disorders	727.2	-4.10401	5.00821	0.671511	0.0165063	0.412525	10	-0.0625751	180018	-0.000155714	5.555e-05	FALSE
Endocrine/metabolic	Disturbances of amino-acid transport	270.1	0.620092	0.757008	0.670983	1.8591	0.412709	24	0.0348797	193066	-4.22436e-05	0.00012431	FALSE
Digestive	Cyst and pseudocyst of pancreas	577.3	0.190387	0.232553	0.670239	1.20972	0.412968	339	0.00992268	192340	4.25052e-05	0.0017625	FALSE
Symptoms	Cardiogenic shock	797.1	-0.470999	0.576278	0.667998	0.624378	0.413751	84	-0.0203114	193729	1.42435e-06	0.000433595	FALSE
Mental disorders	Autism	313.3	-0.664055	0.812814	0.667461	0.51476	0.413938	67	-0.0189322	193229	-5.94863e-06	0.000346739	FALSE
Sense organs	Chorioretinal scars	363.3	-0.463539	0.567548	0.667063	0.629053	0.414077	90	-0.0189288	183166	4.88583e-05	0.000491358	FALSE
Injuries & poisonings	Open wounds of extremities	871	0.0694891	0.0851134	0.666557	1.07196	0.414255	3019	0.00324739	187971	-4.32091e-05	0.016061	FALSE
Sense organs	Corneal dystrophy	364.5	-0.254561	0.312299	0.664418	0.775257	0.415005	247	-0.0121378	183166	4.88583e-05	0.0013485	FALSE
Sense organs	Optic neuritis/neuropathy	377.3	0.292415	0.359401	0.661972	1.33966	0.415865	130	0.0154087	186799	1.96998e-05	0.000695935	FALSE
Neoplasms	Cancer of other male genital organs	187	0.227574	0.27991	0.661012	1.25555	0.416203	238	0.0108404	81524	-0.000285025	0.00291939	FALSE
Neurological	Jakob-Creutzfeldt disease	324.1	-1.74347	2.14895	0.658234	0.174912	0.417184	15	-0.0490052	193170	-7.35809e-06	7.76518e-05	FALSE
Pregnancy complications	Rhesus isoimmunization in pregnancy	654.2	-0.444249	0.548018	0.657148	0.641306	0.417569	150	-0.0101408	105515	2.6629e-05	0.0014216	FALSE
Injuries & poisonings	Complication of internal orthopedic device	858	0.0725803	0.0895929	0.656281	1.07528	0.417876	2511	0.00299075	181703	-0.000307273	0.0138193	FALSE
Hematopoietic	Other vitamin B12 deficiency anemia	281.12	0.290885	0.359316	0.655377	1.33761	0.418197	136	0.0135481	177885	-0.000757192	0.000764539	FALSE
Circulatory system	Other venous embolism and thrombosis	452	-0.18622	0.23027	0.653999	0.830091	0.418687	470	-0.00799655	172582	-3.90663e-05	0.00272334	FALSE
Neurological	Cataplexy and narcolepsy	347	0.509669	0.631743	0.650874	1.66474	0.4198	40	0.026366	183225	-4.78585e-05	0.000218311	FALSE
Genitourinary	Disorders of menstruation and other abnormal bleeding from female genital tract	626	-0.0499268	0.0618893	0.650784	0.951299	0.419833	8625	-0.00049701	91346	2.66489e-05	0.0944212	FALSE
Digestive	Disorders of tooth development	520	0.118116	0.147049	0.645191	1.12537	0.421837	1124	0.00459411	187374	3.34335e-05	0.0059987	FALSE
Digestive	Other intestinal obstruction	560.4	0.0721492	0.089884	0.644315	1.07482	0.422153	2576	0.00266131	144727	-0.000475688	0.017799	FALSE
Dermatologic	Acne	706.1	0.416918	0.520175	0.642395	1.51728	0.422845	59	0.0220715	188484	-8.59553e-05	0.000313024	FALSE
Circulatory system	Subdural hemorrhage	430.3	0.200133	0.249736	0.642212	1.22157	0.422911	258	0.0121363	185512	-0.000105207	0.00139075	FALSE
Mental disorders	Generalized anxiety disorder	300.11	-0.383206	0.478354	0.641751	0.681672	0.423077	136	-0.0150222	161149	-0.000328733	0.000843939	FALSE
Sense organs	Other disorders of middle ear and mastoid	385	0.166272	0.20762	0.641355	1.18089	0.42322	455	0.00806186	191708	-6.0617e-05	0.0023734	FALSE
Digestive	Stricture and stenosis of esophagus	530.3	0.0915111	0.114295	0.641049	1.09583	0.423331	1496	0.00488292	164541	-4.79512e-05	0.00909196	FALSE
Circulatory system	Subarachnoid hemorrhage	430.1	-0.176245	0.22051	0.638821	0.838412	0.424138	525	-0.00727183	185512	-0.000105207	0.00283001	FALSE
Digestive	Gastritis and duodenitis	535	0.0278228	0.0348219	0.638407	1.02821	0.424288	20126	0.00112037	172557	-0.000144088	0.116634	FALSE
Neurological	Abnormal movement	350	0.0570988	0.0715898	0.636139	1.05876	0.425112	3817	0.0029298	190010	-6.33227e-05	0.0200884	FALSE
Digestive	Cholesterolosis of gallbladder	575.6	0.2075	0.260421	0.63487	1.2306	0.425575	307	0.00912085	182236	-6.01929e-05	0.00168463	FALSE
Dermatologic	Systemic sclerosis	709.3	-0.381291	0.478624	0.634635	0.682979	0.42566	129	-0.0156545	187039	-1.56246e-06	0.000689696	FALSE
Neoplasms	Cancer of other endocrine glands	194	-0.574235	0.721627	0.633218	0.563136	0.426177	64	-0.0218394	192663	2.65681e-05	0.000332186	FALSE
Endocrine/metabolic	Disorders of porphyrin metabolism	277.1	0.691275	0.872885	0.627173	1.99626	0.428394	17	0.0401582	192276	-0.000117836	8.84146e-05	FALSE
Congenital anomalies	Cardiac congenital anomalies	747.1	-0.0761186	0.0962524	0.6254	0.926706	0.429048	2275	-0.00354589	191480	4.75369e-05	0.0118811	FALSE
Musculoskeletal	Acute osteomyelitis	710.11	-48.4117	62.1529	0.606705	9.44207e-22	0.436031	5	-0.0740342	169884	-8.24104e-05	2.94318e-05	FALSE
Injuries & poisonings	Open wound or laceration of eye or eyelid	870.1	0.158077	0.20319	0.605246	1.17126	0.436583	439	0.00846745	187971	-4.32091e-05	0.00233547	FALSE
Digestive	Leukoplakia of oral mucosa	528.6	-0.304518	0.393126	0.600017	0.737479	0.438572	185	-0.012767	190034	-5.4311e-05	0.00097351	FALSE
Respiratory	Acute and chronic tonsillitis	474	0.114458	0.148368	0.59513	1.12127	0.440442	1124	0.00435056	181903	-0.000185997	0.00617912	FALSE
Congenital anomalies	Congenital anomalies of limbs	755	0.203333	0.26372	0.594467	1.22548	0.440697	297	0.00906223	193275	-2.61108e-05	0.00153667	FALSE
Multiple	Multiple gestation	651	-0.35626	0.462197	0.594127	0.700291	0.440828	202	-0.00928549	193664	9.68517e-06	0.00104304	FALSE
Musculoskeletal	Lordosis (acquired)	737.2	-16.1004	20.8892	0.594058	1.01788e-07	0.440854	9	-0.0688081	186807	5.4791e-05	4.81781e-05	FALSE
Neurological	Convulsions	345.3	0.0856453	0.111143	0.593805	1.08942	0.440951	1678	0.00406273	183225	-4.78585e-05	0.00915814	FALSE
Digestive	Acute gastritis	535.1	0.117835	0.153057	0.592715	1.12506	0.441371	816	0.00579942	172557	-0.000144088	0.00472887	FALSE
Digestive	Diseases of the oral soft tissues, excluding lesions specific for gingiva and tongue	528	0.0690767	0.0897571	0.592279	1.07152	0.441539	2705	0.00286956	190034	-5.4311e-05	0.0142343	FALSE
Circulatory system	Chronic vascular insufficiency of intestine	441.2	0.454695	0.593486	0.586977	1.57569	0.443591	38	0.027695	187579	-0.000279201	0.000202581	FALSE
Genitourinary	Dysuria	599.3	0.120795	0.157824	0.5858	1.12839	0.444048	801	0.0055477	176884	-0.000271935	0.00452839	FALSE
Symptoms	Hypothermia/Chills	780	-0.255725	0.334406	0.584785	0.774355	0.444443	225	-0.0108918	193641	1.26557e-05	0.00116194	FALSE
Musculoskeletal	Chronic osteomyelitis	710.12	-0.887889	1.16242	0.583437	0.411524	0.444968	29	-0.0314123	169884	-8.24104e-05	0.000170705	FALSE
Respiratory	Lung transplant	510.2	-0.94734	1.2416	0.582167	0.387771	0.445464	29	-0.0304628	192777	-7.45049e-05	0.000150433	FALSE
Genitourinary	Breast disorder NOS	613.9	-0.448511	0.588522	0.580791	0.638579	0.446003	97	-0.0165687	192847	2.92676e-05	0.000502989	FALSE
Neoplasms	Thyroid cancer	193	0.209163	0.2747	0.579768	1.23265	0.446403	268	0.00986775	192663	2.65681e-05	0.00139103	FALSE
Sense organs	Noninfectious dermatoses of eyelid	371.33	-2.34323	3.08052	0.578607	0.0960168	0.446859	10	-0.0569469	187238	-0.000140706	5.3408e-05	FALSE
Symptoms	Localized superficial swelling, mass, or lump	687.2	-0.38143	0.501468	0.578554	0.682884	0.44688	115	-0.0144933	193751	8.60244e-06	0.000593545	FALSE
Genitourinary	Infertility, male	609.1	0.558756	0.73497	0.577969	1.7485	0.44711	36	0.0211238	72964	-0.000222502	0.000493394	FALSE
Musculoskeletal	Aseptic necrosis of bone	733.4	-0.721214	0.948739	0.577876	0.486162	0.447146	43	-0.0247697	185317	2.91662e-05	0.000232035	FALSE
Musculoskeletal	Osteochondritis dissecans	732.7	0.566921	0.746288	0.577076	1.76283	0.447461	31	0.0258195	185317	2.91662e-05	0.000167281	FALSE
Neoplasms	Manlignant and unknown neoplasms of brain and nervous system	191	-0.16758	0.22093	0.575353	0.845709	0.448139	507	-0.00700498	192593	-2.48972e-05	0.00263249	FALSE
Musculoskeletal	Other inflammatory spondylopathies	715	-0.136251	0.179963	0.573204	0.872624	0.448989	740	-0.00665054	168789	-3.81265e-05	0.00438417	FALSE
Genitourinary	Inflammatory disease of breast	613.1	-0.204329	0.271338	0.567071	0.815194	0.451425	382	-0.00761679	192847	2.92676e-05	0.00198084	FALSE
Musculoskeletal	Reiter's disease	711.2	-1.50957	2.00497	0.566885	0.221004	0.451499	17	-0.0385208	169884	-8.24104e-05	0.000100068	FALSE
Genitourinary	Prolapse of vaginal walls	618.1	-0.0568232	0.0754796	0.566751	0.944761	0.451553	4311	-0.00307703	100257	0.000160361	0.0429995	FALSE
Genitourinary	Infertility, female, associated with anovulation	626.15	1.14156	1.51641	0.566718	3.13166	0.451566	6	0.0580843	91346	2.66489e-05	6.56843e-05	FALSE
Musculoskeletal	Infective connective tissue disorders	712	-1.24134	1.64915	0.566587	0.288996	0.451619	17	-0.0428801	169884	-8.24104e-05	0.000100068	FALSE
Mental disorders	Symptoms involving head and neck	293	-0.110667	0.147075	0.566183	0.895237	0.45178	1191	-0.00431353	192059	9.55345e-06	0.00620122	FALSE
Sense organs	Disorders of acoustic nerve	389.5	-1.21826	1.62248	0.56379	0.295745	0.452737	20	-0.0377941	189014	-0.000104379	0.000105812	FALSE
Congenital anomalies	Congenital hypertrophic pyloric stenosis	750.5	1.07726	1.43729	0.561762	2.93661	0.453551	4	0.0802374	192384	-2.47336e-05	2.07917e-05	FALSE
Sense organs	Other disorders of eyelids	374	0.0547948	0.0733211	0.558497	1.05632	0.454867	3783	0.00238527	187238	-0.000140706	0.0202042	FALSE
Genitourinary	Dyspareunia	625.1	0.158006	0.211478	0.558234	1.17117	0.454973	555	0.00711207	102199	-7.24164e-06	0.00543058	FALSE
Mental disorders	Specific nonpsychotic mental disorders due to brain damage	291.4	0.487665	0.653035	0.557662	1.62851	0.455204	40	0.0233697	185896	-0.000280287	0.000215174	FALSE
Endocrine/metabolic	Iatrogenic endocrine disorders	258	0.351922	0.474082	0.551045	1.4218	0.457891	77	0.0172643	190606	-6.32024e-05	0.000403975	FALSE
Neurological	Nerve plexus lesions	353.1	-0.526919	0.711624	0.548261	0.590421	0.459029	71	-0.0175535	184293	-7.78214e-05	0.000385256	FALSE
Dermatologic	Other specified erythematous conditions	695.8	0.248915	0.336557	0.547	1.28263	0.459546	165	0.0118574	188833	1.4752e-05	0.000873788	FALSE
Genitourinary	Chronic glomerulonephritis, NOS	580.14	0.161248	0.218065	0.546786	1.17498	0.459634	358	0.00748672	181874	-0.000529635	0.0019684	FALSE
Hematopoietic	Folate-deficiency anemia	281.13	0.20703	0.280242	0.545756	1.23002	0.460057	225	0.00989358	177885	-0.000757192	0.00126486	FALSE
Respiratory	Chronic tonsillitis and adenoiditis	474.2	0.146577	0.198459	0.545489	1.15786	0.460167	600	0.00568041	181903	-0.000185997	0.00329846	FALSE
Musculoskeletal	Rheumatoid arthritis and other inflammatory polyarthropathies	714	0.066184	0.0897914	0.543295	1.06842	0.46107	2596	0.00244008	168789	-3.81265e-05	0.0153801	FALSE
Congenital anomalies	Chromosomal anomalies	758.1	0.395134	0.537423	0.540573	1.48458	0.462195	62	0.0188605	193352	-3.9533e-05	0.000320659	FALSE
Endocrine/metabolic	Other disorders of pancreatic internal secretion	251	-2.91724	3.9802	0.5372	0.0540825	0.463596	9	-0.0548008	190606	-6.32024e-05	4.72178e-05	FALSE
Endocrine/metabolic	Other immunological findings	279.7	-0.276707	0.37815	0.53544	0.758277	0.464329	171	-0.0115475	193457	-2.97805e-05	0.000883917	FALSE
Respiratory	Septal Deviations/Turbinate Hypertrophy	470	-0.0742377	0.101461	0.535365	0.928451	0.46436	2551	-0.00325345	181903	-0.000185997	0.014024	FALSE
Hematopoietic	Hemoglobinuria	285.8	-3.10486	4.24867	0.534044	0.0448309	0.464912	9	-0.0555366	177885	-0.000757192	5.05945e-05	FALSE
Endocrine/metabolic	Polydipsia	276.8	-0.44018	0.603333	0.532287	0.643921	0.465647	87	-0.0165686	184729	-0.00048596	0.00047096	FALSE
Genitourinary	Small kidney	586.11	-0.293406	0.402581	0.531169	0.745719	0.466116	159	-0.0136233	181874	-0.000529635	0.000874232	FALSE
Digestive	Cholangitis	575.1	-0.149721	0.205545	0.530582	0.860948	0.466362	542	-0.00714915	182236	-6.01929e-05	0.00297417	FALSE
Genitourinary	Endometrial hyperplasia	621	0.133759	0.183939	0.528806	1.14312	0.467109	654	0.00533046	100188	2.97838e-05	0.00652773	FALSE
Injuries & poisonings	Poisoning by agents primarily affecting the gastrointestinal system	973	-0.531226	0.730915	0.528232	0.587884	0.467351	67	-0.0182503	172947	-0.000257179	0.000387402	FALSE
Endocrine/metabolic	Thyrotoxicosis with or without goiter	242	0.0871958	0.120032	0.527711	1.09111	0.467571	1471	0.00353864	181188	-9.68878e-05	0.00811864	FALSE
Injuries & poisonings	Fracture of lower limb	800	-0.149222	0.205459	0.527489	0.861378	0.467664	578	-0.00680315	191889	-3.58368e-06	0.00301216	FALSE
Neurological	Insomnia	327.4	-0.244364	0.338329	0.521671	0.783202	0.47013	237	-0.00958121	189807	2.99195e-05	0.00124864	FALSE
Endocrine/metabolic	Hypoglycemia	251.1	0.0968348	0.134354	0.519467	1.10168	0.471069	1048	0.00504468	176388	1.15405e-07	0.00594145	FALSE
Neurological	Multiple sclerosis	335	0.125623	0.174445	0.51859	1.13385	0.471444	740	0.00555223	183225	-4.78585e-05	0.00403875	FALSE
Neoplasms	Benign neoplasm of eye, uveal	224.1	-0.447433	0.622553	0.51654	0.639267	0.472321	72	-0.0194064	192593	-2.48972e-05	0.000373845	FALSE
Neoplasms	Benign neoplasm of eye	224	-0.35854	0.499099	0.516063	0.698696	0.472526	108	-0.0152467	192593	-2.48972e-05	0.000560768	FALSE
Dermatologic	Seborrheic dermatitis	690.1	-0.537245	0.748191	0.515607	0.584356	0.472721	58	-0.0198665	188833	1.4752e-05	0.00030715	FALSE
Neurological	Peripheral autonomic neuropathy	337.1	-0.588014	0.819733	0.514554	0.555429	0.473174	44	-0.0245489	183225	-4.78585e-05	0.000240142	FALSE
Digestive	Pulpitis and necrosis of tooth pulp	522.1	-0.827694	1.159	0.510004	0.437056	0.475137	32	-0.0271597	187374	3.34335e-05	0.000170781	FALSE
Pregnancy complications	Complications of labor and delivery NEC	669	-0.11864	0.166653	0.506801	0.888127	0.476527	1409	-0.00107861	105699	1.43783e-05	0.0133303	FALSE
Neurological	Anterior horn cell disease	334.2	0.20347	0.286144	0.505626	1.22565	0.477038	212	0.0105403	183225	-4.78585e-05	0.00115705	FALSE
Pregnancy complications	Hypertension complicating pregnancy, childbirth, and the puerperium	642	-0.177693	0.25077	0.502096	0.8372	0.478581	619	-0.00316699	106489	1.84091e-05	0.00581281	FALSE
Neoplasms	Benign neoplasm of ovary	220	0.108717	0.153642	0.500692	1.11485	0.479196	947	0.00460535	90077	9.99179e-05	0.0105132	FALSE
Musculoskeletal	Stiffness of joint	741.2	-0.546043	0.772544	0.499582	0.579237	0.479684	54	-0.0214377	192557	7.87984e-06	0.000280436	FALSE
Genitourinary	Galactorrhea	612.1	-21.7289	30.7805	0.498337	3.6582e-10	0.480232	7	-0.0640136	190042	-3.0945e-05	3.6834e-05	FALSE
Circulatory system	Myocarditis	420.1	0.319599	0.453643	0.496344	1.37658	0.481111	85	0.0160609	191178	-0.000150868	0.000444612	FALSE
Respiratory	Emphysema	496.1	0.0811499	0.116029	0.489153	1.08453	0.484305	1396	0.00373476	171212	-0.000352148	0.00815363	FALSE
Genitourinary	Ovarian cyst	628	-0.0707897	0.10149	0.48651	0.931658	0.485488	2731	-0.00210194	91346	2.66489e-05	0.0298973	FALSE
Digestive	Other chronic nonalcoholic liver disease	571.5	0.0656379	0.0942418	0.485089	1.06784	0.486126	2453	0.00272707	185454	-0.000212983	0.013227	FALSE
Musculoskeletal	Bursitis	726.3	-0.181666	0.261425	0.482896	0.83388	0.487114	385	-0.00772216	180018	-0.000155714	0.00213868	FALSE
Genitourinary	Premenopausal menorrhagia	627.4	0.251674	0.362185	0.482854	1.28618	0.487133	171	0.0114778	91346	2.66489e-05	0.001872	FALSE
Congenital anomalies	Esophageal atresia/tracheoesophageal fistula	750.11	0.525118	0.755945	0.48254	1.69066	0.487274	25	0.028553	192384	-2.47336e-05	0.000129948	FALSE
Endocrine/metabolic	Disorders of amino-acid metabolism	270.2	-1.79118	2.5849	0.480167	0.166763	0.488347	12	-0.0413009	193066	-4.22436e-05	6.21549e-05	FALSE
Sense organs	Disorders of lacrimal system	375	0.0739814	0.106822	0.47965	1.07679	0.488581	1725	0.00329342	186799	1.96998e-05	0.00923452	FALSE
Injuries & poisonings	Poisoning by psychotropic agents	969	0.10608	0.153252	0.479126	1.11191	0.488818	1016	0.00431867	172947	-0.000257179	0.00587463	FALSE
Sense organs	Visual field defects	368.4	0.155821	0.225344	0.478149	1.16862	0.489262	352	0.0080899	190807	-8.58937e-05	0.0018448	FALSE
Circulatory system	Hypotension	458	0.0392314	0.0569478	0.474585	1.04001	0.490885	6459	0.00138669	175608	-0.000261873	0.0367808	FALSE
Symptoms	Elevated blood pressure reading without diagnosis of hypertension	402	0.090409	0.131649	0.471615	1.09462	0.492245	1152	0.00393061	192714	-2.34963e-05	0.00597777	FALSE
Neoplasms	Lymphosarcoma	202.23	-3.98311	5.81038	0.469932	0.0186276	0.493018	7	-0.0652653	190545	-0.00115382	3.67367e-05	FALSE
Circulatory system	Takayasu's disease	446.7	-5.48355	8.02952	0.466384	0.00415457	0.494655	7	-0.065059	187579	-0.000279201	3.73176e-05	FALSE
Neoplasms	Benign neoplasm of respiratory and intrathoracic organs	212	0.188632	0.276292	0.466118	1.2076	0.494779	240	0.00979191	193626	-1.21371e-05	0.0012395	FALSE
Genitourinary	Abnormal spermatozoa	609.2	-0.35533	0.521488	0.464277	0.700942	0.495632	87	-0.0183387	72964	-0.000222502	0.00119237	FALSE
Digestive	Chronic passive congestion of liver	573.1	-0.737733	1.08606	0.461416	0.478197	0.496963	29	-0.0280865	185454	-0.000212983	0.000156373	FALSE
Genitourinary	Genital prolapse	618	-0.0409392	0.0602779	0.461278	0.959887	0.497027	6851	-0.00234671	100257	0.000160361	0.0683344	FALSE
Musculoskeletal	Spinal enthesopathy	715.3	-88.5091	130.386	0.460798	3.63922e-39	0.497251	2	-0.107443	168789	-3.81265e-05	1.18491e-05	FALSE
Sense organs	Keratoconjunctivitis	370.3	-0.799467	1.17852	0.460179	0.449568	0.497541	26	-0.0300855	187238	-0.000140706	0.000138861	FALSE
Circulatory system	Atrioventricular [AV] block	426.2	0.0594796	0.0879578	0.457286	1.06128	0.498895	2398	0.00331407	173819	-0.000389137	0.013796	FALSE
Dermatologic	Degenerative skin disorders	702.4	-6.01981	8.92534	0.454901	0.00243012	0.500017	7	-0.0636313	186675	-0.000244671	3.74983e-05	FALSE
Genitourinary	Mastodynia	613.5	0.376054	0.562265	0.447319	1.45653	0.503611	60	0.0176986	192847	2.92676e-05	0.000311127	FALSE
Endocrine/metabolic	Toxic multinodular goiter	242.2	0.322003	0.482475	0.445419	1.37989	0.504519	73	0.015729	181188	-9.68878e-05	0.000402896	FALSE
Sense organs	Disorders of vitreous body	379.2	0.0797759	0.119678	0.444343	1.08304	0.505034	1345	0.00397182	186799	1.96998e-05	0.00720025	FALSE
Neoplasms	Benign neoplasm of other female genital organs	221	-0.321245	0.482871	0.442599	0.725246	0.505871	135	-0.011164	90042	0.000118166	0.0014993	FALSE
Neoplasms	Neoplasm of uncertain behavior	199	0.102841	0.154819	0.441254	1.10832	0.506518	861	0.00341164	168013	-0.000847237	0.0051246	FALSE
Pregnancy complications	Problems associated with amniotic cavity and membranes	653	0.129825	0.195513	0.440927	1.13863	0.506675	856	0.00632261	105515	2.6629e-05	0.00811259	FALSE
Pregnancy complications	Other complications of pregnancy NEC	646	-0.115258	0.174139	0.438079	0.891136	0.508051	1318	-0.00236763	105790	2.94975e-05	0.0124586	FALSE
Neoplasms	Benign neoplasm of kidney and other urinary organs	223	-0.27909	0.422997	0.435324	0.756472	0.509388	141	-0.0117834	170308	0.000222692	0.000827912	FALSE
Sense organs	Cataract	366	0.0223353	0.0338945	0.434235	1.02259	0.509918	20422	0.000874616	173444	-0.000102981	0.117744	FALSE
Dermatologic	Rosacea	695.3	-0.19535	0.2971	0.432335	0.822547	0.510845	277	-0.00830767	188833	1.4752e-05	0.0014669	FALSE
Infectious diseases	Diseases due to other mycobacteria	31	0.550107	0.837191	0.431763	1.73344	0.511125	19	0.0338199	181753	-0.000736701	0.000104537	FALSE
Genitourinary	Fibrosclerosis of breast	610.3	-0.284523	0.434016	0.429755	0.752373	0.512109	164	-0.0105352	103449	-7.3249e-05	0.00158532	FALSE
Pregnancy complications	Infectious and parasitic complications affecting pregnancy	647	-0.672364	1.03538	0.421708	0.5105	0.516086	49	-0.0144401	106892	8.38743e-06	0.000458407	FALSE
Endocrine/metabolic	Disorders of copper metabolism	275.2	-5.08599	7.84645	0.42015	0.00618277	0.516862	6	-0.0717832	191180	-0.000231817	3.1384e-05	FALSE
Dermatologic	Dermatitis due to solar radiation	938	0.156581	0.241932	0.418883	1.16951	0.517495	305	0.00793688	190219	-5.28696e-05	0.00160342	FALSE
Dermatologic	Diseases of nail, NOS	703	0.185067	0.286365	0.417654	1.2033	0.51811	226	0.00910739	190131	-0.000122983	0.00118865	FALSE
Congenital anomalies	Congenital deformities of feet	755.1	0.233828	0.362782	0.415435	1.26343	0.519223	148	0.0108954	193275	-2.61108e-05	0.000765748	FALSE
Neoplasms	Cancer of hypopharynx	149.3	-0.528068	0.82071	0.413999	0.589743	0.519947	44	-0.0215536	192528	3.71005e-05	0.000228538	FALSE
Musculoskeletal	Other acquired musculoskeletal deformity	738	-0.154433	0.241438	0.409137	0.856901	0.522408	436	-0.00674725	186807	5.4791e-05	0.00233396	FALSE
Genitourinary	Urethral syndrome	592.21	-1.03559	1.61986	0.408715	0.355018	0.522623	20	-0.0295043	175347	-0.00026721	0.00011406	FALSE
Endocrine/metabolic	Carcinoid syndrome	259.2	-0.643341	1.00821	0.407173	0.525533	0.523408	33	-0.0254764	190606	-6.32024e-05	0.000173132	FALSE
Genitourinary	stress incontinence, female	624.9	0.0556633	0.0872577	0.40694	1.05724	0.523526	3066	0.00221351	102199	-7.24164e-06	0.0300003	FALSE
Injuries & poisonings	Fracture of ribs	807	0.228276	0.358582	0.405269	1.25643	0.524381	142	0.0114613	191889	-3.58368e-06	0.000740011	FALSE
Neoplasms	Malignant neoplasm of uterus	182	0.0950446	0.149524	0.40405	1.09971	0.525005	928	0.00382264	90932	7.15225e-05	0.0102054	FALSE
Musculoskeletal	Hammer toe (acquired)	735.21	-0.0860088	0.136097	0.399383	0.917586	0.527408	1266	-0.00431993	186807	5.4791e-05	0.00677705	FALSE
Endocrine/metabolic	Hypoparathyroidism	252.2	0.204808	0.325007	0.397108	1.22729	0.528587	177	0.00991242	190606	-6.32024e-05	0.000928617	FALSE
Digestive	Sialolithiasis	528.7	-0.259992	0.412827	0.396628	0.771058	0.528836	173	-0.0100796	190034	-5.4311e-05	0.000910363	FALSE
Multiple	Effect of heat, cold and air pressure	1014	0.452228	0.718285	0.39639	1.57181	0.52896	31	0.023798	193835	-3.80601e-06	0.00015993	FALSE
Genitourinary	Urethral discharge	599.7	-0.718752	1.14211	0.396039	0.48736	0.529142	27	-0.0273944	176884	-0.000271935	0.000152642	FALSE
Mental disorders	Transient mental disorders due to conditions classified elsewhere	291.1	-0.405755	0.645338	0.395323	0.666474	0.529514	88	-0.0135762	185896	-0.000280287	0.000473383	FALSE
Musculoskeletal	Curvature of spine	737	-0.120921	0.192398	0.395004	0.886104	0.529681	621	-0.00620604	186807	5.4791e-05	0.00332429	FALSE
Injuries & poisonings	Injuries to the nervous system	907	-0.102906	0.16441	0.391766	0.902211	0.531373	914	-0.00433527	192952	2.05359e-05	0.00473693	FALSE
Sense organs	Corneal opacity and other disorders of cornea	364	-0.0904453	0.144755	0.390394	0.913524	0.532092	1021	-0.00479724	183166	4.88583e-05	0.00557418	FALSE
Musculoskeletal	Intervertebral disc disorders	722	-0.0435275	0.0697995	0.388886	0.957406	0.532885	4911	-0.00220198	186947	6.57763e-05	0.0262695	FALSE
Circulatory system	Cerebrovascular disease	433	0.0324731	0.052095	0.388557	1.03301	0.533059	7511	0.00166828	185512	-0.000105207	0.0404879	FALSE
Endocrine/metabolic	Chronic lymphocytic thyroiditis	245.21	0.215012	0.345765	0.386691	1.23988	0.534044	166	0.0097076	181188	-9.68878e-05	0.000916175	FALSE
Musculoskeletal	Arthropathy NOS	716.9	0.0207504	0.0333865	0.386289	1.02097	0.534256	22062	0.000426353	169884	-8.24104e-05	0.129865	FALSE
Musculoskeletal	Unspecified osteomyelitis	710.19	0.294757	0.474435	0.385991	1.3428	0.534414	74	0.0155662	169884	-8.24104e-05	0.000435591	FALSE
Endocrine/metabolic	Type 1 diabetes with neurological manifestations	250.14	0.263995	0.425285	0.385331	1.30212	0.534764	101	0.012837	178379	3.00185e-05	0.00056621	FALSE
Injuries & poisonings	Fracture of patella	800.4	0.309371	0.499249	0.383994	1.36257	0.535473	66	0.0163282	191889	-3.58368e-06	0.000343949	FALSE
Sense organs	Strabismus and other disorders of binocular eye movements	378	0.0879229	0.141889	0.383981	1.0919	0.535481	1027	0.00419242	186799	1.96998e-05	0.00549789	FALSE
Injuries & poisonings	Broken tooth	873	-0.46645	0.754831	0.381865	0.627225	0.536607	57	-0.0172062	193809	5.06041e-06	0.000294104	FALSE
Infectious diseases	Intestinal e.coli	8.51	0.5461	0.88457	0.381136	1.72651	0.536996	18	0.0319981	191224	-0.000134879	9.41304e-05	FALSE
Endocrine/metabolic	Chronic thyroiditis	245.2	0.207799	0.3376	0.378863	1.23097	0.538213	175	0.00925765	181188	-9.68878e-05	0.000965848	FALSE
Digestive	Atrophy of edentulous alveolar ridge	525.2	0.39247	0.638729	0.377554	1.48063	0.538915	37	0.0230423	187374	3.34335e-05	0.000197466	FALSE
Digestive	Liver replaced by transplant	573.2	-0.482867	0.786019	0.377389	0.617012	0.539004	54	-0.0177515	185454	-0.000212983	0.000291177	FALSE
Respiratory	Acute bronchitis and bronchiolitis	483	-0.23963	0.39072	0.376142	0.786919	0.539675	175	-0.0105176	183607	-0.000413787	0.000953123	FALSE
Neurological	Extrapyramidal disease and abnormal movement disorders	333	0.0819623	0.13365	0.376086	1.08541	0.539705	1103	0.00382392	183225	-4.78585e-05	0.00601992	FALSE
Multiple	Superficial injury without mention of infection	915	0.0447851	0.0731994	0.374329	1.0458	0.540654	3872	0.00223584	189994	-4.55655e-05	0.0203796	FALSE
Genitourinary	Noninflammatory disorders of vulva and perineum	619.5	-0.114364	0.187018	0.373948	0.891933	0.54086	792	-0.00413832	101824	4.28711e-05	0.00777813	FALSE
Neurological	Phlebitis and thrombophlebitis of intracranial venous sinuses	325	-0.699463	1.14546	0.372879	0.496852	0.541439	31	-0.0217921	193170	-7.35809e-06	0.00016048	FALSE
Multiple	Crushing injury	1006	-0.297295	0.487328	0.372162	0.742825	0.541828	125	-0.0114983	193741	7.41862e-06	0.000645191	FALSE
Dermatologic	Dermatomyositis	709.5	-0.631581	1.03687	0.371032	0.53175	0.542442	31	-0.0242801	187039	-1.56246e-06	0.000165741	FALSE
Endocrine/metabolic	Medulloadrenal hyperfunction	255.13	-69.1914	113.854	0.369324	8.92433e-31	0.543373	2	-0.0888468	190606	-6.32024e-05	1.04928e-05	FALSE
Digestive	Ulceration of intestine	556.1	0.117396	0.193361	0.368611	1.12456	0.543762	559	0.0045335	144727	-0.000475688	0.00386244	FALSE
Pregnancy complications	Other complications of the puerperium NEC	674	-0.329928	0.543636	0.368317	0.718975	0.543923	146	-0.00747163	106835	-7.47876e-06	0.00136659	FALSE
Sense organs	Macular degeneration (senile) of retina NOS	362.29	-0.0502573	0.0830606	0.366108	0.950985	0.545133	2939	-0.00296601	182380	1.52237e-05	0.0161147	FALSE
Sense organs	Degeneration of macula and posterior pole of retina	362.2	-0.0502573	0.0830606	0.366108	0.950985	0.545133	2939	-0.00296601	182380	1.52237e-05	0.0161147	FALSE
Neurological	Abnormality of gait	350.2	0.049164	0.081314	0.365564	1.05039	0.545432	2892	0.00255421	190010	-6.33227e-05	0.0152203	FALSE
Digestive	Glossodynia	529.6	0.556217	0.920563	0.365075	1.74406	0.545701	16	0.0325618	190034	-5.4311e-05	8.41955e-05	FALSE
Sense organs	Disorders of iris and ciliary body	379.5	-0.150979	0.250095	0.364439	0.859866	0.546051	358	-0.00714427	186799	1.96998e-05	0.0019165	FALSE
Neoplasms	Neurofibromatosis	199.4	0.344646	0.571135	0.364141	1.41149	0.546215	57	0.0156909	168013	-0.000847237	0.000339259	FALSE
Digestive	Diarrhea	561.1	-0.130112	0.216382	0.361569	0.877997	0.547636	515	-0.00568222	193351	1.51349e-05	0.00266355	FALSE
Genitourinary	Premenstrual tension syndromes	626.4	-0.445457	0.741679	0.360728	0.640532	0.548102	75	-0.0110673	91346	2.66489e-05	0.000821054	FALSE
Musculoskeletal	Other arthropathies	716	0.0199941	0.0333747	0.358895	1.0202	0.54912	22098	0.000391379	169884	-8.24104e-05	0.130077	FALSE
Hematopoietic	Other hemoglobinopathies	282.8	0.216705	0.362895	0.356597	1.24198	0.550402	162	0.00832725	177885	-0.000757192	0.000910701	FALSE
Neurological	Migrain with aura	340.1	0.193751	0.324814	0.355808	1.21379	0.550844	196	0.00866894	186301	-0.000162519	0.00105206	FALSE
Dermatologic	Toxic erythema	695.1	0.282155	0.47792	0.34855	1.32598	0.554935	76	0.0144202	188833	1.4752e-05	0.000402472	FALSE
Sense organs	Myringitis	384.1	-1.18025	2.00751	0.345643	0.307203	0.55659	13	-0.0360747	191708	-6.0617e-05	6.78115e-05	FALSE
Digestive	Celiac disease	557.1	0.0772382	0.13144	0.345308	1.0803	0.556781	1251	0.00273691	144727	-0.000475688	0.00864386	FALSE
Genitourinary	Oliguria and anuria	599.6	0.229316	0.39118	0.343649	1.25774	0.55773	109	0.0119241	176884	-0.000271935	0.000616223	FALSE
Mental disorders	Sexual and gender identity disorders	302	0.158245	0.2701	0.343251	1.17145	0.557959	267	0.00705818	161149	-0.000328733	0.00165685	FALSE
Endocrine/metabolic	Hypothyroidism	244	0.0272749	0.046603	0.34253	1.02765	0.558372	10922	0.00040464	181188	-9.68878e-05	0.0602799	FALSE
Endocrine/metabolic	Macroglobulinemia	270.35	0.298384	0.511711	0.340017	1.34768	0.55982	59	0.0168029	193066	-4.22436e-05	0.000305595	FALSE
Respiratory	Asthma with exacerbation	495.2	-0.205993	0.353307	0.339938	0.813839	0.559865	222	-0.00837324	171212	-0.000352148	0.00129664	FALSE
Neurological	Degenerative disease of the spinal cord	334	0.0684709	0.117563	0.33921	1.07087	0.560286	1456	0.00321013	183225	-4.78585e-05	0.00794651	FALSE
Circulatory system	Nonrheumatic aortic valve disorders	395.2	-0.159931	0.274822	0.338659	0.852203	0.560604	288	-0.00811607	187177	-0.000103794	0.00153865	FALSE
Hematopoietic	Hereditary hemolytic anemias	282	0.139792	0.240398	0.338145	1.15003	0.560902	405	0.00477991	177885	-0.000757192	0.00227675	FALSE
Digestive	Ulcer of esophagus	530.12	0.0487224	0.0840793	0.335798	1.04993	0.562265	2868	0.0026126	164541	-4.79512e-05	0.0174303	FALSE
Musculoskeletal	Synoviopathy	726.2	-0.207418	0.359523	0.332844	0.81268	0.563989	224	-0.00759561	180018	-0.000155714	0.00124432	FALSE
Neoplasms	Lipoma	214	-0.0445846	0.0774749	0.331168	0.956395	0.564972	3971	-0.00181825	189233	3.36187e-05	0.0209847	FALSE
Infectious diseases	Dermatophytosis of the body	110.13	-0.552523	0.961377	0.330304	0.575496	0.56548	35	-0.0210014	191299	-0.000203043	0.00018296	FALSE
Neoplasms	Secondary malignant neoplasm of digestive systems	198.3	-0.0713923	0.124232	0.330244	0.931097	0.565515	1480	-0.00465708	168013	-0.000847237	0.00880884	FALSE
Neoplasms	Cancer of brain	191.11	-0.144328	0.251527	0.329254	0.865604	0.566099	380	-0.00595978	192593	-2.48972e-05	0.00197307	FALSE
Dermatologic	Other specified diseases of sebaceous glands	706.8	0.723402	1.26108	0.32906	2.06143	0.566213	7	0.0482293	188484	-8.59553e-05	3.71384e-05	FALSE
Circulatory system	Paroxysmal tachycardia, unspecified	427.1	0.0538955	0.0939686	0.328957	1.05537	0.566274	2341	0.0021058	173819	-0.000389137	0.013468	FALSE
Respiratory	Cystic fibrosis	499	-1.65321	2.88397	0.328606	0.191434	0.566481	9	-0.039226	193857	1.82111e-06	4.6426e-05	FALSE
Digestive	Toxic gastroenteritis and colitis	569.1	-0.167131	0.292471	0.326549	0.846089	0.567698	273	-0.00779687	178041	0.00015933	0.00153335	FALSE
Musculoskeletal	Rupture of tendon, nontraumatic	727.6	0.354784	0.623606	0.323673	1.42587	0.569408	44	0.017487	180018	-0.000155714	0.00024442	FALSE
Circulatory system	Arterial embolism and thrombosis of lower extremity artery	444.1	0.127848	0.224828	0.32336	1.13638	0.569595	337	0.00735812	187579	-0.000279201	0.00179658	FALSE
Neoplasms	Cancer of connective tissue	170.2	0.166622	0.293088	0.3232	1.18131	0.569691	216	0.00852929	193577	-8.58756e-06	0.00111584	FALSE
Dermatologic	Diseases of sebaceous glands	706	0.0389831	0.068627	0.322673	1.03975	0.570006	4817	0.00168294	188484	-8.59553e-05	0.0255565	FALSE
Congenital anomalies	Congenital anomalies of peripheral vascular system	747.2	0.225386	0.398402	0.320044	1.25281	0.571581	111	0.0127254	191480	4.75369e-05	0.000579695	FALSE
Injuries & poisonings	Late effect	1012	-1.12318	1.98647	0.319696	0.325243	0.57179	12	-0.0361778	193854	2.23949e-06	6.19023e-05	FALSE
Respiratory	Pulmonary collapse; interstitial and compensatory emphysema	508	0.0489829	0.0866696	0.319414	1.0502	0.57196	2693	0.00233932	183182	-0.000241241	0.0147012	FALSE
Neoplasms	Multiple myeloma	204.4	0.110447	0.196224	0.316814	1.11678	0.573529	483	0.00423528	190545	-0.00115382	0.00253483	FALSE
Endocrine/metabolic	Mineral deficiency NEC	262	0.130376	0.231678	0.316683	1.13926	0.573608	365	0.00585122	190099	-0.000167766	0.00192005	FALSE
Mental disorders	Swelling, mass, or lump in head and neck [Space-occupying lesion, intracranial NOS]	293.1	0.103109	0.183548	0.315569	1.10861	0.574283	622	0.0047196	192059	9.55345e-06	0.00323859	FALSE
Genitourinary	Abnormal results of function study of kidney	589	0.208805	0.371899	0.315234	1.23221	0.574486	131	0.00908065	181874	-0.000529635	0.000720279	FALSE
Endocrine/metabolic	Postablative ovarian failure	258.1	-1.42596	2.54649	0.31357	0.240277	0.575498	10	-0.0410806	105274	-8.25464e-05	9.49902e-05	FALSE
Endocrine/metabolic	Other abnormal glucose	250.42	-0.14689	0.262328	0.313542	0.863389	0.575514	348	-0.00593361	178379	3.00185e-05	0.0019509	FALSE
Mental disorders	Phobia	300.13	0.0940904	0.168087	0.313343	1.09866	0.575636	730	0.00423744	161149	-0.000328733	0.00452997	FALSE
Hematopoietic	Congenital coagulation defects	286.1	-0.167154	0.298651	0.313261	0.846069	0.575686	299	-0.00668396	191674	-0.000303726	0.00155994	FALSE
Symptoms	Other symptoms	1005	-0.0908722	0.162527	0.312615	0.913134	0.57608	883	-0.00387176	192983	1.77154e-05	0.00457553	FALSE
Sense organs	Glaucoma	365	-0.0378571	0.0677853	0.311906	0.962851	0.576513	4575	-0.00192688	183166	4.88583e-05	0.0249773	FALSE
Neurological	Parasomnia	327.5	0.51866	0.930961	0.310386	1.67977	0.577443	18	0.0274864	189807	2.99195e-05	9.48332e-05	FALSE
Sense organs	Vertiginous syndromes and other disorders of vestibular system	386	0.0636167	0.114241	0.310098	1.06568	0.57762	1577	0.00272486	188499	-5.98356e-05	0.00836609	FALSE
Sense organs	Inflammation of the eye	371	0.0571566	0.102753	0.309417	1.05882	0.578038	2004	0.00259157	187238	-0.000140706	0.010703	FALSE
Circulatory system	Hypertrophic obstructive cardiomyopathy	425.11	0.217891	0.392822	0.307671	1.24345	0.579113	108	0.0122355	191178	-0.000150868	0.000564919	FALSE
Endocrine/metabolic	Overweight, obesity and other hyperalimentation	278	-0.0251151	0.0452811	0.307636	0.975198	0.579135	12021	-0.00111712	181845	7.3848e-05	0.0661057	FALSE
Pregnancy complications	Miscarriage; stillbirth	634	-0.0650265	0.117613	0.305684	0.937043	0.580341	2801	0.00042565	102965	7.82637e-05	0.0272034	FALSE
Symptoms	Myalgia and myositis unspecified	770	-0.227986	0.412379	0.305649	0.796135	0.580362	161	-0.00916132	193705	7.61453e-06	0.000831161	FALSE
Genitourinary	Balanoposthitis	601.4	0.170968	0.309493	0.305162	1.18645	0.580665	191	0.00855415	72780	-0.000570166	0.00262435	FALSE
Neoplasms	Neoplasm of uncertain behavior of breast	174.3	-0.393269	0.712659	0.304521	0.674847	0.581062	64	-0.0143575	181592	-0.000159326	0.000352438	FALSE
Dermatologic	Chronic dermatitis due to solar radiation	938.2	0.15893	0.28804	0.304445	1.17226	0.581109	213	0.00768832	190219	-5.28696e-05	0.00111976	FALSE
Genitourinary	Inflammatory diseases of female pelvic organs	614	0.0485602	0.0880092	0.304443	1.04976	0.581111	3369	0.00207664	102167	-6.31048e-05	0.0329754	FALSE
Congenital anomalies	Other specified congenital anomalies of nervous system	752.2	-0.436298	0.792079	0.30341	0.646425	0.581753	56	-0.0143409	193493	-5.16467e-06	0.000289416	FALSE
Circulatory system	Paroxysmal ventricular tachycardia	427.12	0.0911822	0.165696	0.302829	1.09547	0.582114	701	0.00442482	173819	-0.000389137	0.00403293	FALSE
Symptoms	Pallor and flushing	782.6	0.194685	0.354967	0.300809	1.21493	0.583376	157	0.00933528	191706	-8.85633e-05	0.000818962	FALSE
Congenital anomalies	Upper gastrointestinal congenital anomalies	750.1	-0.158836	0.290189	0.299596	0.853136	0.584136	275	-0.0074934	192384	-2.47336e-05	0.00142943	FALSE
Injuries & poisonings	Fracture of upper limb	803	0.0886155	0.163102	0.295191	1.09266	0.586913	770	0.00377122	191889	-3.58368e-06	0.00401274	FALSE
Circulatory system	Atherosclerosis	440	-0.118379	0.21791	0.295116	0.88836	0.586961	432	-0.00554921	187579	-0.000279201	0.00230303	FALSE
Sense organs	Cholesteatoma	385.3	0.137392	0.253627	0.29345	1.14728	0.588018	305	0.0067263	191708	-6.0617e-05	0.00159096	FALSE
Neoplasms	Malignant neoplasm of ovary and other uterine adnexa	184.1	-0.0998235	0.184539	0.292611	0.904997	0.588552	713	-0.00507947	95244	-9.91423e-05	0.00748604	FALSE
Circulatory system	Nonspecific chest pain	418	0.0200052	0.0369874	0.292536	1.02021	0.5886	17701	0.000777054	174414	-8.13278e-05	0.101488	FALSE
Genitourinary	Vascular disorders of kidney/hypertrophy	586.3	0.252077	0.466468	0.292027	1.2867	0.588925	77	0.0121402	181874	-0.000529635	0.00042337	FALSE
Hematopoietic	Allergic purpura	287.2	-0.626719	1.16003	0.291884	0.534342	0.589016	28	-0.0200121	191674	-0.000303726	0.000146081	FALSE
Neoplasms	Kaposi's sarcoma	230	0.818265	1.51596	0.291349	2.26656	0.589358	6	0.0468007	193860	-1.44849e-06	3.09502e-05	FALSE
Mental disorders	Posttraumatic stress disorder	300.9	0.199444	0.370982	0.289027	1.22072	0.590845	174	0.00752775	161149	-0.000328733	0.00107975	FALSE
Musculoskeletal	Osteoarthrosis, localized, secondary	740.12	-0.200027	0.372933	0.287684	0.818708	0.591708	191	-0.0076829	176954	8.35071e-05	0.00107938	FALSE
Endocrine/metabolic	Other disorders of thyroid	246	-0.144614	0.269656	0.28761	0.865356	0.591756	334	-0.00677891	181188	-9.68878e-05	0.00184339	FALSE
Musculoskeletal	Acquired spondylolisthesis	738.4	-0.173989	0.324514	0.287461	0.840306	0.591852	228	-0.00837104	186807	5.4791e-05	0.00122051	FALSE
Mental disorders	Anxiety disorders	300	0.0289883	0.0542577	0.285446	1.02941	0.593154	8271	0.000684261	161149	-0.000328733	0.0513252	FALSE
Dermatologic	Changes in skin texture	687.3	0.238105	0.445672	0.285434	1.26884	0.593162	86	0.0133461	189876	-4.87224e-05	0.000452927	FALSE
Genitourinary	Urinary complications NEC	597.2	-0.357463	0.670001	0.284651	0.699448	0.593669	62	-0.0157056	184368	-0.000262471	0.000336284	FALSE
Symptoms	Symptoms of the muscles	772	-0.204401	0.383982	0.283363	0.815136	0.594505	163	-0.00942998	193683	1.58757e-05	0.000841581	FALSE
Endocrine/metabolic	Other disorders of purine and pyrimidine metabolism	277.2	-5.27271	9.9124	0.282951	0.00512968	0.594774	4	-0.0736138	192276	-0.000117836	2.08034e-05	FALSE
Genitourinary	Urethral stricture due to infecton	592.3	-59.2013	111.351	0.282667	1.94633e-26	0.594959	2	-0.0963145	175347	-0.00026721	1.1406e-05	FALSE
Sense organs	Labyrinthitis	386.3	-0.110722	0.208506	0.281988	0.895188	0.595401	546	-0.0049659	188499	-5.98356e-05	0.00289657	FALSE
Musculoskeletal	Synovitis and tenosynovitis	727.1	-0.0637698	0.120096	0.28195	0.938221	0.595426	1618	-0.00327601	180018	-0.000155714	0.00898799	FALSE
Digestive	Hypertrophy of salivary gland	527.1	0.368155	0.694036	0.281382	1.44507	0.595797	35	0.0193158	190034	-5.4311e-05	0.000184178	FALSE
Neurological	Other cerebral degenerations	331	-0.0694084	0.131752	0.277531	0.932946	0.598324	1219	-0.00337065	183225	-4.78585e-05	0.00665302	FALSE
Respiratory	Chronic laryngitis	473.1	-0.420362	0.800759	0.275577	0.656809	0.599615	44	-0.0186207	181903	-0.000185997	0.000241887	FALSE
Dermatologic	Cellulitis and abscess of trunk	681.7	0.108264	0.207144	0.273165	1.11434	0.601216	480	0.00479874	186193	-0.00022816	0.00257797	FALSE
Pregnancy complications	Cervical incompetence	636.8	-0.932947	1.79472	0.270223	0.393393	0.603182	19	-0.0199815	102965	7.82637e-05	0.000184529	FALSE
Neoplasms	Malignant neoplasm of testis	187.2	0.212322	0.409683	0.268592	1.23655	0.604278	129	0.0080448	81524	-0.000285025	0.00158236	FALSE
Symptoms	Swelling of limb	771.1	0.0933037	0.180315	0.267754	1.0978	0.604842	627	0.00336002	192697	1.87236e-05	0.00325381	FALSE
Musculoskeletal	Pain in limb	773	0.0820316	0.158685	0.267235	1.08549	0.605193	844	0.00326535	193022	-1.42779e-05	0.00437256	FALSE
Neoplasms	Malignant neoplasm of rectum, rectosigmoid junction, and anus	153.3	-0.0620212	0.120054	0.266888	0.939863	0.605427	1507	-0.00319238	173043	-0.000269198	0.00870882	FALSE
Digestive	Heartburn	530.9	-0.0679077	0.13154	0.266514	0.934347	0.60568	1404	-0.0031584	164541	-4.79512e-05	0.00853283	FALSE
Injuries & poisonings	Fracture of humerus	803.1	0.187668	0.364306	0.265369	1.20643	0.606456	133	0.00983813	191889	-3.58368e-06	0.000693109	FALSE
Endocrine/metabolic	Phenylketonuria [PKU]	270.12	-78.2288	152.094	0.26455	1.06093e-34	0.607011	1	-0.0638437	193066	-4.22436e-05	5.17958e-06	FALSE
Endocrine/metabolic	Proteinuria	269	0.146766	0.28564	0.264006	1.15808	0.607381	238	0.00733417	193066	-4.22436e-05	0.00123274	FALSE
Factors influencing health status	Family history	1100	0.049486	0.0965144	0.262894	1.05073	0.608139	2271	0.0021373	191595	-2.53337e-05	0.0118531	FALSE
Circulatory system	Nonrheumatic tricuspid valve disorders	395.3	0.163751	0.319673	0.262396	1.17792	0.608478	168	0.00866376	187177	-0.000103794	0.000897546	FALSE
Neurological	Disturbances of sensation of smell and taste	350.6	0.335004	0.654202	0.262226	1.39795	0.608595	41	0.017049	190010	-6.33227e-05	0.000215778	FALSE
Injuries & poisonings	Poisoning by anticonvulsants and anti-Parkinsonism drugs	966	-0.152439	0.2977	0.262202	0.858611	0.608612	322	-0.00587418	172947	-0.000257179	0.00186184	FALSE
Hematopoietic	Von willebrand's disease	286.11	-0.326438	0.640025	0.260141	0.721489	0.610023	75	-0.0116039	191674	-0.000303726	0.000391289	FALSE
Musculoskeletal	Ankylosis of joint	741.1	0.678985	1.3323	0.259725	1.97188	0.610309	7	0.0439906	192557	7.87984e-06	3.63529e-05	FALSE
Endocrine/metabolic	Acromegaly and gigantism	253.11	0.282494	0.554907	0.259166	1.32643	0.610694	59	0.0131813	190606	-6.32024e-05	0.000309539	FALSE
Injuries & poisonings	Dislocation	830	0.0681575	0.134121	0.258247	1.07053	0.611327	1229	0.00292456	190351	-0.000108708	0.00645649	FALSE
Neoplasms	Colorectal cancer	153	0.039493	0.0779144	0.256925	1.04028	0.612241	3325	0.00174994	173043	-0.000269198	0.0192149	FALSE
Neoplasms	Malignant neoplasm of female breast	174.11	0.0284478	0.0562552	0.255724	1.02886	0.613073	7783	0.000482476	94939	-0.000301848	0.081979	FALSE
Circulatory system	Abnormal heart sounds	396	0.0699058	0.138254	0.255666	1.07241	0.613113	1080	0.00247271	187177	-0.000103794	0.00576994	FALSE
Endocrine/metabolic	Type 1 diabetes with renal manifestations	250.12	-0.422854	0.836291	0.255661	0.655174	0.613117	46	-0.0158732	178379	3.00185e-05	0.000257878	FALSE
Endocrine/metabolic	Hypothyroidism NOS	244.4	0.0240174	0.047689	0.253639	1.02431	0.614524	10400	0.000277579	181188	-9.68878e-05	0.0573989	FALSE
Musculoskeletal	Postlaminectomy syndrome	722.8	-0.447618	0.888973	0.253535	0.639149	0.614597	41	-0.0169373	186947	6.57763e-05	0.000219313	FALSE
Neoplasms	Cancer of brain and nervous system	191.1	-0.122063	0.242801	0.252735	0.885093	0.615156	402	-0.00504489	192593	-2.48972e-05	0.0020873	FALSE
Injuries & poisonings	Concussion	817	-0.502049	1.0004	0.251849	0.605289	0.615776	31	-0.0184829	193179	2.11059e-05	0.000160473	FALSE
Injuries & poisonings	Skull and face fracture and other intercranial injury	819	-0.103098	0.205567	0.251529	0.902039	0.616	611	-0.00429093	193179	2.11059e-05	0.00316287	FALSE
Genitourinary	Other signs and symptoms in breast	613.7	-0.156263	0.311774	0.251207	0.855335	0.616227	274	-0.00610632	192847	2.92676e-05	0.00142082	FALSE
Musculoskeletal	Loose body in joint	742.1	-0.507195	1.01268	0.250844	0.602182	0.616481	30	-0.0210667	192557	7.87984e-06	0.000155798	FALSE
Endocrine/metabolic	Obesity	278.1	-0.0226562	0.0453323	0.24978	0.977599	0.61723	11967	-0.00101415	181845	7.3848e-05	0.0658088	FALSE
Digestive	Nonspecific abnormal findings on radiological and other examination of biliary tract	575.9	-0.141203	0.283894	0.247385	0.868313	0.618922	286	-0.00674771	182236	-6.01929e-05	0.00156939	FALSE
Infectious diseases	Gonococcal infections	90.2	-15.8812	31.979	0.246626	1.26725e-07	0.619461	4	-0.058501	193833	2.51892e-06	2.06363e-05	FALSE
Genitourinary	Inflammatory diseases of prostate	601	-0.0616951	0.12475	0.24458	0.94017	0.620918	1393	-0.00277401	72780	-0.000570166	0.0191399	FALSE
Hematopoietic	Congenital deficiency of other clotting factors (including factor VII)	286.12	-0.189772	0.383944	0.244304	0.827148	0.621115	184	-0.00746336	191674	-0.000303726	0.000959963	FALSE
Dermatologic	Sebaceous cyst	706.2	0.0341861	0.0691817	0.244183	1.03478	0.621201	4757	0.00146963	188484	-8.59553e-05	0.0252382	FALSE
Neurological	Parkinson's disease	332	-0.0626916	0.127286	0.242582	0.939233	0.622347	1217	-0.00320207	183225	-4.78585e-05	0.00664211	FALSE
Musculoskeletal	Articular cartilage disorder	742.8	-0.408946	0.833453	0.240751	0.66435	0.623664	48	-0.0142138	192557	7.87984e-06	0.000249277	FALSE
Congenital anomalies	Pectus and other congenital anomalies of ribs/sternum	756.2	-0.617163	1.26003	0.239904	0.539473	0.624275	21	-0.0227493	193275	-2.61108e-05	0.000108653	FALSE
Infectious diseases	Human immunodeficiency virus [HIV] disease	71	-0.273733	0.56002	0.238917	0.760535	0.624989	104	-0.0103991	189763	-0.000243939	0.000548052	FALSE
Respiratory	Acute sinusitis	464	0.190183	0.390611	0.237059	1.20947	0.626338	135	0.00811128	192080	-9.32675e-05	0.000702832	FALSE
Congenital anomalies	Congenital musculoskeletal deformities of spine	754	-0.304089	0.626028	0.235946	0.737795	0.627149	75	-0.0121592	193275	-2.61108e-05	0.000388048	FALSE
Neurological	Nonspecific abnormal results of function study of brain and central nervous system	346.2	0.435297	0.896734	0.235638	1.54542	0.627375	19	0.023711	183225	-4.78585e-05	0.000103698	FALSE
Sense organs	Retinopathy of prematurity	362.1	-3.03165	6.25875	0.234629	0.0482362	0.628112	4	-0.0584399	182380	1.52237e-05	2.19322e-05	FALSE
Digestive	Stomatitis and mucositis (ulcerative)	528.11	0.119253	0.246267	0.234491	1.12666	0.628213	338	0.00540585	190034	-5.4311e-05	0.00177863	FALSE
Dermatologic	Bullous dermatoses	695.2	0.171885	0.355759	0.233433	1.18754	0.62899	139	0.00913121	188833	1.4752e-05	0.0007361	FALSE
Musculoskeletal	Spinal stenosis	720	0.0774941	0.160508	0.233102	1.08058	0.629233	720	0.00387322	186947	6.57763e-05	0.00385136	FALSE
Respiratory	Hyperventilation	513.4	-0.20444	0.423819	0.232687	0.815103	0.629538	149	-0.00841895	193467	3.50208e-06	0.000770157	FALSE
Symptoms	Nausea and vomiting	789	0.0244733	0.0507953	0.232133	1.02478	0.629946	8838	0.00114972	185028	-5.4917e-05	0.0477657	FALSE
Symptoms	Other signs and symptoms involving emotional state	1004	0.0898023	0.186893	0.230882	1.09396	0.630871	592	0.0042955	193274	-1.31571e-05	0.00306301	FALSE
Neoplasms	Benign neoplasm of spinal cord, meninges	225.2	-0.45985	0.962644	0.228192	0.631379	0.632868	34	-0.0173849	192593	-2.48972e-05	0.000176538	FALSE
Genitourinary	Disorders of penis	604	-0.0499517	0.104988	0.226371	0.951275	0.634228	2102	-0.00216388	72964	-0.000222502	0.0288087	FALSE
Genitourinary	Other symptoms involving urinary system	599.8	-0.499008	1.05189	0.225048	0.607133	0.635221	28	-0.0207654	176884	-0.000271935	0.000158296	FALSE
Hematopoietic	Other and unspecified coagulation defects	286.7	0.131082	0.276661	0.224486	1.14006	0.635643	255	0.00623101	191674	-0.000303726	0.00133038	FALSE
Respiratory	Acute tonsillitis	474.1	-0.13722	0.289931	0.223997	0.871779	0.636011	369	-0.00459728	181903	-0.000185997	0.00202855	FALSE
Neoplasms	Cancer of other female genital organs	184	0.0714587	0.151017	0.223903	1.07407	0.636082	952	0.00245579	95244	-9.91423e-05	0.00999538	FALSE
Circulatory system	Hypertensive chronic kidney disease	401.22	0.0789973	0.167047	0.223638	1.0822	0.636282	669	0.00246621	139954	-0.000452253	0.00478014	FALSE
Injuries & poisonings	Open wounds of head; neck; and trunk	870	0.0400468	0.0849125	0.22243	1.04086	0.637195	2872	0.00221358	187971	-4.32091e-05	0.015279	FALSE
Circulatory system	Atrioventricular block, complete	426.24	-0.0855061	0.181488	0.221972	0.918048	0.637541	612	-0.0043815	173819	-0.000389137	0.0035209	FALSE
Endocrine/metabolic	Disorders of urea cycle metabolism	270.21	-1.1414	2.42952	0.220715	0.319372	0.638496	9	-0.0315813	193066	-4.22436e-05	4.66162e-05	FALSE
Musculoskeletal	Osteitis deformans [Paget's disease of bone]	731.1	-0.359231	0.765564	0.220183	0.698213	0.6389	44	-0.0179347	185317	2.91662e-05	0.000237431	FALSE
Hematopoietic	Sickle cell anemia	282.5	-0.191135	0.407747	0.219735	0.826021	0.639242	188	-0.00734424	177885	-0.000757192	0.00105686	FALSE
Respiratory	Viral pneumonia	480.2	-0.105454	0.225005	0.219655	0.899916	0.639303	457	-0.00572839	183607	-0.000413787	0.00248901	FALSE
Sense organs	Keratoconus	364.41	-0.352569	0.752552	0.21949	0.70288	0.639429	57	-0.0124005	183166	4.88583e-05	0.000311193	FALSE
Musculoskeletal	Palindromic rheumatism	716.8	-0.865773	1.85129	0.218706	0.420726	0.640027	12	-0.029564	169884	-8.24104e-05	7.06364e-05	FALSE
Neoplasms	Malignant neoplasm of head, face, and neck	195.3	0.365881	0.785634	0.21689	1.44178	0.64142	28	0.0175417	168013	-0.000847237	0.000166654	FALSE
Circulatory system	Postphlebitic syndrome	452.8	-1.01604	2.1944	0.214382	0.362026	0.643354	10	-0.0318177	172582	-3.90663e-05	5.79435e-05	FALSE
Neurological	Partial epilepsy	345.12	-0.164849	0.356995	0.21323	0.848022	0.644247	203	-0.00680799	183225	-4.78585e-05	0.00110793	FALSE
Sense organs	Disorders of accommodation	368.7	-5.66566	12.2861	0.212654	0.00346285	0.644695	3	-0.0753406	190807	-8.58937e-05	1.57227e-05	FALSE
Musculoskeletal	Other allied disorders of spine	721.8	0.159251	0.34679	0.210876	1.17263	0.646081	150	0.00730093	186947	6.57763e-05	0.000802366	FALSE
Mental disorders	Alcoholic liver damage	317.11	0.0924309	0.201528	0.21036	1.09684	0.646485	547	0.00304188	175318	-0.000529648	0.00312004	FALSE
Respiratory	Voice disturbance	473.4	0.0807374	0.176303	0.209715	1.08409	0.646991	645	0.00333737	181903	-0.000185997	0.00354585	FALSE
Circulatory system	Wegener's granulomatosis	446.4	0.18954	0.41413	0.209474	1.20869	0.64718	112	0.00868925	187579	-0.000279201	0.000597082	FALSE
Digestive	Other disorders of biliary tract	575.8	0.068299	0.149357	0.209112	1.07069	0.647465	907	0.00293117	182236	-6.01929e-05	0.00497706	FALSE
Respiratory	Asthma	495	0.017554	0.0383966	0.20901	1.01771	0.647545	17173	7.42652e-05	171212	-0.000352148	0.100303	FALSE
Sense organs	Otalgia	382	-0.168356	0.3702	0.206815	0.845053	0.649275	192	-0.00682921	191708	-6.0617e-05	0.00100152	FALSE
Neoplasms	Cancer of tongue	145.2	-0.157491	0.349672	0.202857	0.854285	0.652425	205	-0.00705032	192528	3.71005e-05	0.00106478	FALSE
Genitourinary	Disorders of uterus, NEC	619.2	-0.0507661	0.112858	0.202339	0.950501	0.65284	2018	-0.00262187	101824	4.28711e-05	0.0198185	FALSE
Dermatologic	Pityriasis	696.3	0.278503	0.619521	0.202092	1.32115	0.653038	44	0.0142018	188833	1.4752e-05	0.00023301	FALSE
Digestive	Ileostomy status	559	-0.0652281	0.145442	0.201137	0.936854	0.653805	1075	-0.00367397	144727	-0.000475688	0.00742778	FALSE
Genitourinary	Irregular menstrual bleeding	626.14	-0.0575823	0.12889	0.199592	0.944044	0.65505	1810	-0.000449667	91346	2.66489e-05	0.0198148	FALSE
Dermatologic	Erythematosquamous dermatosis	690	-0.271993	0.609136	0.199383	0.761859	0.65522	72	-0.0107053	188833	1.4752e-05	0.000381289	FALSE
Circulatory system	Other forms of chronic heart disease	414	0.0401916	0.090239	0.198373	1.04101	0.656038	2463	0.000994967	173530	-0.000401226	0.0141935	FALSE
Digestive	Stomatitis and mucositis	528.1	0.103374	0.232487	0.197709	1.10891	0.656577	385	0.00468074	190034	-5.4311e-05	0.00202595	FALSE
Infectious diseases	Coccidioidomycosis	117.2	-41.447	93.2292	0.197643	9.99567e-19	0.65663	2	-0.0929466	191299	-0.000203043	1.04548e-05	FALSE
Circulatory system	Orthostatic hypotension	458.1	0.0455891	0.103032	0.195783	1.04664	0.658146	1773	0.00187209	175608	-0.000261873	0.0100964	FALSE
Musculoskeletal	Muscular calcification and ossification	728.1	-29.0847	66.3446	0.192184	2.33713e-13	0.661105	2	-0.0683556	180018	-0.000155714	1.111e-05	FALSE
Congenital anomalies	Congenital anomalies of mouth/tongue	750.13	-0.171215	0.391168	0.191583	0.842641	0.661602	146	-0.00791727	192384	-2.47336e-05	0.000758899	FALSE
Digestive	Gastrointestinal hemorrhage	578	0.0180672	0.04129	0.191466	1.01823	0.661699	13977	0.000671965	177538	-0.000129779	0.0787268	FALSE
Endocrine/metabolic	Intestinal disaccharidase deficiencies and disaccharide malabsorption	271.3	0.149209	0.341034	0.191424	1.16092	0.661734	169	0.00632219	193671	-1.23044e-05	0.000872614	FALSE
Injuries & poisonings	Adverse reaction to serum or vaccine	941	0.127533	0.29162	0.191253	1.13602	0.661876	221	0.00556403	190219	-5.28696e-05	0.00116182	FALSE
Neurological	Nerve root and plexus disorders	353	-0.0652539	0.149464	0.190606	0.93683	0.662412	1002	-0.00331335	184293	-7.78214e-05	0.00543699	FALSE
Infectious diseases	Sexually transmitted infections (not HIV or hepatitis)	90	-0.4544	1.04602	0.188712	0.634829	0.66399	33	-0.0147954	193833	2.51892e-06	0.00017025	FALSE
Symptoms	Symptoms involving nervous and musculoskeletal systems	781	-0.050507	0.116304	0.188589	0.950747	0.664094	1682	-0.00237561	192181	2.20193e-05	0.00875217	FALSE
Musculoskeletal	Flat foot	735.1	-0.193243	0.448859	0.185349	0.824281	0.666816	125	-0.0080627	186807	5.4791e-05	0.00066914	FALSE
Circulatory system	Hypertensive heart and/or renal disease	401.2	0.0647805	0.151234	0.183481	1.06692	0.668398	829	0.00192477	139954	-0.000452253	0.00592337	FALSE
Endocrine/metabolic	Thyroiditis, acute and subacute	245.1	0.602954	1.41205	0.182334	1.82751	0.669375	7	0.0369822	181188	-9.68878e-05	3.86339e-05	FALSE
Neoplasms	Cancer of bone and connective tissue	170	0.110186	0.258211	0.182096	1.11649	0.669578	289	0.00575209	193577	-8.58756e-06	0.00149295	FALSE
Digestive	Abnormal serum enzyme levels	573.9	0.127336	0.299624	0.180614	1.1358	0.670846	199	0.00659328	185454	-0.000212983	0.00107304	FALSE
Sense organs	Paralytic strabismus	378.5	0.123603	0.292435	0.17865	1.13157	0.672536	230	0.005778	186799	1.96998e-05	0.00123127	FALSE
Sense organs	Suppurative and unspecified otitis media	381.11	-0.0981946	0.232503	0.178369	0.906473	0.672779	455	-0.00427595	191708	-6.0617e-05	0.0023734	FALSE
Digestive	Intestinal obstruction without mention of hernia	560	0.0341499	0.0810213	0.177657	1.03474	0.673395	3264	0.000877927	144727	-0.000475688	0.0225528	FALSE
Sense organs	Inflammation of eyelids	371.3	0.0494748	0.118145	0.175363	1.05072	0.675389	1531	0.00221318	187238	-0.000140706	0.00817676	FALSE
Circulatory system	Disease of tricuspid valve	394.7	0.0456274	0.109111	0.17487	1.04668	0.675819	1617	0.00204634	187177	-0.000103794	0.00863888	FALSE
Congenital anomalies	Spina bifida	752.11	-0.205502	0.491701	0.174675	0.814238	0.67599	123	-0.00721851	193493	-5.16467e-06	0.000635682	FALSE
Neoplasms	Carcinoma in situ of skin	172.3	0.072536	0.173593	0.1746	1.07523	0.676055	599	0.00405908	183415	1.90891e-05	0.00326582	FALSE
Dermatologic	Erythematous conditions	695	0.0437479	0.104699	0.174593	1.04472	0.676061	1944	0.00193472	188833	1.4752e-05	0.0102948	FALSE
Endocrine/metabolic	Lipoprotein disorders	277.51	0.277316	0.663753	0.174556	1.31958	0.676094	41	0.012531	192276	-0.000117836	0.000213235	FALSE
Mental disorders	Tics and stuttering	313.2	-0.658221	1.57547	0.174552	0.517772	0.676098	16	-0.0217402	193229	-5.94863e-06	8.28033e-05	FALSE
Musculoskeletal	Pathologic fracture of vertebrae	743.21	-0.35252	0.844225	0.174362	0.702914	0.676264	35	-0.0169338	189167	-4.02039e-06	0.000185022	FALSE
Symptoms	Rhabdomyolysis	772.4	-12.4264	29.8174	0.173682	4.01116e-06	0.67686	3	-0.063258	193683	1.58757e-05	1.54892e-05	FALSE
Sense organs	Corneal opacity	364.1	-0.192645	0.465294	0.171419	0.824775	0.678854	106	-0.00847766	183166	4.88583e-05	0.00057871	FALSE
Digestive	Diaphragmatic hernia	550.2	0.0148544	0.0359151	0.171063	1.01497	0.679169	19086	0.000110875	163293	-0.000226591	0.116882	FALSE
Pregnancy complications	Venous/cerebrovascular complications embolism in pregnancy and the puerperium	671	0.215241	0.521553	0.170315	1.24016	0.679832	107	0.00915639	106835	-7.47876e-06	0.00100154	FALSE
Neurological	Other conditions of brain, NOS	348.9	0.0884256	0.214881	0.169341	1.09245	0.680698	431	0.00414286	183225	-4.78585e-05	0.0023523	FALSE
Genitourinary	Polyp of corpus uteri	622.1	-0.0307338	0.0747582	0.169011	0.969734	0.680992	4608	-0.00136526	100188	2.97838e-05	0.0459935	FALSE
Injuries & poisonings	Intracranial hemorrhage (injury)	818	0.195234	0.475986	0.168238	1.2156	0.681683	80	0.010749	193179	2.11059e-05	0.000414124	FALSE
Multiple	Maternal complication of pregnancy affecting fetus or newborn	658	-59.9102	146.747	0.166672	9.57883e-27	0.683087	1	-0.0660439	193865	3.40669e-07	5.15823e-06	FALSE
Dermatologic	Polymyositis	709.4	0.318022	0.781422	0.165631	1.37441	0.684024	26	0.0175164	187039	-1.56246e-06	0.000139008	FALSE
Genitourinary	Abnormal mammogram	611.1	0.283022	0.695576	0.165558	1.32713	0.68409	38	0.0120819	190042	-3.0945e-05	0.000199956	FALSE
Digestive	Other specified diseases of the salivary glands	527.8	-0.248865	0.611974	0.165372	0.779685	0.684258	70	-0.0109496	190034	-5.4311e-05	0.000368355	FALSE
Digestive	Gastrojejunal ulcer	531.5	-0.411539	1.01598	0.16408	0.66263	0.685428	31	-0.0151079	189007	-0.000182537	0.000164015	FALSE
Dermatologic	Atopic/contact dermatitis due to other or unspecified	939	0.0401517	0.0991402	0.164025	1.04097	0.685478	2180	0.00183345	190219	-5.28696e-05	0.0114605	FALSE
Musculoskeletal	Symptoms and disorders of the joints	741	0.0647797	0.160968	0.161957	1.06692	0.687362	801	0.00286615	192557	7.87984e-06	0.00415981	FALSE
Musculoskeletal	Osteoarthrosis	740	-0.0150169	0.0373435	0.161707	0.985095	0.687589	16912	-0.000873754	176954	8.35071e-05	0.0955729	FALSE
Dermatologic	Pyogenic granuloma	686.4	-0.136348	0.339183	0.161596	0.872539	0.687691	220	-0.00601091	186193	-0.00022816	0.00118157	FALSE
Neoplasms	Malignant neoplasm of liver, primary	155.1	0.133544	0.332251	0.161553	1.14287	0.68773	158	0.00839124	181793	6.89572e-05	0.00086912	FALSE
Neurological	Abnormal involuntary movements	350.1	-0.0650915	0.162032	0.16138	0.936982	0.687889	861	-0.0031275	190010	-6.33227e-05	0.00453134	FALSE
Endocrine/metabolic	Polyclonal hypergammaglobulinemia	270.31	-0.555967	1.38474	0.161199	0.573517	0.688055	16	-0.0225803	193066	-4.22436e-05	8.28732e-05	FALSE
Injuries & poisonings	Complication of colostomy or enterostomy	853	-0.0997102	0.248567	0.160913	0.9051	0.688317	378	-0.00495696	181703	-0.000307273	0.00208032	FALSE
Dermatologic	Psoriasis vulgaris	696.41	-0.0500028	0.124683	0.160832	0.951227	0.688392	1471	-0.00231771	186526	1.68638e-05	0.0078863	FALSE
Sense organs	Central origin vertigo	386.21	0.447772	1.12517	0.158371	1.56482	0.690661	11	0.026032	188499	-5.98356e-05	5.83557e-05	FALSE
Digestive	Paralytic ileus	560.1	-0.0761366	0.191723	0.157702	0.92669	0.691281	584	-0.0039541	144727	-0.000475688	0.00403518	FALSE
Endocrine/metabolic	Pituitary hyperfunction	253.1	0.163751	0.413756	0.156631	1.17792	0.692278	125	0.00703454	190606	-6.32024e-05	0.000655803	FALSE
Endocrine/metabolic	Diabetes insipidus	253.3	0.220302	0.556953	0.156459	1.24645	0.692438	62	0.0105208	190606	-6.32024e-05	0.000325278	FALSE
Sense organs	Aphakia and other disorders of lens	379.3	-0.0360206	0.0918584	0.153767	0.96462	0.694961	2411	-0.00260964	186799	1.96998e-05	0.0129069	FALSE
Sense organs	Chronic inflammatory disorders of orbit	371.9	-0.822216	2.10011	0.153281	0.439457	0.695419	9	-0.0283483	187238	-0.000140706	4.80672e-05	FALSE
Congenital anomalies	Congenital osteodystrophies	756.5	-0.174735	0.446845	0.152913	0.83968	0.695767	130	-0.00786997	193275	-2.61108e-05	0.000672617	FALSE
Congenital anomalies	Pectus carinatum	756.22	-27.1076	69.7295	0.151129	1.68784e-12	0.697459	2	-0.0759674	193275	-2.61108e-05	1.03479e-05	FALSE
Digestive	Temporomandibular joint disorder, unspecified	526.41	-0.169218	0.435409	0.151042	0.844325	0.697542	148	-0.00646295	187374	3.34335e-05	0.000789864	FALSE
Digestive	Temporomandibular joint disorders	526.4	-0.169218	0.435409	0.151042	0.844325	0.697542	148	-0.00646295	187374	3.34335e-05	0.000789864	FALSE
Congenital anomalies	Congenital anomalies of urinary system	751.2	0.0747759	0.193162	0.149858	1.07764	0.698671	554	0.00332042	192384	-2.47336e-05	0.00287966	FALSE
Sense organs	Hereditary retinal dystrophies	362.7	-0.214963	0.556223	0.149358	0.806571	0.699149	78	-0.0100471	182380	1.52237e-05	0.000427678	FALSE
Digestive	Primary biliary cirrhosis	571.6	-0.149059	0.386592	0.148666	0.861518	0.699813	166	-0.00662729	185454	-0.000212983	0.000895101	FALSE
Neurological	Hydrocephalus	331.1	-0.0892017	0.231808	0.148078	0.914661	0.700379	427	-0.00416221	183225	-4.78585e-05	0.00233047	FALSE
Endocrine/metabolic	Secondary hypothyroidism	244.1	0.0562624	0.14712	0.146248	1.05788	0.702147	990	0.00164445	181188	-9.68878e-05	0.00546394	FALSE
Digestive	Obstruction of bile duct	575.2	0.0666193	0.174243	0.14618	1.06889	0.702213	652	0.00317578	182236	-6.01929e-05	0.00357778	FALSE
Genitourinary	Pain and other symptoms associated with female genital organs	625	-0.0529589	0.138568	0.146066	0.948419	0.702323	1491	-0.000945885	102199	-7.24164e-06	0.0145892	FALSE
Genitourinary	Abnormal findings on mammogram or breast exam	611	0.0595853	0.157145	0.143774	1.0614	0.704558	939	0.00219759	190042	-3.0945e-05	0.00494101	FALSE
Congenital anomalies	Spondylolisthesis, congenital	754.2	-2.2911	6.04549	0.143624	0.101155	0.704705	3	-0.0518369	193275	-2.61108e-05	1.55219e-05	FALSE
Neurological	Epilepsy	345.1	0.0682831	0.180306	0.143419	1.07067	0.704905	662	0.00307208	183225	-4.78585e-05	0.00361304	FALSE
Musculoskeletal	Difficulty in walking	741.3	-0.0991499	0.265656	0.139298	0.905607	0.70898	301	-0.00499106	192557	7.87984e-06	0.00156317	FALSE
Pregnancy complications	Other disorders of the breast associated with childbirth and disorders of lactation	676	0.350854	0.941341	0.138919	1.42028	0.709358	31	0.0128355	106835	-7.47876e-06	0.000290167	FALSE
Genitourinary	Functional disorders of bladder	596.5	0.0583141	0.156694	0.138497	1.06005	0.70978	847	0.00287748	184368	-0.000262471	0.00459407	FALSE
Sense organs	Strabismus (not specified as paralytic)	378.1	-0.0738141	0.200436	0.135621	0.928844	0.712673	594	-0.00298483	186799	1.96998e-05	0.00317989	FALSE
Genitourinary	Urinary obstruction	599.1	0.133306	0.363044	0.134829	1.1426	0.713477	129	0.00773607	176884	-0.000271935	0.000729292	FALSE
Circulatory system	Atherosclerosis of the extremities	440.2	-0.108289	0.296369	0.133507	0.897368	0.714824	231	-0.00496747	187579	-0.000279201	0.00123148	FALSE
Circulatory system	Chronic venous insufficiency [CVI]	456	-0.109086	0.298951	0.133148	0.896654	0.71519	242	-0.00486177	172582	-3.90663e-05	0.00140223	FALSE
Digestive	Dentofacial anomalies, including malocclusion	524	-0.146145	0.401165	0.132714	0.864033	0.715634	183	-0.00557559	187374	3.34335e-05	0.000976656	FALSE
Circulatory system	Atherosclerosis of aorta	440.9	-0.173726	0.476923	0.132688	0.840527	0.715661	92	-0.00798387	187579	-0.000279201	0.00049046	FALSE
Digestive	Jaundice (not of newborn)	573.5	0.0647885	0.178582	0.13162	1.06693	0.716758	642	0.00292856	185454	-0.000212983	0.00346177	FALSE
Sense organs	Cornea replaced by transplant	364.9	0.176393	0.48633	0.131553	1.19291	0.716827	79	0.00840972	183166	4.88583e-05	0.000431303	FALSE
Injuries & poisonings	Spinal cord injury without evidence of spinal bone injury	952	-0.212003	0.585076	0.131299	0.808962	0.717089	71	-0.00921948	193795	3.37771e-06	0.000366367	FALSE
Musculoskeletal	Other disorders of soft tissues	729	0.052963	0.146278	0.131095	1.05439	0.717299	1011	0.00154026	180018	-0.000155714	0.00561611	FALSE
Musculoskeletal	Pathologic fracture	743.2	-0.252421	0.699741	0.13013	0.776918	0.718298	47	-0.0130965	189167	-4.02039e-06	0.000248458	FALSE
Injuries & poisonings	Adverse drug events and drug allergies	979	-0.11345	0.316112	0.128802	0.892749	0.719677	271	-0.00425636	172947	-0.000257179	0.00156695	FALSE
Digestive	Diverticulum of esophagus, acquired	530.6	-0.144807	0.404314	0.128276	0.865189	0.720227	135	-0.0071374	164541	-4.79512e-05	0.000820464	FALSE
Musculoskeletal	Osteoarthrosis, localized, primary	740.11	0.0228419	0.0639201	0.1277	1.0231	0.720829	5068	0.00168681	176954	8.35071e-05	0.0286402	FALSE
Sense organs	Dizziness and giddiness (Light-headedness and vertigo)	386.9	0.0258989	0.0725813	0.127325	1.02624	0.721222	4060	0.00110456	188499	-5.98356e-05	0.0215386	FALSE
Infectious diseases	Viral hepatitis	70	0.0777407	0.218011	0.127157	1.08084	0.721398	472	0.00339054	189763	-0.000243939	0.00248731	FALSE
Injuries & poisonings	Open wound of foot except toe(s) alone	871.3	-0.172303	0.484079	0.126693	0.841724	0.721885	110	-0.0070741	187971	-4.32091e-05	0.000585197	FALSE
Mental disorders	Vascular dementia	290.16	-0.0694108	0.195209	0.126432	0.932943	0.722161	475	-0.00363896	185896	-0.000280287	0.00255519	FALSE
Hematopoietic	Acquired coagulation factor deficiency	286.4	-0.646902	1.82191	0.126073	0.523666	0.722539	10	-0.0236552	191674	-0.000303726	5.21719e-05	FALSE
Sense organs	Epiphora	375.2	0.0623957	0.176328	0.125218	1.06438	0.723443	632	0.0029928	186799	1.96998e-05	0.00338332	FALSE
Mental disorders	Decreased libido	302.1	0.431254	1.22049	0.124852	1.53919	0.723831	12	0.0209171	161149	-0.000328733	7.44652e-05	FALSE
Sense organs	Otitis externa	380.1	0.0865845	0.245713	0.124172	1.09044	0.724552	354	0.0038326	192923	-2.9422e-05	0.00183493	FALSE
Dermatologic	Contact dermatitis and other eczema due to plants [except food]	931	0.566357	1.61899	0.122375	1.76184	0.726472	5	0.0348703	190219	-5.28696e-05	2.62855e-05	FALSE
Genitourinary	Prolapse of vaginal vault after hysterectomy	618.5	0.0956634	0.274002	0.121895	1.10039	0.726988	271	0.00344355	100257	0.000160361	0.00270305	FALSE
Sense organs	Myopia	367.1	-0.0441936	0.126732	0.121603	0.956769	0.727302	1364	-0.00212506	190373	-5.87923e-05	0.00716488	FALSE
Neoplasms	Nodular lymphoma	202.21	0.104792	0.300943	0.121251	1.11048	0.727682	218	0.00363152	190545	-0.00115382	0.00114409	FALSE
Neurological	Complex regional/central pain syndrome	355	-0.387776	1.11688	0.120544	0.678564	0.728445	23	-0.0156638	184293	-7.78214e-05	0.000124801	FALSE
Endocrine/metabolic	Glycosuria or Acetonuria	250.5	-0.226394	0.652408	0.120418	0.797404	0.728582	78	-0.00919106	178379	3.00185e-05	0.000437271	FALSE
Neoplasms	Cervical intraepithelial neoplasia [CIN] [Cervical dysplasia]	180.3	0.0545242	0.157723	0.119506	1.05604	0.729571	1087	0.00200734	90932	7.15225e-05	0.011954	FALSE
Mental disorders	Schizophrenia and other psychotic disorders	295	0.064306	0.18624	0.119222	1.06642	0.72988	665	0.00227941	161149	-0.000328733	0.00412662	FALSE
Mental disorders	Delirium dementia and amnestic and other cognitive disorders	290	0.0238988	0.0692257	0.119184	1.02419	0.729921	3887	0.00126476	185896	-0.000280287	0.0209095	FALSE
Musculoskeletal	Osteoporosis, osteopenia and pathological fracture	743	0.0232733	0.0674192	0.119165	1.02355	0.729942	4699	0.000161848	189167	-4.02039e-06	0.0248405	FALSE
Musculoskeletal	Osteoarthritis; localized	740.1	-0.0149336	0.0432801	0.119057	0.985177	0.73006	12125	-0.000783586	176954	8.35071e-05	0.0685206	FALSE
Congenital anomalies	Other and unspecified congenital anomalies	759	-0.140644	0.407733	0.118984	0.868799	0.730139	160	-0.00551245	193352	-3.9533e-05	0.000827506	FALSE
Neoplasms	Benign neoplasm of parathyroid gland	227.2	-0.0941571	0.273263	0.118725	0.91014	0.730421	321	-0.00443079	192663	2.65681e-05	0.00166612	FALSE
Injuries & poisonings	Other open wound of head and face	870.3	0.0323356	0.0938773	0.118643	1.03286	0.730511	2327	0.00191343	187971	-4.32091e-05	0.0123796	FALSE
Mental disorders	Alteration of consciousness	291.8	-0.0774277	0.225981	0.117395	0.925494	0.731878	446	-0.00360562	185896	-0.000280287	0.00239919	FALSE
Circulatory system	Symptoms involving cardiovascular system	429.3	0.112009	0.327262	0.117143	1.11852	0.732154	182	0.00525196	188220	-0.000216326	0.000966954	FALSE
Mental disorders	Alzheimer's disease	290.11	-0.0485244	0.142454	0.11603	0.952634	0.733381	915	-0.00313653	185896	-0.000280287	0.00492211	FALSE
Pregnancy complications	Complications of in utero procedures	679	0.350747	1.02984	0.115998	1.42013	0.733417	26	0.00906531	193840	-1.21594e-06	0.000134131	FALSE
Digestive	Diseases of the salivary glands	527	0.0711448	0.209456	0.115372	1.07374	0.734109	476	0.00339692	190034	-5.4311e-05	0.00250481	FALSE
Dermatologic	Vitiligo	694.1	-0.200699	0.591019	0.115315	0.818159	0.734173	76	-0.00832094	188833	1.4752e-05	0.000402472	FALSE
Symptoms	Malaise and fatigue	798	-0.0285635	0.0841481	0.115222	0.971841	0.734276	3169	-0.00132382	190697	2.19993e-05	0.016618	FALSE
Pregnancy complications	Complications of the administration of anesthetic or other sedation in labor and deliver	668	-0.612662	1.80859	0.114752	0.541906	0.734797	15	-0.0122025	193851	9.44218e-07	7.7379e-05	FALSE
Genitourinary	Hypertrophy of breast (Gynecomastia)	612.2	0.0750739	0.222429	0.113918	1.07796	0.735726	473	0.00309648	190042	-3.0945e-05	0.00248892	FALSE
Digestive	Ulceration of the lower GI tract	556	0.0546886	0.162073	0.11386	1.05621	0.735791	836	0.00164212	144727	-0.000475688	0.00577639	FALSE
Sense organs	Disorders of optic nerve and visual pathways	377	-0.0873093	0.258893	0.113732	0.916394	0.735935	336	-0.0040521	186799	1.96998e-05	0.00179872	FALSE
Digestive	Oral aphthae	528.12	0.211659	0.628328	0.113475	1.23573	0.736222	49	0.0102632	190034	-5.4311e-05	0.000257849	FALSE
Dermatologic	Pemphigus and pemphigoid	695.22	-0.168524	0.502422	0.112509	0.844911	0.737306	91	-0.00811859	188833	1.4752e-05	0.000481907	FALSE
Circulatory system	Paroxysmal supraventricular tachycardia	427.11	0.0372262	0.111218	0.112033	1.03793	0.737841	1700	0.00115985	173819	-0.000389137	0.00978029	FALSE
Congenital anomalies	Other specified congenital anomalies of kidney	751.22	0.0912443	0.272739	0.111922	1.09554	0.737966	271	0.00420055	192384	-2.47336e-05	0.00140864	FALSE
Dermatologic	Dyshidrosis	705.1	0.34111	1.02317	0.111146	1.40651	0.738843	16	0.0171907	188484	-8.59553e-05	8.48878e-05	FALSE
Respiratory	Other alveolar and parietoalveolar pneumonopathy	504	-0.0809513	0.242825	0.111137	0.922239	0.738853	364	-0.00478268	183182	-0.000241241	0.00198709	FALSE
Circulatory system	Aneurysm of other specified artery	442.8	0.113326	0.340004	0.111095	1.12	0.738901	175	0.00502953	187579	-0.000279201	0.00093294	FALSE
Digestive	GERD	530.11	0.0135942	0.0408464	0.110764	1.01369	0.739276	14417	0.000400787	164541	-4.79512e-05	0.0876195	FALSE
Dermatologic	Keratoderma, acquired	701.1	0.222702	0.671347	0.110041	1.24945	0.740097	40	0.0118097	190626	-0.000113405	0.000209835	FALSE
Injuries & poisonings	Toxic effect of other substances, chiefly nonmedicinal as to source	989	0.221423	0.669488	0.109385	1.24785	0.740845	44	0.0109776	193606	-7.25936e-06	0.000227266	FALSE
Musculoskeletal	Malunion and nonunion of fracture	733.8	0.168959	0.511441	0.109137	1.18407	0.741129	79	0.00763801	185317	2.91662e-05	0.000426297	FALSE
Digestive	Peptic ulcer, site unspecified	531.4	-0.0933924	0.282834	0.109034	0.910836	0.741247	273	-0.00416172	189007	-0.000182537	0.00144439	FALSE
Musculoskeletal	Kyphoscoliosis and scoliosis	737.3	-0.0682361	0.206907	0.108762	0.93404	0.741558	516	-0.00380552	186807	5.4791e-05	0.00276221	FALSE
Mental disorders	Mental retardation	315.3	-0.216286	0.656301	0.108606	0.805505	0.741737	66	-0.00766055	193229	-5.94863e-06	0.000341564	FALSE
Genitourinary	Other disorders of testis	603	-0.0424404	0.128991	0.108252	0.958448	0.742143	1346	-0.00168957	72964	-0.000222502	0.0184475	FALSE
Endocrine/metabolic	Nutritional marasmus	260.22	0.546144	1.6682	0.107181	1.72658	0.743377	5	0.0303256	190099	-0.000167766	2.63021e-05	FALSE
Neoplasms	Cervical cancer and dysplasia	180	-0.0503786	0.154244	0.106678	0.950869	0.743959	1208	-0.00184681	90932	7.15225e-05	0.0132847	FALSE
Endocrine/metabolic	Polycystic ovaries	256.4	-0.153629	0.477221	0.103636	0.85759	0.747509	156	-0.00288456	105274	-8.25464e-05	0.00148185	FALSE
Endocrine/metabolic	Adrenal hyperfunction	255.1	-0.148169	0.461728	0.102977	0.862286	0.748286	123	-0.00638724	190606	-6.32024e-05	0.00064531	FALSE
Mental disorders	Other specified nonpsychotic and/or transient mental disorders	291	-0.0651385	0.20306	0.102903	0.936938	0.748374	572	-0.0029947	185896	-0.000280287	0.00307699	FALSE
Musculoskeletal	Behcet's syndrome	711.3	-0.442668	1.38899	0.101568	0.64232	0.749956	17	-0.0155039	169884	-8.24104e-05	0.000100068	FALSE
Mental disorders	Schizophrenia	295.1	0.076141	0.239582	0.101002	1.07911	0.75063	418	0.0024366	161149	-0.000328733	0.00259387	FALSE
Congenital anomalies	Pectus excavatum	756.21	-0.446132	1.40952	0.100181	0.640099	0.751613	14	-0.0184959	193275	-2.61108e-05	7.24356e-05	FALSE
Sense organs	Otosclerosis	383	-0.132214	0.419236	0.0994579	0.876153	0.752481	157	-0.00511982	191708	-6.0617e-05	0.000818954	FALSE
Congenital anomalies	Digestive congenital anomalies	750	-0.0639146	0.203232	0.098904	0.938085	0.753149	539	-0.00297678	192384	-2.47336e-05	0.00280169	FALSE
Endocrine/metabolic	Diseases of thymus gland	254	-0.443005	1.40912	0.0988381	0.642104	0.753228	16	-0.0158819	190606	-6.32024e-05	8.39428e-05	FALSE
Sense organs	Ectropion or entropion	374.1	0.0468525	0.14952	0.0981897	1.04797	0.754013	814	0.00234242	187238	-0.000140706	0.00434741	FALSE
Circulatory system	Acute febrile mucocutaneous lymph node syndrome (Kawasaki disease)	446.2	-60.8714	195.22	0.097225	3.66352e-27	0.755186	1	-0.0942625	187579	-0.000279201	5.33109e-06	FALSE
Injuries & poisonings	Allergic reaction to food	930	0.139682	0.448022	0.097204	1.14991	0.755211	112	0.0058438	190219	-5.28696e-05	0.000588795	FALSE
Injuries & poisonings	Mechanical complication of unspecified genitourinary device, implant, and graft	857	0.0410943	0.132658	0.0959617	1.04195	0.756731	1168	0.00163652	181703	-0.000307273	0.00642807	FALSE
Dermatologic	Pilonidal cyst	686.3	-0.102581	0.333684	0.0945071	0.902505	0.758524	258	-0.0042869	186193	-0.00022816	0.00138566	FALSE
Neoplasms	Malignant neoplasm of gallbladder and extrahepatic bile ducts	159.3	0.102499	0.333476	0.0944726	1.10794	0.758566	167	0.00499406	181793	6.89572e-05	0.000918627	FALSE
Injuries & poisonings	Fracture of neck of femur	800.1	-0.126046	0.410096	0.0944686	0.881574	0.758571	127	-0.00698667	191889	-3.58368e-06	0.000661841	FALSE
Sense organs	Progressive myopia	360.2	0.0978499	0.31945	0.093824	1.1028	0.759371	192	0.00386354	183166	4.88583e-05	0.00104823	FALSE
Neoplasms	Malignant neoplasm of ovary	184.11	-0.0570315	0.186975	0.0930389	0.944564	0.760349	672	-0.00328782	95244	-9.91423e-05	0.00705556	FALSE
Neoplasms	Malignant neoplasm of unspecified male genital organ	187.1	0.181641	0.595566	0.0930186	1.19918	0.760374	46	0.010646	81524	-0.000285025	0.000564251	FALSE
Sense organs	Perforation of tympanic membrane	384.4	-0.0631648	0.207127	0.092999	0.938789	0.760399	557	-0.00295247	191708	-6.0617e-05	0.00290546	FALSE
Circulatory system	Late effects of cerebrovascular disease	433.8	0.0401286	0.132238	0.0920865	1.04094	0.761541	1109	0.00191151	185512	-0.000105207	0.00597805	FALSE
Digestive	Peritonitis and retroperitoneal infections	567	0.0531442	0.176519	0.0906419	1.05458	0.763363	657	0.00281873	178041	0.00015933	0.00369016	FALSE
Hematopoietic	Iron deficiency anemia secondary to blood loss (chronic)	280.2	0.0765875	0.255551	0.0898172	1.0796	0.76441	354	0.00216559	177885	-0.000757192	0.00199005	FALSE
Congenital anomalies	Congenital anomalies of great vessels	747.13	0.0308227	0.103232	0.0891479	1.0313	0.765263	1718	0.00212075	191480	4.75369e-05	0.00897222	FALSE
Musculoskeletal	Enthesopathy	726.1	0.0206985	0.0694295	0.0888771	1.02091	0.76561	4678	0.00036183	180018	-0.000155714	0.0259863	FALSE
Genitourinary	Postmenopausal atrophic vaginitis	627.3	-0.0515424	0.173616	0.0881355	0.949763	0.766561	765	-0.00355815	91346	2.66489e-05	0.00837475	FALSE
Digestive	Cholelithiasis	574.1	0.0151409	0.0512661	0.0872252	1.01526	0.767735	8835	0.00048919	182236	-6.01929e-05	0.0484811	FALSE
Genitourinary	Male infertility and abnormal spermatozoa	609	-0.12528	0.424738	0.0870008	0.88225	0.768025	123	-0.00678872	72964	-0.000222502	0.00168576	FALSE
Injuries & poisonings	Poisoning by water, mineral, and uric acid metabolism drugs	974	0.127283	0.432463	0.0866256	1.13574	0.768512	98	0.0052662	172947	-0.000257179	0.000566648	FALSE
Circulatory system	Acute pulmonary heart disease	415.1	0.150883	0.51297	0.0865165	1.16286	0.768653	67	0.00808533	187901	-0.000143048	0.000356571	FALSE
Circulatory system	Pulmonary embolism and infarction, acute	415.11	0.150883	0.51297	0.0865165	1.16286	0.768653	67	0.00808533	187901	-0.000143048	0.000356571	FALSE
Dermatologic	Systemic lupus erythematosus	695.42	-0.0927967	0.317673	0.0853304	0.911379	0.7702	255	-0.00428595	188131	-6.45293e-06	0.00135544	FALSE
Injuries & poisonings	Fracture of pelvis	802	0.143776	0.493051	0.085033	1.15463	0.770589	72	0.00741429	191889	-3.58368e-06	0.000375217	FALSE
Digestive	Cholelithiasis with acute cholecystitis	574.11	-0.0407979	0.139929	0.0850082	0.960023	0.770622	1159	-0.00208013	182236	-6.01929e-05	0.00635988	FALSE
Sense organs	Eye infection, viral	369.2	0.115551	0.396756	0.084821	1.12249	0.770867	119	0.00549546	187238	-0.000140706	0.000635555	FALSE
Endocrine/metabolic	Lack of normal physiological development, unspecified	264.9	0.292467	1.00472	0.0847357	1.33973	0.770979	16	0.0173494	190099	-0.000167766	8.41667e-05	FALSE
Endocrine/metabolic	Lack of normal physiological development	264	0.292467	1.00472	0.0847357	1.33973	0.770979	16	0.0173494	190099	-0.000167766	8.41667e-05	FALSE
Digestive	Hemorrhage of gastrointestinal tract	578.9	0.0192492	0.0661815	0.0845968	1.01944	0.771162	5208	0.00051008	177538	-0.000129779	0.0293346	FALSE
Mental disorders	Pervasive developmental disorders	313	-0.172184	0.594696	0.0838296	0.841824	0.772173	87	-0.00612168	193229	-5.94863e-06	0.000450243	FALSE
Circulatory system	Endocarditis	420.3	0.0514634	0.177851	0.0837307	1.05281	0.772304	604	0.00250902	191178	-0.000150868	0.00315936	FALSE
Circulatory system	Nonrheumatic pulmonary valve disorders	395.4	0.0880123	0.304413	0.0835914	1.092	0.772488	200	0.00429328	187177	-0.000103794	0.00106851	FALSE
Endocrine/metabolic	Pituitary hypofunction	253.2	0.0959013	0.331806	0.0835373	1.10065	0.77256	184	0.00458108	190606	-6.32024e-05	0.000965342	FALSE
Musculoskeletal	Calcaneal spur; Exostosis NOS	726.4	-0.240364	0.833494	0.0831635	0.786342	0.773055	45	-0.00901306	180018	-0.000155714	0.000249975	FALSE
Injuries & poisonings	Open wound of lip and mouth	870.5	-0.0816234	0.283128	0.0831121	0.921619	0.773123	300	-0.0031799	187971	-4.32091e-05	0.00159599	FALSE
Genitourinary	Endometriosis	615	-0.0334715	0.116157	0.0830351	0.967082	0.773226	2164	-0.000370697	102167	-6.31048e-05	0.021181	FALSE
Sense organs	Optic atrophy	377.1	0.16573	0.577928	0.0822347	1.18025	0.774292	56	0.00821159	186799	1.96998e-05	0.000299787	FALSE
Endocrine/metabolic	Hyperosmolality and/or hypernatremia	276.11	-0.0632513	0.221105	0.0818356	0.938708	0.774825	430	-0.00394964	184729	-0.00048596	0.00232773	FALSE
Neoplasms	Benign neoplasm of lymph nodes	229.1	0.236731	0.829843	0.0813804	1.2671	0.775435	27	0.0112733	192541	5.12621e-05	0.00014023	FALSE
Sense organs	Retinal detachment with retinal defect	361.1	0.0406009	0.142896	0.0807296	1.04144	0.776311	1046	0.00191502	183166	4.88583e-05	0.00571067	FALSE
Dermatologic	Dyschromia and Vitiligo	694	0.0463501	0.163211	0.0806494	1.04744	0.776419	782	0.00209345	188833	1.4752e-05	0.00414123	FALSE
Genitourinary	Vaginal enterocele, congenital or acquired	618.6	0.0676895	0.238652	0.0804477	1.07003	0.776692	368	0.00239075	100257	0.000160361	0.00367057	FALSE
Sense organs	Retinoschisis and retinal cysts	361.2	0.146505	0.517223	0.0802326	1.15778	0.776982	70	0.00694029	183166	4.88583e-05	0.000382167	FALSE
Endocrine/metabolic	Abnormal weight gain	278.4	0.192424	0.679864	0.080108	1.21218	0.777151	43	0.00907811	181845	7.3848e-05	0.000236465	FALSE
Sense organs	Other nondiabetic retinopathy	362.3	-0.106324	0.375757	0.0800657	0.899133	0.777208	158	-0.00516866	182380	1.52237e-05	0.000866323	FALSE
Circulatory system	Other heart block	426.25	0.11974	0.42341	0.0799758	1.1272	0.77733	97	0.00646024	173819	-0.000389137	0.000558052	FALSE
Mental disorders	Psychosis	295.3	-0.111796	0.397895	0.0789433	0.894227	0.778735	164	-0.00462661	161149	-0.000328733	0.00101769	FALSE
Sense organs	Pain, swelling or discharge of eye	379.9	0.109994	0.392047	0.0787157	1.11627	0.779045	132	0.00508392	186799	1.96998e-05	0.000706642	FALSE
Respiratory	Influenza	481	0.0490862	0.175603	0.0781369	1.05031	0.779838	669	0.00213815	183607	-0.000413787	0.00364365	FALSE
Infectious diseases	Venereal diseases due to Chlamydia trachomatis	90.3	-1.47933	5.32983	0.077038	0.22779	0.781352	3	-0.0292545	193833	2.51892e-06	1.54772e-05	FALSE
Congenital anomalies	Congenital anomalies of female genital organs	751.11	0.0850426	0.306998	0.0767364	1.08876	0.78177	265	0.00382018	106305	-2.9483e-06	0.00249283	FALSE
Neoplasms	Cancer of stomach	151	-0.0569926	0.207395	0.0755163	0.944601	0.783468	466	-0.00233931	181793	6.89572e-05	0.00256336	FALSE
Dermatologic	Other specified diseases of hair and hair follicles	704.8	0.169787	0.617944	0.0754939	1.18505	0.783499	52	0.0072166	190131	-0.000122983	0.000273496	FALSE
Circulatory system	Right bundle branch block	426.31	0.0289777	0.105847	0.0749502	1.0294	0.784261	1747	0.00119441	173819	-0.000389137	0.0100507	FALSE
Dermatologic	Parapsoriasis	696.2	0.335451	1.22662	0.0747888	1.39857	0.784488	10	0.0201711	188833	1.4752e-05	5.29568e-05	FALSE
Endocrine/metabolic	Abnormality of secretion of glucagon or gastrin	251.8	-1.24041	4.56933	0.0736923	0.289267	0.786035	3	-0.0335344	190606	-6.32024e-05	1.57393e-05	FALSE
Mental disorders	Dysthymic disorder	300.4	-0.267148	0.990085	0.0728046	0.76556	0.787296	33	-0.0100745	161149	-0.000328733	0.000204779	FALSE
Dermatologic	Disturbance of skin sensation	687.4	-0.029544	0.109742	0.0724754	0.970888	0.787766	2009	-0.00140794	189876	-4.87224e-05	0.0105806	FALSE
Circulatory system	Hemorrhage NOS	459.1	0.146742	0.545362	0.0724002	1.15806	0.787874	62	0.00668812	175608	-0.000261873	0.000353059	FALSE
Injuries & poisonings	Fracture of radius and ulna	803.2	0.0614662	0.2285	0.07236	1.06339	0.787931	395	0.00232128	191889	-3.58368e-06	0.00205848	FALSE
Sense organs	Peripheral retinal degenerations	362.6	-0.118012	0.438825	0.0723224	0.888685	0.787985	126	-0.00511902	182380	1.52237e-05	0.000690865	FALSE
Hematopoietic	Pernicious anemia	281.11	0.0507607	0.189835	0.0714996	1.05207	0.789166	584	0.00071192	177885	-0.000757192	0.00328302	FALSE
Congenital anomalies	Congenital anomaly of gallbladder, bile ducts, liver, pancreas	750.22	0.132555	0.496184	0.071368	1.14174	0.789355	81	0.00614764	192384	-2.47336e-05	0.000421033	FALSE
Neoplasms	Cancer of lip	145.1	-0.225964	0.846975	0.0711764	0.797747	0.789632	35	-0.0102823	192528	3.71005e-05	0.000181792	FALSE
Mental disorders	Dissociative disorder	303.1	0.208026	0.782495	0.0706762	1.23125	0.790355	36	0.00903154	161149	-0.000328733	0.000223396	FALSE
Dermatologic	Acute dermatitis due to solar radiation	938.1	-0.36271	1.36541	0.0705654	0.695788	0.790515	16	-0.014432	190219	-5.28696e-05	8.41136e-05	FALSE
Genitourinary	Fibroadenosis of breast	610.2	-0.12007	0.452696	0.0703487	0.886858	0.79083	135	-0.00450105	103449	-7.3249e-05	0.00130499	FALSE
Musculoskeletal	Stress fracture	743.4	-11.922	45.0755	0.0699541	6.64297e-06	0.791404	1	-0.0908617	189167	-4.02039e-06	5.28633e-06	FALSE
Circulatory system	Second degree AV block	426.23	-0.0522921	0.198689	0.0692665	0.949052	0.792408	508	-0.00282988	173819	-0.000389137	0.00292258	FALSE
Congenital anomalies	Obstructive genitourinary defect	751.3	0.27862	1.06033	0.0690466	1.3213	0.79273	16	0.0140238	192384	-2.47336e-05	8.3167e-05	FALSE
Genitourinary	Lump or mass in breast	611.3	0.0422428	0.161209	0.0686637	1.04315	0.793292	905	0.00149676	190042	-3.0945e-05	0.00476211	FALSE
Genitourinary	Noninflammatory female genital disorders	619	-0.0186337	0.0711282	0.06863	0.981539	0.793342	5284	-0.000826138	101824	4.28711e-05	0.0518935	FALSE
Sense organs	Uveitis, noninfectious or NOS	371.1	0.0599225	0.229469	0.0681916	1.06175	0.793988	392	0.00260706	187238	-0.000140706	0.00209359	FALSE
Neurological	Abnormal findings on study of brain and/or nervous system	346	0.227102	0.869679	0.0681907	1.25496	0.79399	24	0.0109898	183225	-4.78585e-05	0.000130986	FALSE
Dermatologic	Hirsutism	704.2	-0.357574	1.37999	0.0671393	0.699371	0.795548	16	-0.0125435	190131	-0.000122983	8.41525e-05	FALSE
Neoplasms	Malignant neoplasm of other and ill-defined sites within the digestive organs and peritoneum	159	-0.0185347	0.0717966	0.0666446	0.981636	0.796286	4101	-0.000855529	181793	6.89572e-05	0.0225586	FALSE
Musculoskeletal	Other and unspecified disc disorder	722.9	-0.0232791	0.0902276	0.066566	0.97699	0.796404	2895	-0.00122786	186947	6.57763e-05	0.0154857	FALSE
Sense organs	Hypermetropia	367.8	-0.0748413	0.290612	0.0663217	0.927891	0.79677	249	-0.00449162	190373	-5.87923e-05	0.00130796	FALSE
Dermatologic	Cellulitis and abscess of fingers/toes	681.1	0.0589152	0.23274	0.0640785	1.06069	0.800162	392	0.0025317	186193	-0.00022816	0.00210534	FALSE
Circulatory system	Ill-defined descriptions and complications of heart disease	429	0.0443077	0.175228	0.0639371	1.0453	0.800378	674	0.00174356	188220	-0.000216326	0.00358092	FALSE
Genitourinary	Hematuria	593	-0.0126398	0.0501438	0.0635395	0.98744	0.800987	9080	-0.000741717	175347	-0.00026721	0.051783	FALSE
Respiratory	Cough	512.8	0.0230835	0.0915833	0.063529	1.02335	0.801003	2580	0.000845407	186200	-8.66154e-05	0.0138561	FALSE
Infectious diseases	Intestinal helminthiases	134.1	0.128654	0.514708	0.0624777	1.1373	0.802622	82	0.00539761	193341	-5.11834e-05	0.000424121	FALSE
Pregnancy complications	Diabetes or abnormal glucose tolerance complicating pregnancy	649.1	0.126993	0.511196	0.061714	1.13541	0.803807	123	0.00494955	106928	1.57255e-05	0.00115031	FALSE
Infectious diseases	Streptococcus infection	41.2	0.0316991	0.128684	0.0606795	1.03221	0.805425	1298	0.000596065	181753	-0.000736701	0.00714156	FALSE
Neurological	Other paralytic syndromes	344	0.0508128	0.206846	0.0603462	1.05213	0.80595	502	0.00223175	183225	-4.78585e-05	0.0027398	FALSE
Symptoms	Other abnormal blood chemistry	790.6	0.0148815	0.0606999	0.0601062	1.01499	0.806328	5698	0.000854252	187929	-7.1259e-05	0.03032	FALSE
Circulatory system	Occlusion of cerebral arteries, with cerebral infarction	433.11	0.103937	0.428231	0.0589091	1.10953	0.808229	99	0.00582544	185512	-0.000105207	0.000533658	FALSE
Genitourinary	Hypertrophy of female genital organs	623	0.0475046	0.195807	0.0588595	1.04865	0.808308	676	0.00208926	100188	2.97838e-05	0.00674732	FALSE
Endocrine/metabolic	Other specified disorders involving the immune mechanism	279.8	-0.247871	1.02579	0.0583892	0.780461	0.80906	24	-0.00994178	193457	-2.97805e-05	0.000124059	FALSE
Neoplasms	Benign neoplasm of other parts of digestive system	211	-0.0164399	0.068738	0.057201	0.983695	0.810976	4703	-0.00101096	182935	3.18117e-05	0.0257086	FALSE
Mental disorders	Symbolic dysfunction	292.12	-0.248991	1.04603	0.0566604	0.779587	0.811854	23	-0.00918883	185896	-0.000280287	0.000123725	FALSE
Circulatory system	Cerebral artery occlusion, with cerebral infarction	433.21	0.0256933	0.108226	0.0563613	1.02603	0.812342	1658	0.00121873	185512	-0.000105207	0.00893743	FALSE
Dermatologic	Unspecified diffuse connective tissue disease	709.7	-0.029755	0.125809	0.0559365	0.970683	0.813038	1431	-0.00165392	187039	-1.56246e-06	0.00765081	FALSE
Endocrine/metabolic	Cushing's syndrome	255.11	-0.144439	0.61417	0.0553084	0.865508	0.814071	70	-0.00599622	190606	-6.32024e-05	0.00036725	FALSE
Genitourinary	Noninflammatory disorders of cervix	619.3	-0.0308741	0.132021	0.0546891	0.969598	0.815096	1533	-0.000960306	101824	4.28711e-05	0.0150554	FALSE
Mental disorders	Eating disorder	305.2	-0.155888	0.670082	0.0541212	0.855655	0.816041	68	-0.00472364	161149	-0.000328733	0.00042197	FALSE
Digestive	Anomalies of jaw size/symmetry	526.3	-0.219998	0.947117	0.0539546	0.802521	0.81632	34	-0.00809628	187374	3.34335e-05	0.000181455	FALSE
Neoplasms	Benign neoplasm of adrenal gland	227.1	0.0794983	0.342425	0.0538994	1.08274	0.816412	174	0.00384128	192663	2.65681e-05	0.000903131	FALSE
Circulatory system	Anomalous atrioventricular excitation	426.4	0.0965781	0.416004	0.0538968	1.1014	0.816416	123	0.00423316	173819	-0.000389137	0.000707633	FALSE
Endocrine/metabolic	Hyperchylomicronemia	272.14	0.364523	1.57662	0.0534559	1.43983	0.817155	5	0.0239039	167156	-0.000228488	2.99122e-05	FALSE
Endocrine/metabolic	Abnormal results of function study of thyroid	246.7	0.144128	0.624102	0.0533321	1.15503	0.817363	52	0.00594963	181188	-9.68878e-05	0.000286995	FALSE
Dermatologic	Disorders of sweat glands	705	-0.108393	0.479268	0.0511499	0.897275	0.821074	120	-0.00393324	188484	-8.59553e-05	0.000636659	FALSE
Genitourinary	Pelvic peritoneal adhesions, female (postoperative) (postinfection)	614.1	0.029665	0.131286	0.0510567	1.03011	0.821235	1535	0.00139989	102167	-6.31048e-05	0.0150244	FALSE
Neoplasms	Cancer of of nasal cavities	149.9	-0.187798	0.835817	0.0504847	0.828782	0.822222	37	-0.00784504	192528	3.71005e-05	0.00019218	FALSE
Circulatory system	Unstable angina (intermediate coronary syndrome)	411.1	-0.0199501	0.0890125	0.0502329	0.980248	0.822658	2615	-0.0013742	173530	-0.000401226	0.0150694	FALSE
Digestive	Cholelithiasis with other cholecystitis	574.12	0.0178961	0.0798985	0.0501692	1.01806	0.822769	3583	0.000461126	182236	-6.01929e-05	0.0196613	FALSE
Musculoskeletal	Osteoporosis NOS	743.11	0.015386	0.0687652	0.0500624	1.0155	0.822955	4540	-0.000262189	189167	-4.02039e-06	0.024	FALSE
Musculoskeletal	Osteoporosis	743.1	0.015386	0.0687652	0.0500624	1.0155	0.822955	4540	-0.000262189	189167	-4.02039e-06	0.024	FALSE
Genitourinary	Vaginitis and vulvovaginitis	614.52	0.0696404	0.311737	0.0499052	1.07212	0.823228	237	0.00293837	102167	-6.31048e-05	0.00231973	FALSE
Circulatory system	Moyamoya disease	433.32	-9.18647	41.4374	0.0491488	0.000102416	0.824551	1	-0.101614	185512	-0.000105207	5.39049e-06	FALSE
Digestive	Femoral hernia	550.3	-0.0480146	0.218898	0.0481132	0.95312	0.82638	469	-0.00269021	163293	-0.000226591	0.00287214	FALSE
Injuries & poisonings	Anaphylactic shock NOS	946	0.0522499	0.239362	0.0476497	1.05364	0.827205	375	0.00213453	190219	-5.28696e-05	0.00197141	FALSE
Genitourinary	Kidney replaced by transpant	587	0.0685681	0.316836	0.0468356	1.07097	0.828664	220	0.00239495	181874	-0.000529635	0.00120963	FALSE
Injuries & poisonings	Fracture of clavicle or scapula	803.3	0.0866544	0.40124	0.0466415	1.09052	0.829014	131	0.00370432	191889	-3.58368e-06	0.000682686	FALSE
Digestive	Diseases of esophagus	530	0.00680298	0.0316134	0.0463079	1.00683	0.829617	25757	0.000161221	164541	-4.79512e-05	0.156538	FALSE
Sense organs	Color vision deficiencies	368.5	-0.391503	1.83798	0.0453721	0.67604	0.831321	8	-0.0161925	190807	-8.58937e-05	4.19272e-05	FALSE
Congenital anomalies	Cystic kidney disease	751.21	-0.0649809	0.305126	0.0453537	0.937085	0.831355	247	-0.00319341	192384	-2.47336e-05	0.00128389	FALSE
Genitourinary	Mucous polyp of cervix	622.2	0.0258653	0.121766	0.0451215	1.0262	0.831781	1645	0.0011013	100188	2.97838e-05	0.0164191	FALSE
Digestive	Diseases of lips	528.5	-0.0471123	0.222042	0.0450193	0.95398	0.831969	477	-0.00227769	190034	-5.4311e-05	0.00251008	FALSE
Musculoskeletal	Contracture of joint	739	0.142057	0.671774	0.0447176	1.15264	0.832524	45	0.00636728	186807	5.4791e-05	0.00024089	FALSE
Genitourinary	Benign neoplasm of breast	610.4	0.0376041	0.178136	0.0445622	1.03832	0.832811	802	0.00183564	103449	-7.3249e-05	0.00775261	FALSE
Infectious diseases	Dermatomycoses	110.2	0.367223	1.74029	0.0445262	1.44372	0.832878	5	0.0191495	191299	-0.000203043	2.61371e-05	FALSE
Circulatory system	Acute pericarditis	420.21	-0.090527	0.434087	0.0434913	0.91345	0.834803	122	-0.00459739	191178	-0.000150868	0.000638149	FALSE
Pregnancy complications	Hyperemesis gravidarum	643.1	-0.137694	0.668048	0.0424831	0.871365	0.836702	85	-0.0025867	106971	-8.2907e-07	0.000794608	FALSE
Endocrine/metabolic	Diabetes mellitus	250	-0.00815716	0.039638	0.0423501	0.991876	0.836954	14903	-0.000326197	178379	3.00185e-05	0.0835468	FALSE
Infectious diseases	Viral hepatitis C	70.3	0.0724377	0.35223	0.0422937	1.07513	0.837061	194	0.00266474	189763	-0.000243939	0.00102233	FALSE
Neoplasms	Breast cancer [female]	174.1	0.0113034	0.0552623	0.0418371	1.01137	0.837931	8207	-0.000224632	94939	-0.000301848	0.086445	FALSE
Musculoskeletal	Osteitis deformans and osteopathies associated with other disorders classified elsewhere	731	-0.139942	0.685868	0.0416306	0.869409	0.838325	46	-0.00882676	185317	2.91662e-05	0.000248223	FALSE
Circulatory system	Hypersensitivity angiitis	446.3	-0.196162	0.967314	0.0411238	0.821879	0.839299	27	-0.00815536	187579	-0.000279201	0.000143939	FALSE
Respiratory	Wheezing	512.1	0.0587096	0.29061	0.0408127	1.06047	0.8399	251	0.00255051	186200	-8.66154e-05	0.00134801	FALSE
Neurological	Hypersomnia	327.1	-1054.14	5218.35	0.0408064	0	0.839912	1	-0.0844367	189807	2.99195e-05	5.26851e-06	FALSE
Genitourinary	Other disorders of male genital organs	608	-0.0236568	0.117372	0.0406238	0.976621	0.840266	1600	-0.000759789	72964	-0.000222502	0.0219286	FALSE
Digestive	Calculus of bile duct	574.2	0.0221793	0.111391	0.0396459	1.02243	0.842175	1755	0.000996582	182236	-6.01929e-05	0.00963037	FALSE
Endocrine/metabolic	Testicular hypofunction	257.1	-0.0863068	0.433778	0.0395872	0.917313	0.84229	126	-0.00425893	85332	-3.93377e-05	0.00147659	FALSE
Symptoms	Chronic fatigue syndrome	798.1	-0.0461863	0.233797	0.0390257	0.954864	0.843398	466	-0.0018865	190697	2.19993e-05	0.00244367	FALSE
Sense organs	Other disorders of eye	379	-0.0138098	0.0701001	0.0388093	0.986285	0.843827	4219	-0.00105129	186799	1.96998e-05	0.0225858	FALSE
Musculoskeletal	Acquired foot deformities	735	-0.0125186	0.0636906	0.0386332	0.987559	0.844177	5818	-0.000857558	186807	5.4791e-05	0.0311444	FALSE
Endocrine/metabolic	Hyperaldosteronism	255.12	-0.138875	0.709295	0.038335	0.870337	0.844772	52	-0.00639767	190606	-6.32024e-05	0.000272814	FALSE
Dermatologic	Pruritus and related conditions	698	-0.0385331	0.197567	0.0380397	0.9622	0.845363	596	-0.00168535	193270	5.19722e-06	0.00308377	FALSE
Genitourinary	Cervicitis and endocervicitis	614.51	0.0410089	0.210665	0.0378942	1.04186	0.845656	566	0.00112776	102167	-6.31048e-05	0.00553995	FALSE
Digestive	Cirrhosis of liver without mention of alcohol	571.51	0.0368789	0.189477	0.0378828	1.03757	0.845679	575	0.00185157	185454	-0.000212983	0.0031005	FALSE
Injuries & poisonings	Toxic effect of other metals	985	0.160809	0.827973	0.0377215	1.17446	0.846003	32	0.00721249	193606	-7.25936e-06	0.000165284	FALSE
Digestive	Hereditary disturbances in tooth structure	520.1	-0.204666	1.06452	0.0369641	0.81492	0.847538	24	-0.00792373	187374	3.34335e-05	0.000128086	FALSE
Mental disorders	Schizoid personality disorder	301.1	0.200452	1.04456	0.0368263	1.22196	0.847819	20	0.00849811	161149	-0.000328733	0.000124109	FALSE
Sense organs	Retinal hemorrhage/ischemia	362.8	0.0882706	0.461912	0.0365185	1.09228	0.848449	81	0.0060182	182380	1.52237e-05	0.000444128	FALSE
Neoplasms	Secondary malignant neoplasm of skin	198.7	0.0698354	0.365816	0.036444	1.07233	0.848602	154	0.00210288	168013	-0.000847237	0.000916596	FALSE
Infectious diseases	Viral hepatitis B	70.2	0.0735459	0.38871	0.0357985	1.07632	0.849932	148	0.00310595	189763	-0.000243939	0.00077992	FALSE
Endocrine/metabolic	Glucocorticoid deficiency	255.21	-0.0508538	0.269308	0.0356574	0.950418	0.850225	325	-0.00272927	190606	-6.32024e-05	0.00170509	FALSE
Endocrine/metabolic	Adrenal hypofunction	255.2	-0.0508538	0.269308	0.0356574	0.950418	0.850225	325	-0.00272927	190606	-6.32024e-05	0.00170509	FALSE
Injuries & poisonings	Fracture of hand or wrist	804	-0.0541386	0.290368	0.034763	0.947301	0.852093	297	-0.00278302	191889	-3.58368e-06	0.00154777	FALSE
Genitourinary	Chronic prostatitis	601.12	-0.0347033	0.186729	0.0345396	0.965892	0.852564	578	-0.00121421	72780	-0.000570166	0.00794174	FALSE
Digestive	Peritoneal or intestinal adhesions	560.3	-0.0332212	0.178793	0.0345245	0.967325	0.852595	701	-0.00233082	144727	-0.000475688	0.0048436	FALSE
Pregnancy complications	Short gestation; low birth weight; and fetal growth retardation	637	-907.505	4891.69	0.0344176	0	0.852821	1	-0.0670589	189722	4.28283e-05	5.27087e-06	FALSE
Circulatory system	Heart valve disorders	395	0.0128327	0.0694545	0.034138	1.01292	0.853414	4182	0.000432888	187177	-0.000103794	0.0223425	FALSE
Endocrine/metabolic	Chondrocalcinosis	274.21	-0.0648278	0.357217	0.032935	0.937229	0.855991	185	-0.0029438	191278	1.25497e-06	0.000967179	FALSE
Digestive	Sialoadenitis	527.2	-0.0540592	0.298979	0.0326932	0.947376	0.856515	260	-0.00217656	190034	-5.4311e-05	0.00136818	FALSE
Circulatory system	Transient cerebral ischemia	433.31	-0.0205426	0.113642	0.0326764	0.979667	0.856551	1569	-0.00114536	185512	-0.000105207	0.00845767	FALSE
Dermatologic	Symptoms affecting skin	687	0.0404694	0.224322	0.0325469	1.0413	0.856833	409	0.00228692	189876	-4.87224e-05	0.00215404	FALSE
Congenital anomalies	Nervous system congenital anomalies	752	-0.0647546	0.359572	0.0324317	0.937297	0.857083	208	-0.00237538	193493	-5.16467e-06	0.00107497	FALSE
Infectious diseases	Helminthiases	134	-0.0910922	0.509359	0.0319826	0.912934	0.858066	98	-0.00391479	193341	-5.11834e-05	0.000506876	FALSE
Respiratory	Pneumoconiosis	500.2	0.04792	0.268621	0.0318238	1.04909	0.858415	231	0.00304091	183182	-0.000241241	0.00126104	FALSE
Sense organs	Tinnitus	389.4	-0.0355356	0.199726	0.0316561	0.965088	0.858785	568	-0.00167913	189014	-0.000104379	0.00300507	FALSE
Digestive	Regional enteritis	555.1	0.0267119	0.150402	0.0315431	1.02707	0.859034	1029	0.0005435	144727	-0.000475688	0.00710994	FALSE
Genitourinary	Polyp of female genital organs	622	-0.0116364	0.0656693	0.0313985	0.988431	0.859354	5996	-0.000563707	100188	2.97838e-05	0.0598475	FALSE
Musculoskeletal	Derangement of joint, non-traumatic	742	-0.0384834	0.217203	0.0313917	0.962248	0.859369	534	-0.00163321	192557	7.87984e-06	0.0027732	FALSE
Sense organs	Anisometropia	368.3	0.0534712	0.302885	0.0311663	1.05493	0.85987	208	0.00297781	190807	-8.58937e-05	0.00109011	FALSE
Digestive	Other disorders of intestine	569	-0.0142802	0.080961	0.0311113	0.985821	0.859992	3346	-0.000652452	178041	0.00015933	0.0187934	FALSE
Circulatory system	Atherosclerosis of renal artery	440.1	0.114718	0.655101	0.0306652	1.12156	0.860989	39	0.00607076	187579	-0.000279201	0.000207912	FALSE
Neoplasms	Other benign neoplasm of connective and other soft tissue	215	0.0313731	0.179757	0.0304609	1.03187	0.861448	690	0.00145511	189233	3.36187e-05	0.0036463	FALSE
Neoplasms	Radiotherapy	196	-0.739326	4.2426	0.0303675	0.477436	0.861659	2	-0.0356826	168013	-0.000847237	1.19038e-05	FALSE
Digestive	Diseases and other conditions of the tongue	529	0.0278636	0.161031	0.0299405	1.02826	0.862625	847	0.000968603	190034	-5.4311e-05	0.0044571	FALSE
Sense organs	Tympanosclerosis and middle ear disease related to otitis media	385.5	-0.0769896	0.446491	0.029733	0.925899	0.863098	124	-0.00324095	191708	-6.0617e-05	0.000646817	FALSE
Sense organs	Senile cataract	366.2	-0.00804609	0.0467232	0.0296554	0.991986	0.863274	10165	-0.00103797	173444	-0.000102981	0.0586068	FALSE
Congenital anomalies	Congenital anomalies of posterior segment of eye	753.2	-0.163019	0.956006	0.0290774	0.849575	0.864601	27	-0.00726345	193493	-5.16467e-06	0.00013954	FALSE
Dermatologic	Impetigo	686.2	0.163954	0.96233	0.0290265	1.17816	0.864718	21	0.00824999	186193	-0.00022816	0.000112786	FALSE
Circulatory system	Occlusion of cerebral arteries	433.2	-0.0131305	0.0775476	0.0286701	0.986955	0.865543	3383	-0.000596748	185512	-0.000105207	0.018236	FALSE
Respiratory	Hypoventilation	513.3	0.0753277	0.444971	0.028658	1.07824	0.865571	102	0.00335602	193467	3.50208e-06	0.000527222	FALSE
Musculoskeletal	Other symptoms referable to back	724.8	0.225546	1.33256	0.0286481	1.25301	0.865594	11	0.00834883	186947	6.57763e-05	5.88402e-05	FALSE
Infectious diseases	Pediculosis and phthirus infestation	132.1	-0.538153	3.20327	0.0282244	0.583826	0.866582	3	-0.0215277	193341	-5.11834e-05	1.55166e-05	FALSE
Digestive	Impaction of intestine	560.2	0.0462597	0.275648	0.0281642	1.04735	0.866723	278	0.001374	144727	-0.000475688	0.00192086	FALSE
Neurological	Generalized convulsive epilepsy	345.11	0.0461614	0.275441	0.0280867	1.04724	0.866905	292	0.00213036	183225	-4.78585e-05	0.00159367	FALSE
Congenital anomalies	Anomalies of endocrine glands, congenital	759.1	-0.106384	0.641908	0.0274667	0.899079	0.868369	63	-0.00419402	193352	-3.9533e-05	0.000325831	FALSE
Neoplasms	Bone cancer	170.1	-0.0834545	0.50618	0.0271825	0.919933	0.869045	86	-0.0033702	193577	-8.58756e-06	0.000444268	FALSE
Musculoskeletal	Ankylosing spondylitis	715.2	-0.0468828	0.28537	0.0269904	0.954199	0.869505	280	-0.00232051	168789	-3.81265e-05	0.00165888	FALSE
Pregnancy complications	Malposition and malpresentation of fetus or obstruction	652	0.0311314	0.190439	0.0267231	1.03162	0.870147	939	0.00158962	192927	-7.73687e-06	0.00486713	FALSE
Dermatologic	Sarcoidosis	697	0.0369789	0.226855	0.0265713	1.03767	0.870513	436	0.00172333	188833	1.4752e-05	0.00230892	FALSE
Endocrine/metabolic	Vitamin C deficiencies	261.3	-0.3822	2.3575	0.0262831	0.682359	0.871211	6	-0.0127007	190099	-0.000167766	3.15625e-05	FALSE
Endocrine/metabolic	Simple and unspecified goiter	240	-0.039054	0.241176	0.0262218	0.961699	0.87136	403	-0.00245561	181188	-9.68878e-05	0.00222421	FALSE
Sense organs	Astigmatism	367.2	0.0198059	0.124253	0.0254082	1.02	0.873354	1276	0.000617206	190373	-5.87923e-05	0.00670263	FALSE
Neurological	Acute (transverse) myelitis	323.2	-0.114575	0.725992	0.0249066	0.891745	0.8746	54	-0.0038638	193170	-7.35809e-06	0.000279547	FALSE
Circulatory system	Disease of capillaries	448	-0.0825341	0.526797	0.024546	0.92078	0.875504	83	-0.0034211	187579	-0.000279201	0.00044248	FALSE
Respiratory	Respiratory abnormalities	513	-0.0369254	0.236537	0.0243698	0.963748	0.875948	399	-0.00169809	193467	3.50208e-06	0.00206237	FALSE
Musculoskeletal	Torticollis	723.1	0.0813918	0.524473	0.0240832	1.0848	0.876673	78	0.00349267	186947	6.57763e-05	0.000417231	FALSE
Musculoskeletal	Hemarthrosis	741.5	0.233593	1.50606	0.0240567	1.26313	0.876741	8	0.0109136	192557	7.87984e-06	4.15461e-05	FALSE
Genitourinary	Other specified disorders of breast	613.8	0.0490544	0.31846	0.0237271	1.05028	0.877581	241	0.00222707	192847	2.92676e-05	0.0012497	FALSE
Digestive	Diseases of the jaws	526	-0.0298805	0.19819	0.0227307	0.970562	0.880159	605	-0.001371	187374	3.34335e-05	0.00322884	FALSE
Congenital anomalies	Congenital anomalies of intestine	750.21	-0.0564655	0.375399	0.0226246	0.945099	0.880437	162	-0.0021956	192384	-2.47336e-05	0.000842066	FALSE
Musculoskeletal	Peripheral enthesopathies and allied syndromes	726	0.00842351	0.0561033	0.0225429	1.00846	0.880652	7492	-0.000129181	180018	-0.000155714	0.0416181	FALSE
Injuries & poisonings	Toxic effect of other gases, fumes, or vapors	987	-0.103208	0.68945	0.0224089	0.901939	0.881005	54	-0.00452825	193606	-7.25936e-06	0.000278917	FALSE
Mental disorders	Tension headache	306.9	-0.0475685	0.31987	0.0221153	0.953545	0.881781	252	-0.00207899	161149	-0.000328733	0.00156377	FALSE
Digestive	Other disorders of stomach and duodenum	537	0.0134584	0.0905194	0.0221056	1.01355	0.881807	2621	0.00034216	172557	-0.000144088	0.0151892	FALSE
Genitourinary	Urinary calculus	594	0.0109104	0.0734203	0.0220825	1.01097	0.881868	4175	0.000459034	188386	-7.23391e-05	0.0221619	FALSE
Genitourinary	Menopausal and postmenopausal disorders	627	-0.00937038	0.0636867	0.0216479	0.990673	0.883028	6049	-0.000843067	91346	2.66489e-05	0.0662207	FALSE
Digestive	Gastrointestinal complications	569.2	-0.0368065	0.253088	0.0211497	0.963863	0.884372	339	-0.00202949	178041	0.00015933	0.00190406	FALSE
Digestive	Esophageal bleeding (varices/hemorrhage)	530.2	0.0174714	0.121329	0.020736	1.01762	0.8855	1431	0.00129252	164541	-4.79512e-05	0.00869692	FALSE
Genitourinary	Infertility, female	626.8	-0.0358654	0.249074	0.0207345	0.96477	0.885504	549	0.00133394	91346	2.66489e-05	0.00601012	FALSE
Circulatory system	Heart valve replaced	395.6	-0.0180133	0.12787	0.0198447	0.982148	0.887972	1202	-0.00104245	187177	-0.000103794	0.00642173	FALSE
Genitourinary	Redundant prepuce and phimosis/BXO	604.1	0.0159146	0.114109	0.0194514	1.01604	0.88908	1689	0.000804212	72964	-0.000222502	0.0231484	FALSE
Multiple	Complications following abortion or ectopic and molar pregnancies	639	0.151195	1.08463	0.0194319	1.16322	0.889135	26	0.00384189	193840	-5.15317e-07	0.000134131	FALSE
Mental disorders	Anxiety disorder	300.1	0.00773792	0.0560047	0.0190897	1.00777	0.89011	7844	-0.000267616	161149	-0.000328733	0.0486754	FALSE
Endocrine/metabolic	Other disorders of neurohypophysis	253.7	0.0417476	0.304056	0.0188519	1.04263	0.890792	199	0.00250194	190606	-6.32024e-05	0.00104404	FALSE
Infectious diseases	Lyme disease	130.1	-0.145758	1.06178	0.0188451	0.864367	0.890811	22	-0.00627945	193341	-5.11834e-05	0.000113789	FALSE
Circulatory system	Iatrogenic hypotension	458.2	0.043478	0.316746	0.0188415	1.04444	0.890822	193	0.00125493	175608	-0.000261873	0.00109904	FALSE
Neoplasms	Hemangioma and lymphangioma, any site	228	-0.0198132	0.144903	0.0186962	0.980382	0.891241	1096	-0.000865394	192770	4.92022e-06	0.00568553	FALSE
Musculoskeletal	Hallux valgus (Bunion)	735.3	0.0103407	0.0765188	0.0182627	1.01039	0.892502	3955	0.000177446	186807	5.4791e-05	0.0211716	FALSE
Dermatologic	Alopecia Areata	704.11	-0.181569	1.34427	0.0182436	0.833961	0.892558	14	-0.00849151	190131	-0.000122983	7.36334e-05	FALSE
Neoplasms	Vascular hamartomas and non-neoplastic nevi	217	0.0292207	0.216382	0.0182363	1.02965	0.892579	441	0.00201731	188604	8.96534e-05	0.00233823	FALSE
Endocrine/metabolic	Mixed hyperlipidemia	272.13	0.0514411	0.38377	0.0179671	1.05279	0.89337	130	0.00281891	167156	-0.000228488	0.000777717	FALSE
Circulatory system	Cardiac pacemaker/device in situ	426.9	-0.0124965	0.0938804	0.0177186	0.987581	0.894105	2250	-0.00112253	173819	-0.000389137	0.0129445	FALSE
Endocrine/metabolic	Type 2 diabetes	250.2	-0.00530722	0.0400024	0.017602	0.994707	0.894452	14521	-0.000165779	178379	3.00185e-05	0.0814053	FALSE
Circulatory system	Abnormal function study of cardiovascular system	429.2	0.0271561	0.205764	0.017418	1.02753	0.895002	496	0.000858792	188220	-0.000216326	0.00263521	FALSE
Digestive	Dental caries	521.1	-0.0141082	0.107188	0.0173241	0.985991	0.895284	2127	-0.000969345	187374	3.34335e-05	0.0113516	FALSE
Circulatory system	Heart transplant/surgery	429.1	-0.109042	0.831689	0.0171896	0.896693	0.895689	33	-0.0054235	188220	-0.000216326	0.000175327	FALSE
Respiratory	Symptoms involving respiratory system and other chest symptoms	519.9	-0.0425541	0.328284	0.0168028	0.958339	0.896863	218	-0.0024795	185989	-0.000347788	0.00117211	FALSE
Endocrine/metabolic	Exophthalmos	242.3	0.0672794	0.520453	0.016711	1.06959	0.897143	80	0.00284134	181188	-9.68878e-05	0.00044153	FALSE
Musculoskeletal	Rheumatism, unspecified and fibrositis	729.1	0.0434498	0.341831	0.0161567	1.04441	0.898854	196	0.00150323	180018	-0.000155714	0.00108878	FALSE
Sense organs	Keratitis	370	-0.0388235	0.305833	0.0161146	0.961921	0.898985	244	-0.00190427	187238	-0.000140706	0.00130315	FALSE
Genitourinary	Other abnormality of urination	599.9	-0.0181966	0.144125	0.0159405	0.981968	0.89953	1023	-0.000876054	176884	-0.000271935	0.00578345	FALSE
Injuries & poisonings	Salicylates causing adverse effects in therapeutic use	965.3	0.0409057	0.325762	0.0157676	1.04175	0.900073	202	0.00163245	172947	-0.000257179	0.00116799	FALSE
Circulatory system	Precordial pain	418.1	-0.0109901	0.0876981	0.0157046	0.98907	0.900272	2967	-0.00101933	174414	-8.13278e-05	0.0170112	FALSE
Endocrine/metabolic	severe protein-calorie malnutrition	260.2	0.216866	1.73253	0.0156683	1.24218	0.900387	6	0.00995741	190099	-0.000167766	3.15625e-05	FALSE
Respiratory	Pneumonitis due to inhalation of food or vomitus	501	-0.0179291	0.144358	0.0154255	0.982231	0.901157	946	-0.00106177	183182	-0.000241241	0.00516426	FALSE
Neoplasms	Malignant neoplasm of kidney, except pelvis	189.11	0.0197782	0.160059	0.015269	1.01998	0.901658	776	0.00104107	190975	-9.81158e-05	0.00406336	FALSE
Neoplasms	Breast cancer	174	0.00677611	0.0548736	0.0152487	1.0068	0.901722	8331	-0.000406116	181592	-0.000159326	0.0458776	FALSE
Circulatory system	Cerebral ischemia	433.3	-0.010136	0.0823309	0.0151566	0.989915	0.902018	2933	-0.000650531	185512	-0.000105207	0.0158103	FALSE
Hematopoietic	Anemia in neoplastic disease	285.22	-0.0324767	0.265552	0.014957	0.968045	0.902662	304	-0.00273168	177885	-0.000757192	0.00170897	FALSE
Infectious diseases	Varicella infection	79.1	-0.113157	0.9296	0.0148173	0.893011	0.903116	31	-0.00416478	189763	-0.000243939	0.000163362	FALSE
Digestive	Esophagitis, GERD and related diseases	530.1	0.0039388	0.0325528	0.0146403	1.00395	0.903693	24123	-4.96588e-06	164541	-4.79512e-05	0.146608	FALSE
Endocrine/metabolic	Gout and other crystal arthropathies	274	-0.0106739	0.089069	0.0143613	0.989383	0.904611	2588	-9.27541e-05	191278	1.25497e-06	0.01353	FALSE
Injuries & poisonings	Adverse effects of antibacterials (not penicillins)	960.1	-0.0811187	0.685758	0.0139927	0.922084	0.905837	51	-0.00375029	172947	-0.000257179	0.000294888	FALSE
Injuries & poisonings	Open wound of nose and sinus	870.4	-0.0353799	0.300888	0.0138262	0.965239	0.906397	235	-0.00160827	187971	-4.32091e-05	0.00125019	FALSE
Sense organs	Disorders of conjunctiva	372	0.020912	0.17873	0.0136897	1.02113	0.906858	658	0.000651185	187238	-0.000140706	0.00351424	FALSE
Neurological	Torsion dystonia	333.4	0.0371731	0.319406	0.0135447	1.03787	0.90735	209	0.00132042	183225	-4.78585e-05	0.00114067	FALSE
Neoplasms	Cancer of larynx	149.4	0.0408625	0.356962	0.0131041	1.04171	0.908863	141	0.00366103	192528	3.71005e-05	0.000732361	FALSE
Neoplasms	Other non-epithelial cancer of skin	172.2	0.00568621	0.0497981	0.0130383	1.0057	0.909091	8573	0.000283598	183415	1.90891e-05	0.046741	FALSE
Genitourinary	Irregular menstrual cycle	626.13	-0.0205576	0.182808	0.0126461	0.979652	0.910463	820	0.000390164	91346	2.66489e-05	0.00897686	FALSE
Endocrine/metabolic	Graves' disease	242.1	-0.0294451	0.263032	0.0125317	0.970984	0.910867	360	-0.00115257	181188	-9.68878e-05	0.00198689	FALSE
Genitourinary	Prostatitis	601.1	-0.0157645	0.140878	0.0125221	0.984359	0.910901	1033	-0.000499859	72780	-0.000570166	0.0141935	FALSE
Neoplasms	Lymphoid leukemia, acute	204.11	-0.0788541	0.704769	0.0125186	0.924175	0.910913	48	-0.00471763	190545	-0.00115382	0.000251909	FALSE
Injuries & poisonings	Poisoning by hormones and synthetic substitutes	962	-0.02677	0.239766	0.0124658	0.973585	0.9111	402	-0.00213087	172947	-0.000257179	0.00232441	FALSE
Neurological	Nonspecific abnormal findings on radiological and other examination of skull and head	346.1	-0.0472208	0.424376	0.0123813	0.953877	0.911401	123	-0.00219427	183225	-4.78585e-05	0.000671306	FALSE
Genitourinary	Calculus of kidney	594.1	0.0112282	0.101353	0.0122728	1.01129	0.911789	2171	0.000413854	188386	-7.23391e-05	0.0115242	FALSE
Respiratory	Paralysis/spasm of vocal cords or larynx	473.3	0.0330314	0.300193	0.0121074	1.03358	0.912383	230	0.000862158	181903	-0.000185997	0.00126441	FALSE
Endocrine/metabolic	Gout	274.1	-0.0100701	0.0920899	0.0119575	0.98998	0.912924	2400	-2.27165e-05	191278	1.25497e-06	0.0125472	FALSE
Digestive	Diseases of hard tissues of teeth	521	-0.0112984	0.106455	0.0112643	0.988765	0.915476	2152	-0.000844897	187374	3.34335e-05	0.0114851	FALSE
Symptoms	Shock	797	-0.0406734	0.38814	0.0109811	0.960143	0.916542	137	-0.00201415	193729	1.42435e-06	0.000707173	FALSE
Neurological	Other CNS infection and poliomyelitis	324	-0.0334392	0.319822	0.0109319	0.967114	0.916728	208	-0.00171745	193170	-7.35809e-06	0.00107677	FALSE
Endocrine/metabolic	Insulin pump user	250.3	-0.0772218	0.738751	0.0109266	0.925685	0.916749	44	-0.00373215	178379	3.00185e-05	0.000246666	FALSE
Circulatory system	Congestive heart failure (CHF) NOS	428.1	-0.00965631	0.0938043	0.0105969	0.99039	0.91801	2172	-0.000693624	188220	-0.000216326	0.0115397	FALSE
Musculoskeletal	Juvenile rheumatoid arthritis	714.2	-0.135114	1.33186	0.0102916	0.873616	0.919195	16	-0.00567524	168789	-3.81265e-05	9.47929e-05	FALSE
Circulatory system	Other hypertrophic cardiomyopathy	425.12	0.0376382	0.371162	0.0102832	1.03836	0.919228	150	0.00187316	191178	-0.000150868	0.000784609	FALSE
Injuries & poisonings	Poisoning by agents primarily affecting the cardiovascular system	972	0.0390334	0.387362	0.010154	1.03981	0.919735	151	0.00103316	172947	-0.000257179	0.0008731	FALSE
Pregnancy complications	Other and unspecified complications of birth; puerperium affecting management of mother	654	-0.092861	0.933846	0.00988818	0.91132	0.920789	40	0.000523203	105515	2.6629e-05	0.000379093	FALSE
Digestive	Jaw disease NOS	526.9	-0.038621	0.388916	0.00986135	0.962115	0.920897	153	-0.00150754	187374	3.34335e-05	0.000816549	FALSE
Genitourinary	Dystrophy of female genital tract	624.1	-0.0339044	0.342221	0.00981517	0.966664	0.921081	201	-0.00195109	102199	-7.24164e-06	0.00196675	FALSE
Mental disorders	Adjustment reaction	304	-0.0377599	0.384203	0.00965916	0.962944	0.921709	187	-0.00222031	161149	-0.000328733	0.00116042	FALSE
Musculoskeletal	Spondylosis with myelopathy	721.2	-0.106971	1.09146	0.00960541	0.898552	0.921927	18	-0.00519842	186947	6.57763e-05	9.6284e-05	FALSE
Musculoskeletal	Osteochondropathies	732	-0.0294199	0.300856	0.00956237	0.971009	0.922101	277	-0.00128317	185317	2.91662e-05	0.00149474	FALSE
Congenital anomalies	Other congenital anomalies of lower limb, including pelvic girdle	755.6	0.0487108	0.501793	0.00942325	1.04992	0.922668	98	0.00217591	193275	-2.61108e-05	0.00050705	FALSE
Circulatory system	Other cardiomyopathy	425.8	0.0710586	0.74071	0.00920316	1.07364	0.923574	35	0.00496354	191178	-0.000150868	0.000183075	FALSE
Sense organs	Ptosis of eyelid	374.3	-0.0119156	0.128176	0.00864208	0.988155	0.925933	1286	-0.000957725	187238	-0.000140706	0.00686826	FALSE
Musculoskeletal	Kyphosis (acquired)	737.1	-0.0418661	0.46082	0.00825397	0.958998	0.927611	97	-0.00295351	186807	5.4791e-05	0.000519252	FALSE
Genitourinary	Acute cystitis	592.11	0.0399398	0.443418	0.00811307	1.04075	0.92823	97	0.00327199	175347	-0.00026721	0.000553189	FALSE
Dermatologic	Other dyschromia	694.2	-0.0168907	0.189756	0.0079232	0.983251	0.929072	604	-0.000961946	188833	1.4752e-05	0.00319859	FALSE
Circulatory system	Cardiac pacemaker in situ	426.91	-0.00823683	0.0964211	0.00729753	0.991797	0.931923	2120	-0.00092305	173819	-0.000389137	0.0121966	FALSE
Neoplasms	Cancer of kidney and renal pelvis	189.1	-0.0134804	0.158815	0.00720482	0.98661	0.932356	808	-0.000576775	190975	-9.81158e-05	0.00423092	FALSE
Mental disorders	Develomental delays and disorders	315	0.0175773	0.209795	0.00701968	1.01773	0.933229	459	0.00137461	193229	-5.94863e-06	0.00237542	FALSE
Dermatologic	Alopecia	704.1	-0.0341858	0.412309	0.00687457	0.966392	0.933921	146	-0.00170999	190131	-0.000122983	0.000767892	FALSE
Digestive	Chronic pancreatitis	577.2	0.0204863	0.248994	0.00676941	1.0207	0.934427	348	0.00110846	192340	4.25052e-05	0.0018093	FALSE
Musculoskeletal	Unspecified monoarthritis	716.2	0.0035188	0.0436093	0.00651076	1.00352	0.935689	12180	-0.000357558	169884	-8.24104e-05	0.071696	FALSE
Digestive	Umbilical hernia	550.4	0.00764249	0.095202	0.00644433	1.00767	0.936017	2507	1.62455e-05	163293	-0.000226591	0.0153528	FALSE
Respiratory	Shortness of breath	512.7	0.00501829	0.0656989	0.00583438	1.00503	0.939114	5086	-4.24018e-05	186200	-8.66154e-05	0.0273147	FALSE
Endocrine/metabolic	Cachexia	260.1	-0.0462289	0.615727	0.00563704	0.954823	0.940151	55	-0.00305964	190099	-0.000167766	0.000289323	FALSE
Endocrine/metabolic	Crystal arthropathies	274.2	-0.0247733	0.330824	0.00560759	0.975531	0.940307	204	-0.00121427	191278	1.25497e-06	0.00106651	FALSE
Symptoms	Sciatica	764	-0.0093402	0.128541	0.00527995	0.990703	0.942074	1356	-0.000659345	191907	-7.50735e-06	0.00706592	FALSE
Congenital anomalies	Neural tube defects	752.1	-0.0298184	0.411842	0.00524211	0.970622	0.942282	155	-0.00107056	193493	-5.16467e-06	0.000801063	FALSE
Endocrine/metabolic	Testicular dysfunction	257	-0.0283508	0.413754	0.00469512	0.972047	0.945371	133	-0.00170035	85332	-3.93377e-05	0.00155862	FALSE
Sense organs	Other retinal disorders	362	-0.00470995	0.0689428	0.00466718	0.995301	0.945533	4245	-0.00044705	182380	1.52237e-05	0.0232756	FALSE
Genitourinary	Inflammatory diseases of uterus, except cervix	614.4	0.0271514	0.401421	0.00457492	1.02752	0.946074	161	0.00128171	102167	-6.31048e-05	0.00157585	FALSE
Hematopoietic	Congenital factor VIII disorder	286.13	0.048575	0.719156	0.00456226	1.04977	0.946148	41	0.001611	191674	-0.000303726	0.000213905	FALSE
Injuries & poisonings	Contusion	916	0.00838864	0.125987	0.00443331	1.00842	0.946914	1302	0.000387796	192564	-2.62204e-06	0.00676139	FALSE
Dermatologic	Decubitus ulcer	707.1	-0.0265989	0.406339	0.00428498	0.973752	0.947808	122	-0.00109418	192692	-8.07043e-05	0.000633135	FALSE
Respiratory	Lung disease due to external agents	500	0.0142692	0.220129	0.00420191	1.01437	0.948316	378	0.000858519	183182	-0.000241241	0.00206352	FALSE
Digestive	Glossitis	529.1	0.0217927	0.336319	0.00419875	1.02203	0.948335	192	0.000456467	190034	-5.4311e-05	0.00101035	FALSE
Infectious diseases	Herpes simplex	54	-0.0222143	0.354936	0.00391709	0.978031	0.950096	183	-0.000980064	189763	-0.000243939	0.000964361	FALSE
Musculoskeletal	Osteomyelitis, periostitis, and other infections involving bone	710	0.0281715	0.450244	0.00391492	1.02857	0.950109	101	0.0012989	169884	-8.24104e-05	0.000594523	FALSE
Musculoskeletal	Osteomyelitis	710.1	0.0281715	0.450244	0.00391492	1.02857	0.950109	101	0.0012989	169884	-8.24104e-05	0.000594523	FALSE
Injuries & poisonings	Open wound of toe(s)	871.4	-0.0348862	0.590417	0.00349133	0.965715	0.952882	62	-0.0011609	187971	-4.32091e-05	0.000329838	FALSE
Pregnancy complications	Missed abortion/Hydatidiform mole	634.1	0.0133354	0.22883	0.00339616	1.01342	0.953528	638	0.00260093	102965	7.82637e-05	0.00619628	FALSE
Symptoms	Abnormal results of other function studies (bladder, pancreas, placenta, spleen, etc)	794	-0.0387914	0.671445	0.00333773	0.961951	0.953929	65	-0.000289377	193801	9.70558e-08	0.000335396	FALSE
Injuries & poisonings	Joint/ligament sprain	840.3	0.0262481	0.457945	0.00328527	1.0266	0.954292	113	0.00138561	193616	-1.75275e-05	0.000583629	FALSE
Endocrine/metabolic	Disorders of adrenal glands	255	0.0112431	0.196693	0.00326734	1.01131	0.954417	581	1.9281e-05	190606	-6.32024e-05	0.00304817	FALSE
Neoplasms	Skin cancer	172	-0.0023746	0.0458914	0.00267742	0.997628	0.958733	10378	-0.00011529	183415	1.90891e-05	0.0565821	FALSE
Respiratory	Painful respiration	512.2	0.0177503	0.353881	0.00251593	1.01791	0.959996	177	0.000639844	186200	-8.66154e-05	0.000950591	FALSE
Symptoms	Abnormal findings on exam of gastrointestinal tract/abdominal area	564.8	0.00573329	0.120383	0.00226819	1.00575	0.962015	1495	-0.000162318	192371	1.26145e-06	0.00777144	FALSE
Musculoskeletal	Other acquired deformities of limbs	736	0.0114279	0.244172	0.0021905	1.01149	0.96267	355	0.000649916	186807	5.4791e-05	0.00190036	FALSE
Circulatory system	Acute vascular insufficiency of intestine	441.1	0.0134721	0.288063	0.00218723	1.01356	0.962698	241	0.000594353	187579	-0.000279201	0.00128479	FALSE
Sense organs	Eustachian tube disorders	381.2	0.0184068	0.411597	0.00199991	1.01858	0.96433	134	0.000806719	191708	-6.0617e-05	0.00069898	FALSE
Musculoskeletal	Disorders of muscle, ligament, and fascia	728	-0.0300024	0.764237	0.00154119	0.970443	0.968685	36	-0.0021649	180018	-0.000155714	0.00019998	FALSE
Hematopoietic	Coagulation defects complicating pregnancy or postpartum	286.3	-0.0382093	0.994142	0.0014772	0.962512	0.969341	35	0.000669437	106032	-0.000213133	0.000330089	FALSE
Injuries & poisonings	Infusion and transfusion reaction	942	0.0498123	1.32923	0.00140435	1.05107	0.970107	12	0.00161119	190219	-5.28696e-05	6.30852e-05	FALSE
Mental disorders	Obsessive-compulsive disorders	300.3	-0.0169408	0.453164	0.00139751	0.983202	0.970179	127	-0.00115445	161149	-0.000328733	0.000788091	FALSE
Congenital anomalies	Congenital anomalies of the integument	757	0.0611592	1.69057	0.00130876	1.06307	0.971141	9	0.00278716	193352	-3.9533e-05	4.65472e-05	FALSE
Injuries & poisonings	Poisoning/allergy of sulfonamides	961.1	-0.00660053	0.186957	0.00124644	0.993421	0.971837	664	-0.00115493	172947	-0.000257179	0.00383933	FALSE
Genitourinary	Postmenopausal bleeding	627.1	-0.00228777	0.0687072	0.00110872	0.997715	0.973437	5095	-0.000506968	91346	2.66489e-05	0.0557769	FALSE
Pregnancy complications	Infections of genitourinary tract during pregnancy	647.1	-0.0158991	0.481871	0.00108863	0.984227	0.973679	149	0.00149427	106892	8.38743e-06	0.00139393	FALSE
Neurological	Facial nerve disorders [CN7]	352.2	-0.00604531	0.183774	0.00108211	0.993973	0.973758	660	-0.000372371	184293	-7.78214e-05	0.00358125	FALSE
Genitourinary	Noninflammatory disorders of ovary, fallopian tube, and broad ligament	619.1	-0.00710726	0.234214	0.000920828	0.992918	0.975792	472	0.000107183	101824	4.28711e-05	0.00463545	FALSE
Genitourinary	Breast conditions, congenital or relating to hormones	612	-0.00668516	0.220415	0.000919904	0.993337	0.975804	516	-0.000218817	190042	-3.0945e-05	0.00271519	FALSE
Digestive	Anomalies of tooth position/malocclusion	524.3	0.0115875	0.399533	0.000841147	1.01165	0.976863	165	0.000146335	187374	3.34335e-05	0.000880592	FALSE
Digestive	Symptoms involving digestive system	561	0.00129748	0.0449512	0.00083314	1.0013	0.976973	12382	-0.000551081	144727	-0.000475688	0.0855542	FALSE
Respiratory	Other pulmonary inflamation or edema	505	-0.0141246	0.51639	0.000748161	0.985975	0.978179	92	-0.000902562	183182	-0.000241241	0.000502233	FALSE
Circulatory system	Nonrheumatic mitral valve disorders	395.1	0.00222153	0.0815352	0.000742361	1.00222	0.978263	3045	-0.000188977	187177	-0.000103794	0.016268	FALSE
Injuries & poisonings	Poisoning by other anti-infectives	961	-0.00679096	0.250967	0.000732197	0.993232	0.978413	352	-0.000964241	172947	-0.000257179	0.00203531	FALSE
Multiple	Fetal distress and abnormal forces of labor	661	0.00443263	0.174373	0.000646196	1.00444	0.97972	1147	0.00102514	192719	-6.10128e-06	0.00595167	FALSE
Congenital anomalies	Lower gastrointestinal congenital anomalies	750.2	0.00731361	0.28937	0.000638786	1.00734	0.979836	259	0.000500933	192384	-2.47336e-05	0.00134627	FALSE
Sense organs	Nonsenile Cataract	366.1	-0.0165904	0.658795	0.00063418	0.983546	0.979909	49	-0.00144145	173444	-0.000102981	0.000282512	FALSE
Injuries & poisonings	Toxic effect of noxious substances eaten as food	988	0.0222776	0.976922	0.000520018	1.02253	0.981807	22	0.00120218	193606	-7.25936e-06	0.000113633	FALSE
Digestive	Cholelithiasis and cholecystitis	574	0.00108469	0.0477168	0.00051674	1.00109	0.981864	10386	-0.000106324	182236	-6.01929e-05	0.056992	FALSE
Respiratory	Disorders of diaphragm	513.8	-0.00734275	0.368361	0.000397348	0.992684	0.984096	152	0.000455579	193467	3.50208e-06	0.000785664	FALSE
Neurological	Migraine	340	0.00187501	0.0971282	0.000372664	1.00188	0.984598	2634	-0.000143177	186301	-0.000162519	0.0141384	FALSE
Mental disorders	Learning disorder	315.1	0.00899197	0.470565	0.00036515	1.00903	0.984754	121	-0.000305546	193229	-5.94863e-06	0.0006262	FALSE
Mental disorders	Substance addiction and disorders	316	0.0050249	0.269769	0.000346954	1.00504	0.985139	354	-0.000543295	175318	-0.000529648	0.00201919	FALSE
Circulatory system	Aneurysm of artery of lower extremity	442.3	-0.00701974	0.387372	0.000328387	0.993005	0.985542	124	-0.000612687	187579	-0.000279201	0.000661055	FALSE
Pregnancy complications	Excessive vomiting in pregnancy	643	-0.00903376	0.508399	0.000315738	0.991007	0.985823	137	0.000647346	106971	-8.2907e-07	0.00128072	FALSE
Neurological	Epilepsy, recurrent seizures, convulsions	345	0.00138943	0.080767	0.000295941	1.00139	0.986275	3450	1.86354e-05	183225	-4.78585e-05	0.0188293	FALSE
Digestive	Irritable Bowel Syndrome	564.1	-0.00120828	0.0730525	0.000273569	0.998792	0.986804	4652	-0.00102509	144727	-0.000475688	0.0321433	FALSE
Circulatory system	Hypertensive heart disease	401.21	0.00501408	0.390291	0.000165046	1.00503	0.98975	132	-0.000593974	139954	-0.000452253	0.000943167	FALSE
Neoplasms	Nevus, non-neoplastic	217.1	0.00276732	0.225353	0.000150796	1.00277	0.990202	414	0.000716665	188604	8.96534e-05	0.00219508	FALSE
Endocrine/metabolic	Ovarian dysfunction	256	-0.00512345	0.424902	0.000145394	0.99489	0.990379	177	0.00177315	105274	-8.25464e-05	0.00168133	FALSE
Circulatory system	Vascular insufficiency of intestine	441	-0.00225126	0.194643	0.000133774	0.997751	0.990772	530	-0.000331023	187579	-0.000279201	0.00282548	FALSE
Circulatory system	Aneurysm and dissection of heart	411.41	-0.00218735	0.189217	0.000133633	0.997815	0.990777	591	-0.000698758	173530	-0.000401226	0.00340575	FALSE
Circulatory system	Mitral valve disease	394.2	0.000906906	0.080708	0.000126267	1.00091	0.991034	3109	-0.000259841	187177	-0.000103794	0.0166099	FALSE
Infectious diseases	Infestation (lice, mites)	132	-0.00849122	0.877617	9.36116e-05	0.991545	0.99228	28	-0.000320241	193341	-5.11834e-05	0.000144822	FALSE
Dermatologic	Diffuse diseases of connective tissue	709	-0.00075696	0.105703	5.12826e-05	0.999243	0.994286	1990	-0.000393761	187039	-1.56246e-06	0.0106395	FALSE
Circulatory system	Sinoatrial node dysfunction (Bradycardia)	427.8	-0.00127701	0.212428	3.61377e-05	0.998724	0.995204	421	-0.000406081	173819	-0.000389137	0.00242206	FALSE
Musculoskeletal	Joint effusions	741.4	-0.00230066	0.401526	3.28306e-05	0.997702	0.995428	136	-7.27291e-05	192557	7.87984e-06	0.000706284	FALSE
Symptoms	Back pain	760	-0.000322614	0.0659062	2.39615e-05	0.999677	0.996094	5231	-0.000250679	188635	6.95153e-06	0.0277308	FALSE
Genitourinary	Pelvic inflammatory disease, NOS	614.33	0.00199515	0.408825	2.38163e-05	1.002	0.996106	163	0.000379239	102167	-6.31048e-05	0.00159543	FALSE
Multiple	Other ill-defined and unknown causes of morbidity and mortality	1019	-5.87034e-05	0.0497187	1.39408e-06	0.999941	0.999058	9931	0.000300425	183935	-1.62205e-05	0.0539919	FALSE
