# Supplementary material for: Deleterious heteroplasmic mitochondrial mutations are associated with an increased risk of overall and cancer-specific mortality
Source: Nat Commun. 2023 Sep 30;14:6113. doi: 10.1038/s41467-023-41785-7 (PMC10542802; doi:10.1038/s41467-023-41785-7)
Supplement: Supplementary file 7 — Dataset 3 [file 41467_2023_41785_MOESM7_ESM.xlsx]

## Sheet: ukb_topmed_mthet_mortality_exte
varName	varType	n	beta	lower	upper	pvalue	resType	description	isTraitOfInterest	Cat1_ID	Cat1_Title	Cat2_ID	Cat2_Title	Cat3_ID	Cat3_Title	Category	Path
41270#C911	CAT-MUL	193470/396(193866)	0.306602	0.258645	0.351674	2.56e-38	LOGISTIC-BINARY	Diagnoses - ICD10: C91.1 Chronic lymphocytic leukaemia		100091	Health-related outcomes	2000	Hospital inpatient	2002	Summary Diagnoses	2002	Health-related outcomes > Hospital inpatient > Summary Diagnoses
40006#C911	CAT-MUL	193625/241(193866)	0.340154	0.284583	0.391866	1.18e-35	LOGISTIC-BINARY	Type of cancer: ICD10: C91.1 Chronic lymphocytic leukaemia		100091	Health-related outcomes	100092	Cancer register	100092	Cancer register	100092	Health-related outcomes > Cancer register
40011#9823	CAT-MUL	193624/242(193866)	0.33915	0.283576	0.390862	1.88e-35	LOGISTIC-BINARY	Histology of cancer tumour: Chronic lymphocytic leukemia/small lymphocytic lymphoma		100091	Health-related outcomes	100092	Cancer register	100092	Cancer register	100092	Health-related outcomes > Cancer register
41272#W365	CAT-MUL	191284/2582(193866)	0.167846	0.140897	0.193906	2.11e-35	LOGISTIC-BINARY	Operative procedures - OPCS4: W36.5 Diagnostic extraction of bone marrow NEC		100091	Health-related outcomes	2000	Hospital inpatient	2005	Summary Operations	2005	Health-related outcomes > Hospital inpatient > Summary Operations
41204#C911	CAT-MUL	193521/345(193866)	0.306525	0.255549	0.354193	2.85e-34	LOGISTIC-BINARY	Diagnoses - secondary ICD10: C91.1 Chronic lymphocytic leukaemia		100091	Health-related outcomes	2000	Hospital inpatient	2002	Summary Diagnoses	2002	Health-related outcomes > Hospital inpatient > Summary Diagnoses
41202#C911	CAT-MUL	193644/222(193866)	0.341707	0.283041	0.396066	1.36e-32	LOGISTIC-BINARY	Diagnoses - main ICD10: C91.1 Chronic lymphocytic leukaemia		100091	Health-related outcomes	2000	Hospital inpatient	2002	Summary Diagnoses	2002	Health-related outcomes > Hospital inpatient > Summary Diagnoses
41270#D471	CAT-MUL	193748/118(193866)	0.400119	0.330448	0.463907	3.36e-32	LOGISTIC-BINARY	Diagnoses - ICD10: D47.1 Chronic myeloproliferative disease		100091	Health-related outcomes	2000	Hospital inpatient	2002	Summary Diagnoses	2002	Health-related outcomes > Hospital inpatient > Summary Diagnoses
41200#W365	CAT-MUL	191554/2312(193866)	0.167293	0.138857	0.194723	7.63e-32	LOGISTIC-BINARY	Operative procedures - main OPCS4: W36.5 Diagnostic extraction of bone marrow NEC		100091	Health-related outcomes	2000	Hospital inpatient	2005	Summary Operations	2005	Health-related outcomes > Hospital inpatient > Summary Operations
41246#1220	CAT-MUL	182063/4167(186230)	0.135778	0.112416	0.158511	7.4e-31	LOGISTIC-BINARY	Treatment speciality of consultant (recoded): Clinical haematology		100091	Health-related outcomes	2000	Hospital inpatient	2001	Summary Administration	2001	Health-related outcomes > Hospital inpatient > Summary Administration
41245#1130	CAT-MUL	189114/3940(193054)	0.13717	0.113246	0.160423	4.14e-30	LOGISTIC-BINARY	Main speciality of consultant (recoded): Clinical haematology		100091	Health-related outcomes	2000	Hospital inpatient	2001	Summary Administration	2001	Health-related outcomes > Hospital inpatient > Summary Administration
41270#D469	CAT-MUL	193659/207(193866)	0.322199	0.259638	0.37951	4.01e-26	LOGISTIC-BINARY	Diagnoses - ICD10: D46.9 Myelodysplastic syndrome, unspecified		100091	Health-related outcomes	2000	Hospital inpatient	2002	Summary Diagnoses	2002	Health-related outcomes > Hospital inpatient > Summary Diagnoses
41204#D469	CAT-MUL	193730/136(193866)	0.350645	0.279577	0.414915	1.89e-24	LOGISTIC-BINARY	Diagnoses - secondary ICD10: D46.9 Myelodysplastic syndrome, unspecified		100091	Health-related outcomes	2000	Hospital inpatient	2002	Summary Diagnoses	2002	Health-related outcomes > Hospital inpatient > Summary Diagnoses
40006#D471	CAT-MUL	193793/73(193866)	0.408715	0.322672	0.485635	3.68e-23	LOGISTIC-BINARY	Type of cancer: ICD10: D47.1 Chronic myeloproliferative disease		100091	Health-related outcomes	100092	Cancer register	100092	Cancer register	100092	Health-related outcomes > Cancer register
41204#D471	CAT-MUL	193788/78(193866)	0.395804	0.311503	0.471115	1.23e-22	LOGISTIC-BINARY	Diagnoses - secondary ICD10: D47.1 Chronic myeloproliferative disease		100091	Health-related outcomes	2000	Hospital inpatient	2002	Summary Diagnoses	2002	Health-related outcomes > Hospital inpatient > Summary Diagnoses
41202#C920	CAT-MUL	193663/203(193866)	0.316111	0.249306	0.376799	1.75e-22	LOGISTIC-BINARY	Diagnoses - main ICD10: C92.0 Acute myeloid leukaemia		100091	Health-related outcomes	2000	Hospital inpatient	2002	Summary Diagnoses	2002	Health-related outcomes > Hospital inpatient > Summary Diagnoses
41210#Z753	CAT-MUL	192493/1373(193866)	0.173014	0.136889	0.207462	6.82e-22	LOGISTIC-BINARY	Operative procedures - secondary OPCS4: Z75.3 Wing of ilium		100091	Health-related outcomes	2000	Hospital inpatient	2005	Summary Operations	2005	Health-related outcomes > Hospital inpatient > Summary Operations
41272#Z753	CAT-MUL	192493/1373(193866)	0.173014	0.136889	0.207462	6.82e-22	LOGISTIC-BINARY	Operative procedures - OPCS4: Z75.3 Wing of ilium		100091	Health-related outcomes	2000	Hospital inpatient	2005	Summary Operations	2005	Health-related outcomes > Hospital inpatient > Summary Operations
20001#1055	CAT-MUL	193713/110(193823)	0.356852	0.2778	0.42769	6.15e-21	LOGISTIC-BINARY	Cancer code, self-reported: chronic lymphocytic		100000	Assessment Centre	100071	Verbal interview	100074	Medical conditions	100074	Assessment Centre > Verbal interview > Medical conditions
41202#D471	CAT-MUL	193798/68(193866)	0.404792	0.313606	0.485372	1.13e-20	LOGISTIC-BINARY	Diagnoses - main ICD10: D47.1 Chronic myeloproliferative disease		100091	Health-related outcomes	2000	Hospital inpatient	2002	Summary Diagnoses	2002	Health-related outcomes > Hospital inpatient > Summary Diagnoses
41270#C920	CAT-MUL	193645/221(193866)	0.298418	0.231476	0.359132	3.72e-20	LOGISTIC-BINARY	Diagnoses - ICD10: C92.0 Acute myeloid leukaemia		100091	Health-related outcomes	2000	Hospital inpatient	2002	Summary Diagnoses	2002	Health-related outcomes > Hospital inpatient > Summary Diagnoses
40011#9989	CAT-MUL	193825/41(193866)	0.448326	0.34283	0.541122	2.77e-19	LOGISTIC-BINARY	Histology of cancer tumour: Myelodysplastic syndrome, NOS		100091	Health-related outcomes	100092	Cancer register	100092	Cancer register	100092	Health-related outcomes > Cancer register
40006#D469	CAT-MUL	193824/42(193866)	0.442789	0.337302	0.535271	6.7e-19	LOGISTIC-BINARY	Type of cancer: ICD10: D46.9 Myelodysplastic syndrome, unspecified		100091	Health-related outcomes	100092	Cancer register	100092	Cancer register	100092	Health-related outcomes > Cancer register
41202#D469	CAT-MUL	193724/142(193866)	0.320366	0.244364	0.388428	1.94e-18	LOGISTIC-BINARY	Diagnoses - main ICD10: D46.9 Myelodysplastic syndrome, unspecified		100091	Health-related outcomes	2000	Hospital inpatient	2002	Summary Diagnoses	2002	Health-related outcomes > Hospital inpatient > Summary Diagnoses
41200#X333	CAT-MUL	193565/301(193866)	0.263003	0.199157	0.321111	2.36e-17	LOGISTIC-BINARY	Operative procedures - main OPCS4: X33.3 Intravenous blood transfusion of platelets		100091	Health-related outcomes	2000	Hospital inpatient	2005	Summary Operations	2005	Health-related outcomes > Hospital inpatient > Summary Operations
40001#C911	CAT-MUL	193825/41(193866)	0.417732	0.312244	0.510692	6.73e-17	LOGISTIC-BINARY	Underlying (primary) cause of death: ICD10: C91.1 Chronic lymphocytic leukaemia		100091	Health-related outcomes	100093	Death register	100093	Death register	100093	Health-related outcomes > Death register
41270#C931	CAT-MUL	193832/34(193866)	0.451468	0.336419	0.551275	7.76e-17	LOGISTIC-BINARY	Diagnoses - ICD10: C93.1 Chronic monocytic leukaemia		100091	Health-related outcomes	2000	Hospital inpatient	2002	Summary Diagnoses	2002	Health-related outcomes > Hospital inpatient > Summary Diagnoses
41272#X333	CAT-MUL	193490/376(193866)	0.240086	0.180012	0.295099	2.53e-16	LOGISTIC-BINARY	Operative procedures - OPCS4: X33.3 Intravenous blood transfusion of platelets		100091	Health-related outcomes	2000	Hospital inpatient	2005	Summary Operations	2005	Health-related outcomes > Hospital inpatient > Summary Operations
40011#9960	CAT-MUL	193803/63(193866)	0.381107	0.280261	0.468285	1.02e-15	LOGISTIC-BINARY	Histology of cancer tumour: Chronic myeloproliferative disease, NOS		100091	Health-related outcomes	100092	Cancer register	100092	Cancer register	100092	Health-related outcomes > Cancer register
40012#Uncertain whether benign or malignant	CAT-MUL	192667/1199(193866)	0.157583	0.117718	0.195341	1.67e-15	LOGISTIC-BINARY	Behaviour of cancer tumour		100091	Health-related outcomes	100092	Cancer register	100092	Cancer register	100092	Health-related outcomes > Cancer register
41202#C931	CAT-MUL	193841/25(193866)	0.479953	0.351065	0.59158	1.92e-15	LOGISTIC-BINARY	Diagnoses - main ICD10: C93.1 Chronic monocytic leukaemia		100091	Health-related outcomes	2000	Hospital inpatient	2002	Summary Diagnoses	2002	Health-related outcomes > Hospital inpatient > Summary Diagnoses
41204#C931	CAT-MUL	193840/26(193866)	0.467942	0.341625	0.576881	2.53e-15	LOGISTIC-BINARY	Diagnoses - secondary ICD10: C93.1 Chronic monocytic leukaemia		100091	Health-related outcomes	2000	Hospital inpatient	2002	Summary Diagnoses	2002	Health-related outcomes > Hospital inpatient > Summary Diagnoses
41270#A419	CAT-MUL	189968/3898(193866)	0.100029	0.0748497	0.124452	2.63e-15	LOGISTIC-BINARY	Diagnoses - ICD10: A41.9 Septicaemia, unspecified		100091	Health-related outcomes	2000	Hospital inpatient	2002	Summary Diagnoses	2002	Health-related outcomes > Hospital inpatient > Summary Diagnoses
41204#C920	CAT-MUL	193720/146(193866)	0.303204	0.221823	0.375122	6.51e-15	LOGISTIC-BINARY	Diagnoses - secondary ICD10: C92.0 Acute myeloid leukaemia		100091	Health-related outcomes	2000	Hospital inpatient	2002	Summary Diagnoses	2002	Health-related outcomes > Hospital inpatient > Summary Diagnoses
41200#X339	CAT-MUL	192675/1191(193866)	0.157974	0.11711	0.196659	6.71e-15	LOGISTIC-BINARY	Operative procedures - main OPCS4: X33.9 Unspecified other blood transfusion		100091	Health-related outcomes	2000	Hospital inpatient	2005	Summary Operations	2005	Health-related outcomes > Hospital inpatient > Summary Operations
30000	CONTINUOUS	188196	0.0178358	0.013328	0.0223435	8.88e-15	LINEAR	White blood cell (leukocyte) count		100078	Biological samples	100079	Blood assays	100080	Blood count	100081	Biological samples > Blood assays > Blood count
41270#D473	CAT-MUL	193633/233(193866)	0.266283	0.193948	0.331269	2.47e-14	LOGISTIC-BINARY	Diagnoses - ICD10: D47.3 Essential (haemorrhagic) thrombocythaemia		100091	Health-related outcomes	2000	Hospital inpatient	2002	Summary Diagnoses	2002	Health-related outcomes > Hospital inpatient > Summary Diagnoses
40001#C920	CAT-MUL	193737/129(193866)	0.304004	0.219962	0.37805	3.47e-14	LOGISTIC-BINARY	Underlying (primary) cause of death: ICD10: C92.0 Acute myeloid leukaemia		100091	Health-related outcomes	100093	Death register	100093	Death register	100093	Health-related outcomes > Death register
41272#X339	CAT-MUL	192191/1675(193866)	0.137498	0.10093	0.172362	4.37e-14	LOGISTIC-BINARY	Operative procedures - OPCS4: X33.9 Unspecified other blood transfusion		100091	Health-related outcomes	2000	Hospital inpatient	2005	Summary Operations	2005	Health-related outcomes > Hospital inpatient > Summary Operations
2897	INTEGER	44964	0.0316228	0.0233233	0.0399223	8.29e-14	LINEAR	Age stopped smoking		100000	Assessment Centre	100025	Touchscreen	100050	Lifestyle and environment	100058	Assessment Centre > Touchscreen > Lifestyle and environment > Smoking
41200#X332	CAT-MUL	192521/1345(193866)	0.14367	0.104859	0.180508	9.38e-14	LOGISTIC-BINARY	Operative procedures - main OPCS4: X33.2 Intravenous blood transfusion of packed cells		100091	Health-related outcomes	2000	Hospital inpatient	2005	Summary Operations	2005	Health-related outcomes > Hospital inpatient > Summary Operations
41272#X332	CAT-MUL	192329/1537(193866)	0.13704	0.099934	0.172363	1.16e-13	LOGISTIC-BINARY	Operative procedures - OPCS4: X33.2 Intravenous blood transfusion of packed cells		100091	Health-related outcomes	2000	Hospital inpatient	2005	Summary Operations	2005	Health-related outcomes > Hospital inpatient > Summary Operations
41270#D70	CAT-MUL	191388/2478(193866)	0.113063	0.081734	0.143166	5.3e-13	LOGISTIC-BINARY	Diagnoses - ICD10: D70 Agranulocytosis		100091	Health-related outcomes	2000	Hospital inpatient	2002	Summary Diagnoses	2002	Health-related outcomes > Hospital inpatient > Summary Diagnoses
41204#D70	CAT-MUL	191846/2020(193866)	0.12183	0.087949	0.154251	5.76e-13	LOGISTIC-BINARY	Diagnoses - secondary ICD10: D70 Agranulocytosis		100091	Health-related outcomes	2000	Hospital inpatient	2002	Summary Diagnoses	2002	Health-related outcomes > Hospital inpatient > Summary Diagnoses
41210#W365	CAT-MUL	193351/515(193866)	0.195294	0.138555	0.247672	2.11e-12	LOGISTIC-BINARY	Operative procedures - secondary OPCS4: W36.5 Diagnostic extraction of bone marrow NEC		100091	Health-related outcomes	2000	Hospital inpatient	2005	Summary Operations	2005	Health-related outcomes > Hospital inpatient > Summary Operations
41202#D473	CAT-MUL	193767/99(193866)	0.318114	0.219576	0.402989	7.9e-12	LOGISTIC-BINARY	Diagnoses - main ICD10: D47.3 Essential (haemorrhagic) thrombocythaemia		100091	Health-related outcomes	2000	Hospital inpatient	2002	Summary Diagnoses	2002	Health-related outcomes > Hospital inpatient > Summary Diagnoses
41270#D45	CAT-MUL	193628/238(193866)	0.240648	0.1662	0.307221	1.94e-11	LOGISTIC-BINARY	Diagnoses - ICD10: D45 Polycythaemia vera		100091	Health-related outcomes	2000	Hospital inpatient	2002	Summary Diagnoses	2002	Health-related outcomes > Hospital inpatient > Summary Diagnoses
41210#X333	CAT-MUL	193656/210(193866)	0.250771	0.172124	0.320608	3.1e-11	LOGISTIC-BINARY	Operative procedures - secondary OPCS4: X33.3 Intravenous blood transfusion of platelets		100091	Health-related outcomes	2000	Hospital inpatient	2005	Summary Operations	2005	Health-related outcomes > Hospital inpatient > Summary Operations
40006#C920	CAT-MUL	193770/96(193866)	0.31319	0.212386	0.399475	3.83e-11	LOGISTIC-BINARY	Type of cancer: ICD10: C92.0 Acute myeloid leukaemia		100091	Health-related outcomes	100092	Cancer register	100092	Cancer register	100092	Health-related outcomes > Cancer register
41204#R161	CAT-MUL	193592/274(193866)	0.231713	0.15798	0.297842	7.35e-11	LOGISTIC-BINARY	Diagnoses - secondary ICD10: R16.1 Splenomegaly, not elsewhere classified		100091	Health-related outcomes	2000	Hospital inpatient	2002	Summary Diagnoses	2002	Health-related outcomes > Hospital inpatient > Summary Diagnoses
30090	CONTINUOUS	188194	0.0140519	0.00981951	0.0182843	7.67e-11	LINEAR	Platelet crit		100078	Biological samples	100079	Blood assays	100080	Blood count	100081	Biological samples > Blood assays > Blood count
41204#A419	CAT-MUL	191780/2086(193866)	0.108449	0.0749476	0.140533	8.88e-11	LOGISTIC-BINARY	Diagnoses - secondary ICD10: A41.9 Septicaemia, unspecified		100091	Health-related outcomes	2000	Hospital inpatient	2002	Summary Diagnoses	2002	Health-related outcomes > Hospital inpatient > Summary Diagnoses
41204#Z513	CAT-MUL	193165/701(193866)	0.163062	0.111479	0.211054	1.31e-10	LOGISTIC-BINARY	Diagnoses - secondary ICD10: Z51.3 Blood transfusion without reported diagnosis		100091	Health-related outcomes	2000	Hospital inpatient	2002	Summary Diagnoses	2002	Health-related outcomes > Hospital inpatient > Summary Diagnoses
41270#Z856	CAT-MUL	193605/261(193866)	0.229828	0.155537	0.296398	1.42e-10	LOGISTIC-BINARY	Diagnoses - ICD10: Z85.6 Personal history of leukaemia		100091	Health-related outcomes	2000	Hospital inpatient	2002	Summary Diagnoses	2002	Health-related outcomes > Hospital inpatient > Summary Diagnoses
41270#Z513	CAT-MUL	193164/702(193866)	0.162694	0.111104	0.210692	1.45e-10	LOGISTIC-BINARY	Diagnoses - ICD10: Z51.3 Blood transfusion without reported diagnosis		100091	Health-related outcomes	2000	Hospital inpatient	2002	Summary Diagnoses	2002	Health-related outcomes > Hospital inpatient > Summary Diagnoses
41270#R161	CAT-MUL	193579/287(193866)	0.225736	0.152815	0.291224	1.45e-10	LOGISTIC-BINARY	Diagnoses - ICD10: R16.1 Splenomegaly, not elsewhere classified		100091	Health-related outcomes	2000	Hospital inpatient	2002	Summary Diagnoses	2002	Health-related outcomes > Hospital inpatient > Summary Diagnoses
20003#1141195044	CAT-MUL	193755/68(193823)	0.328485	0.218459	0.421387	1.49e-10	LOGISTIC-BINARY	Treatment/medication code: hydroxycarbamide		100000	Assessment Centre	100071	Verbal interview	100075	Medications	100075	Assessment Centre > Verbal interview > Medications
41200#W425	CAT-MUL	193853/13(193866)	0.481801	0.31526	0.619666	1.56e-10	LOGISTIC-BINARY	Operative procedures - main OPCS4: W42.5 Revision of one component of total prosthetic replacement of knee joint NEC		100091	Health-related outcomes	2000	Hospital inpatient	2005	Summary Operations	2005	Health-related outcomes > Hospital inpatient > Summary Operations
41270#D474	CAT-MUL	193811/55(193866)	0.345795	0.229178	0.444484	1.81e-10	LOGISTIC-BINARY	Diagnoses - ICD10: D47.4 Osteomyelofibrosis		100091	Health-related outcomes	2000	Hospital inpatient	2002	Summary Diagnoses	2002	Health-related outcomes > Hospital inpatient > Summary Diagnoses
41270#B49	CAT-MUL	193783/83(193866)	0.328711	0.218392	0.422552	2e-10	LOGISTIC-BINARY	Diagnoses - ICD10: B49 Unspecified mycosis		100091	Health-related outcomes	2000	Hospital inpatient	2002	Summary Diagnoses	2002	Health-related outcomes > Hospital inpatient > Summary Diagnoses
30210	CONTINUOUS	187878	-0.0144194	-0.018921	-0.00991784	3.43e-10	LINEAR	Eosinophill percentage		100078	Biological samples	100079	Blood assays	100080	Blood count	100081	Biological samples > Blood assays > Blood count
41245#1390	CAT-MUL	192425/611(193036)	0.169567	0.131962	0.220886	4.29e-10	LOGISTIC-BINARY	Main speciality of consultant (recoded): Haematology		100091	Health-related outcomes	2000	Hospital inpatient	2001	Summary Administration	2001	Health-related outcomes > Hospital inpatient > Summary Administration
40011#9861	CAT-MUL	193767/99(193866)	0.302121	0.19869	0.390309	4.85e-10	LOGISTIC-BINARY	Histology of cancer tumour: Acute myeloid leukemia, NOS		100091	Health-related outcomes	100092	Cancer register	100092	Cancer register	100092	Health-related outcomes > Cancer register
41272#W425	CAT-MUL	193852/14(193866)	0.466401	0.299231	0.602538	5.21e-10	LOGISTIC-BINARY	Operative procedures - OPCS4: W42.5 Revision of one component of total prosthetic replacement of knee joint NEC		100091	Health-related outcomes	2000	Hospital inpatient	2005	Summary Operations	2005	Health-related outcomes > Hospital inpatient > Summary Operations
41204#D473	CAT-MUL	193686/180(193866)	0.253111	0.167392	0.328551	6.47e-10	LOGISTIC-BINARY	Diagnoses - secondary ICD10: D47.3 Essential (haemorrhagic) thrombocythaemia		100091	Health-related outcomes	2000	Hospital inpatient	2002	Summary Diagnoses	2002	Health-related outcomes > Hospital inpatient > Summary Diagnoses
41210#X332	CAT-MUL	193500/366(193866)	0.202761	0.134822	0.264394	7.94e-10	LOGISTIC-BINARY	Operative procedures - secondary OPCS4: X33.2 Intravenous blood transfusion of packed cells		100091	Health-related outcomes	2000	Hospital inpatient	2005	Summary Operations	2005	Health-related outcomes > Hospital inpatient > Summary Operations
41204#D474	CAT-MUL	193827/39(193866)	0.366702	0.236963	0.47464	8.05e-10	LOGISTIC-BINARY	Diagnoses - secondary ICD10: D47.4 Osteomyelofibrosis		100091	Health-related outcomes	2000	Hospital inpatient	2002	Summary Diagnoses	2002	Health-related outcomes > Hospital inpatient > Summary Diagnoses
41204#B49	CAT-MUL	193789/77(193866)	0.328576	0.213543	0.425838	9.47e-10	LOGISTIC-BINARY	Diagnoses - secondary ICD10: B49 Unspecified mycosis		100091	Health-related outcomes	2000	Hospital inpatient	2002	Summary Diagnoses	2002	Health-related outcomes > Hospital inpatient > Summary Diagnoses
20001#1048	CAT-MUL	193741/82(193823)	0.318217	0.206437	0.412225	1.01e-09	LOGISTIC-BINARY	Cancer code, self-reported: leukaemia		100000	Assessment Centre	100071	Verbal interview	100074	Medical conditions	100074	Assessment Centre > Verbal interview > Medical conditions
20162	CONTINUOUS	54996	0.0237706	0.0161006	0.0314405	1.25e-09	LINEAR	Pack years adult smoking as proportion of life span exposed to smoking		100000	Assessment Centre	100025	Touchscreen	100050	Lifestyle and environment	100058	Assessment Centre > Touchscreen > Lifestyle and environment > Smoking
20161	CONTINUOUS	54996	0.0230059	0.015461	0.0305507	2.29e-09	LINEAR	Pack years of smoking		100000	Assessment Centre	100025	Touchscreen	100050	Lifestyle and environment	100058	Assessment Centre > Touchscreen > Lifestyle and environment > Smoking
30110	CONTINUOUS	188194	0.0135872	0.0091283	0.0180462	2.34e-09	LINEAR	Platelet distribution width		100078	Biological samples	100079	Blood assays	100080	Blood count	100081	Biological samples > Blood assays > Blood count
30140	CONTINUOUS	187877	0.0136746	0.00915649	0.0181927	3e-09	LINEAR	Neutrophill count		100078	Biological samples	100079	Blood assays	100080	Blood count	100081	Biological samples > Blood assays > Blood count
41270#D649	CAT-MUL	184323/9543(193866)	0.0547535	0.0364601	0.0726891	3.12e-09	LOGISTIC-BINARY	Diagnoses - ICD10: D64.9 Anaemia, unspecified		100091	Health-related outcomes	2000	Hospital inpatient	2002	Summary Diagnoses	2002	Health-related outcomes > Hospital inpatient > Summary Diagnoses
41200#X369	CAT-MUL	192762/1104(193866)	0.132781	0.086887	0.17602	5.1e-09	LOGISTIC-BINARY	Operative procedures - main OPCS4: X36.9 Unspecified blood withdrawal		100091	Health-related outcomes	2000	Hospital inpatient	2005	Summary Operations	2005	Health-related outcomes > Hospital inpatient > Summary Operations
30080	CONTINUOUS	188196	0.0128433	0.00851326	0.0171733	6.13e-09	LINEAR	Platelet count		100078	Biological samples	100079	Blood assays	100080	Blood count	100081	Biological samples > Blood assays > Blood count
41272#X369	CAT-MUL	192542/1324(193866)	0.122728	0.0797879	0.163372	8.43e-09	LOGISTIC-BINARY	Operative procedures - OPCS4: X36.9 Unspecified blood withdrawal		100091	Health-related outcomes	2000	Hospital inpatient	2005	Summary Operations	2005	Health-related outcomes > Hospital inpatient > Summary Operations
41250#Patient death	CAT-MUL	189250/4616(193866)	0.0689966	0.0450267	0.0923031	1.05e-08	LOGISTIC-BINARY	Methods of discharge from hospital (recoded)		100091	Health-related outcomes	2000	Hospital inpatient	2001	Summary Administration	2001	Health-related outcomes > Hospital inpatient > Summary Administration
41204#Z856	CAT-MUL	193616/250(193866)	0.21552	0.1371	0.285405	1.11e-08	LOGISTIC-BINARY	Diagnoses - secondary ICD10: Z85.6 Personal history of leukaemia		100091	Health-related outcomes	2000	Hospital inpatient	2002	Summary Diagnoses	2002	Health-related outcomes > Hospital inpatient > Summary Diagnoses
41202#A419	CAT-MUL	191533/2333(193866)	0.0932618	0.0605411	0.124643	1.16e-08	LOGISTIC-BINARY	Diagnoses - main ICD10: A41.9 Septicaemia, unspecified		100091	Health-related outcomes	2000	Hospital inpatient	2002	Summary Diagnoses	2002	Health-related outcomes > Hospital inpatient > Summary Diagnoses
41270#C349	CAT-MUL	192707/1159(193866)	0.120566	0.07785	0.160897	1.23e-08	LOGISTIC-BINARY	Diagnoses - ICD10: C34.9 Bronchus or lung, unspecified		100091	Health-related outcomes	2000	Hospital inpatient	2002	Summary Diagnoses	2002	Health-related outcomes > Hospital inpatient > Summary Diagnoses
30290	CONTINUOUS	184464	0.0131993	0.0086435	0.0177551	1.36e-08	LINEAR	High light scatter reticulocyte percentage		100078	Biological samples	100079	Blood assays	100080	Blood count	100081	Biological samples > Blood assays > Blood count
41202#D45	CAT-MUL	193696/170(193866)	0.236392	0.183067	0.314576	2.89e-08	LOGISTIC-BINARY	Diagnoses - main ICD10: D45 Polycythaemia vera		100091	Health-related outcomes	2000	Hospital inpatient	2002	Summary Diagnoses	2002	Health-related outcomes > Hospital inpatient > Summary Diagnoses
40011#9961	CAT-MUL	193856/10(193866)	0.488242	0.285468	0.648846	4.65e-08	LOGISTIC-BINARY	Histology of cancer tumour: Myelosclerosis with myeloid metaplasia		100091	Health-related outcomes	100092	Cancer register	100092	Cancer register	100092	Health-related outcomes > Cancer register
30280	CONTINUOUS	184463	0.0125414	0.00804068	0.0170421	4.73e-08	LINEAR	Immature reticulocyte fraction		100078	Biological samples	100079	Blood assays	100080	Blood count	100081	Biological samples > Blood assays > Blood count
41202#C349	CAT-MUL	193067/799(193866)	0.134509	0.0843983	0.181296	5.13e-08	LOGISTIC-BINARY	Diagnoses - main ICD10: C34.9 Bronchus or lung, unspecified		100091	Health-related outcomes	2000	Hospital inpatient	2002	Summary Diagnoses	2002	Health-related outcomes > Hospital inpatient > Summary Diagnoses
22190	CONTINUOUS	189131	-0.0122098	-0.01661	-0.00780958	5.38e-08	LINEAR	Unadjusted T/S ratio		265	Genomics		Telomeres		Telomeres	265	Genomics > Telomeres
22191	CONTINUOUS	189131	-0.0118897	-0.0162778	-0.00750162	1.09e-07	LINEAR	Adjusted T/S ratio		265	Genomics		Telomeres		Telomeres	265	Genomics > Telomeres
22192	CONTINUOUS	189131	-0.0118897	-0.0162777	-0.0075016	1.09e-07	LINEAR	Z-adjusted T/S log		265	Genomics		Telomeres		Telomeres	265	Genomics > Telomeres
41210#X339	CAT-MUL	193228/638(193866)	0.153717	0.094541	0.20838	1.16e-07	LOGISTIC-BINARY	Operative procedures - secondary OPCS4: X33.9 Unspecified other blood transfusion		100091	Health-related outcomes	2000	Hospital inpatient	2005	Summary Operations	2005	Health-related outcomes > Hospital inpatient > Summary Operations
41202#D474	CAT-MUL	193824/42(193866)	0.33025	0.189789	0.444084	2.25e-07	LOGISTIC-BINARY	Diagnoses - main ICD10: D47.4 Osteomyelofibrosis		100091	Health-related outcomes	2000	Hospital inpatient	2002	Summary Diagnoses	2002	Health-related outcomes > Hospital inpatient > Summary Diagnoses
20002#1332	CAT-MUL	193804/19(193823)	0.447392	0.247563	0.600635	3.32e-07	LOGISTIC-BINARY	Non-cancer illness code, self-reported: aplastic anaemia		100000	Assessment Centre	100071	Verbal interview	100074	Medical conditions	100074	Assessment Centre > Verbal interview > Medical conditions
40001#C349	CAT-MUL	192890/976(193866)	0.116739	0.0701978	0.16044	3.87e-07	LOGISTIC-BINARY	Underlying (primary) cause of death: ICD10: C34.9 Bronchus or lung, unspecified		100091	Health-related outcomes	100093	Death register	100093	Death register	100093	Health-related outcomes > Death register
41204#Z511	CAT-MUL	188478/5388(193866)	0.0605557	0.036764	0.0836966	4.22e-07	LOGISTIC-BINARY	Diagnoses - secondary ICD10: Z51.1 Chemotherapy session for neoplasm		100091	Health-related outcomes	2000	Hospital inpatient	2002	Summary Diagnoses	2002	Health-related outcomes > Hospital inpatient > Summary Diagnoses
41204#C349	CAT-MUL	193063/803(193866)	0.126243	0.0754958	0.173578	4.41e-07	LOGISTIC-BINARY	Diagnoses - secondary ICD10: C34.9 Bronchus or lung, unspecified		100091	Health-related outcomes	2000	Hospital inpatient	2002	Summary Diagnoses	2002	Health-related outcomes > Hospital inpatient > Summary Diagnoses
41270#Z511	CAT-MUL	188474/5392(193866)	0.0603276	0.0365329	0.0834714	4.68e-07	LOGISTIC-BINARY	Diagnoses - ICD10: Z51.1 Chemotherapy session for neoplasm		100091	Health-related outcomes	2000	Hospital inpatient	2002	Summary Diagnoses	2002	Health-related outcomes > Hospital inpatient > Summary Diagnoses
30300	CONTINUOUS	184463	0.011489	0.00696538	0.0160127	6.43e-07	LINEAR	High light scatter reticulocyte count		100078	Biological samples	100079	Blood assays	100080	Blood count	100081	Biological samples > Blood assays > Blood count
41202#I749	CAT-MUL	193853/13(193866)	0.429939	0.22614	0.582264	8.29e-07	LOGISTIC-BINARY	Diagnoses - main ICD10: I74.9 Embolism and thrombosis of unspecified artery		100091	Health-related outcomes	2000	Hospital inpatient	2002	Summary Diagnoses	2002	Health-related outcomes > Hospital inpatient > Summary Diagnoses
41204#D45	CAT-MUL	193723/143(193866)	0.231117	0.131531	0.316892	9.15e-07	LOGISTIC-BINARY	Diagnoses - secondary ICD10: D45 Polycythaemia vera		100091	Health-related outcomes	2000	Hospital inpatient	2002	Summary Diagnoses	2002	Health-related outcomes > Hospital inpatient > Summary Diagnoses
40011#9670	CAT-MUL	193819/47(193866)	0.318105	0.174702	0.432885	1e-06	LOGISTIC-BINARY	Histology of cancer tumour: Malignant lymphoma, small B lymphocytic, NOS		100091	Health-related outcomes	100092	Cancer register	100092	Cancer register	100092	Health-related outcomes > Cancer register
40006#C830	CAT-MUL	193818/48(193866)	0.313337	0.16978	0.428095	1.47e-06	LOGISTIC-BINARY	Type of cancer: ICD10: C83.0 Small cell (diffuse)		100091	Health-related outcomes	100092	Cancer register	100092	Cancer register	100092	Health-related outcomes > Cancer register
41204#J440	CAT-MUL	192396/1470(193866)	0.0937455	0.0541491	0.131344	1.9e-06	LOGISTIC-BINARY	Diagnoses - secondary ICD10: J44.0 Chronic obstructive pulmonary disease with acute lower respiratory infection		100091	Health-related outcomes	2000	Hospital inpatient	2002	Summary Diagnoses	2002	Health-related outcomes > Hospital inpatient > Summary Diagnoses
41270#D693	CAT-MUL	193604/262(193866)	0.189462	0.106642	0.263151	1.96e-06	LOGISTIC-BINARY	Diagnoses - ICD10: D69.3 Idiopathic thrombocytopenic purpura		100091	Health-related outcomes	2000	Hospital inpatient	2002	Summary Diagnoses	2002	Health-related outcomes > Hospital inpatient > Summary Diagnoses
41272#X903	CAT-MUL	193618/248(193866)	0.197032	0.11021	0.274021	2.27e-06	LOGISTIC-BINARY	Operative procedures - OPCS4: X90.3 Neutropenia drugs Band 1		100091	Health-related outcomes	2000	Hospital inpatient	2005	Summary Operations	2005	Health-related outcomes > Hospital inpatient > Summary Operations
41210#F428	CAT-MUL	193847/19(193866)	0.406491	0.209401	0.556015	2.33e-06	LOGISTIC-BINARY	Operative procedures - secondary OPCS4: F42.8 Other specified other operations on mouth		100091	Health-related outcomes	2000	Hospital inpatient	2005	Summary Operations	2005	Health-related outcomes > Hospital inpatient > Summary Operations
41210#T865	CAT-MUL	193703/163(193866)	0.217703	0.120327	0.302071	2.39e-06	LOGISTIC-BINARY	Operative procedures - secondary OPCS4: T86.5 Sampling of mediastinal lymph nodes		100091	Health-related outcomes	2000	Hospital inpatient	2005	Summary Operations	2005	Health-related outcomes > Hospital inpatient > Summary Operations
30130	CONTINUOUS	187877	0.0105246	0.00614113	0.014908	2.53e-06	LINEAR	Monocyte count		100078	Biological samples	100079	Blood assays	100080	Blood count	100081	Biological samples > Blood assays > Blood count
41272#F048	CAT-MUL	193854/12(193866)	0.431908	0.212733	0.592422	3.05e-06	LOGISTIC-BINARY	Operative procedures - OPCS4: F04.8 Other specified other reconstruction of lip		100091	Health-related outcomes	2000	Hospital inpatient	2005	Summary Operations	2005	Health-related outcomes > Hospital inpatient > Summary Operations
41204#D649	CAT-MUL	186622/7244(193866)	0.049192	0.0282766	0.0696181	3.08e-06	LOGISTIC-BINARY	Diagnoses - secondary ICD10: D64.9 Anaemia, unspecified		100091	Health-related outcomes	2000	Hospital inpatient	2002	Summary Diagnoses	2002	Health-related outcomes > Hospital inpatient > Summary Diagnoses
41200#X724	CAT-MUL	191589/2277(193866)	0.0802402	0.0456174	0.113401	3.45e-06	LOGISTIC-BINARY	Operative procedures - main OPCS4: X72.4 Delivery of subsequent element of cycle of chemotherapy for neoplasm		100091	Health-related outcomes	2000	Hospital inpatient	2005	Summary Operations	2005	Health-related outcomes > Hospital inpatient > Summary Operations
41270#Z857	CAT-MUL	192953/913(193866)	0.115532	0.0650597	0.162702	3.45e-06	LOGISTIC-BINARY	Diagnoses - ICD10: Z85.7 Personal history of other malignant neoplasms of lymphoid, haematopoietic and related tissues		100091	Health-related outcomes	2000	Hospital inpatient	2002	Summary Diagnoses	2002	Health-related outcomes > Hospital inpatient > Summary Diagnoses
41210#Z228	CAT-MUL	193852/14(193866)	0.441265	0.220466	0.606318	3.65e-06	LOGISTIC-BINARY	Operative procedures - secondary OPCS4: Z22.8 Specified nose NEC		100091	Health-related outcomes	2000	Hospital inpatient	2005	Summary Operations	2005	Health-related outcomes > Hospital inpatient > Summary Operations
41272#Z228	CAT-MUL	193852/14(193866)	0.441265	0.220466	0.606318	3.65e-06	LOGISTIC-BINARY	Operative procedures - OPCS4: Z22.8 Specified nose NEC		100091	Health-related outcomes	2000	Hospital inpatient	2005	Summary Operations	2005	Health-related outcomes > Hospital inpatient > Summary Operations
41204#S909	CAT-MUL	193792/74(193866)	0.281957	0.148587	0.391361	4.38e-06	LOGISTIC-BINARY	Diagnoses - secondary ICD10: S90.9 Superficial injury of ankle and foot, unspecified		100091	Health-related outcomes	2000	Hospital inpatient	2002	Summary Diagnoses	2002	Health-related outcomes > Hospital inpatient > Summary Diagnoses
41204#A415	CAT-MUL	193420/446(193866)	0.147963	0.0817578	0.208301	4.41e-06	LOGISTIC-BINARY	Diagnoses - secondary ICD10: A41.5 Septicaemia due to other Gram-negative organisms		100091	Health-related outcomes	2000	Hospital inpatient	2002	Summary Diagnoses	2002	Health-related outcomes > Hospital inpatient > Summary Diagnoses
41200#X907	CAT-MUL	193844/22(193866)	0.361428	0.183148	0.499938	4.52e-06	LOGISTIC-BINARY	Operative procedures - main OPCS4: X90.7 Myelodysplastic syndrome drugs Band 1		100091	Health-related outcomes	2000	Hospital inpatient	2005	Summary Operations	2005	Health-related outcomes > Hospital inpatient > Summary Operations
41272#X907	CAT-MUL	193844/22(193866)	0.361428	0.183148	0.499938	4.52e-06	LOGISTIC-BINARY	Operative procedures - OPCS4: X90.7 Myelodysplastic syndrome drugs Band 1		100091	Health-related outcomes	2000	Hospital inpatient	2005	Summary Operations	2005	Health-related outcomes > Hospital inpatient > Summary Operations
41270#D752	CAT-MUL	193832/34(193866)	0.340512	0.17302	0.470711	5.17e-06	LOGISTIC-BINARY	Diagnoses - ICD10: D75.2 Essential thrombocytosis		100091	Health-related outcomes	2000	Hospital inpatient	2002	Summary Diagnoses	2002	Health-related outcomes > Hospital inpatient > Summary Diagnoses
40002#C911	CAT-MUL	193841/25(193866)	0.339441	0.171342	0.470023	5.21e-06	LOGISTIC-BINARY	Contributory (secondary) causes of death: ICD10: C91.1 Chronic lymphocytic leukaemia		100091	Health-related outcomes	100093	Death register	100093	Death register	100093	Health-related outcomes > Death register
41200#X331	CAT-MUL	193856/10(193866)	0.443486	0.216257	0.615494	5.7e-06	LOGISTIC-BINARY	Operative procedures - main OPCS4: X33.1 Intra-arterial blood transfusion		100091	Health-related outcomes	2000	Hospital inpatient	2005	Summary Operations	2005	Health-related outcomes > Hospital inpatient > Summary Operations
41270#J441	CAT-MUL	193118/748(193866)	0.119681	0.0658664	0.1697	6.1e-06	LOGISTIC-BINARY	Diagnoses - ICD10: J44.1 Chronic obstructive pulmonary disease with acute exacerbation, unspecified		100091	Health-related outcomes	2000	Hospital inpatient	2002	Summary Diagnoses	2002	Health-related outcomes > Hospital inpatient > Summary Diagnoses
41204#Z857	CAT-MUL	192985/881(193866)	0.114417	0.0629682	0.162434	6.39e-06	LOGISTIC-BINARY	Diagnoses - secondary ICD10: Z85.7 Personal history of other malignant neoplasms of lymphoid, haematopoietic and related tissues		100091	Health-related outcomes	2000	Hospital inpatient	2002	Summary Diagnoses	2002	Health-related outcomes > Hospital inpatient > Summary Diagnoses
41272#X715	CAT-MUL	192101/1765(193866)	0.0871993	0.0481443	0.124363	7.23e-06	LOGISTIC-BINARY	Operative procedures - OPCS4: X71.5 Procurement of drugs for chemotherapy for neoplasm for regimens in Band 10		100091	Health-related outcomes	2000	Hospital inpatient	2005	Summary Operations	2005	Health-related outcomes > Hospital inpatient > Summary Operations
40002#J449	CAT-MUL	193401/465(193866)	0.137852	0.0746721	0.195688	7.73e-06	LOGISTIC-BINARY	Contributory (secondary) causes of death: ICD10: J44.9 Chronic obstructive pulmonary disease, unspecified		100091	Health-related outcomes	100093	Death register	100093	Death register	100093	Health-related outcomes > Death register
41272#T865	CAT-MUL	193696/170(193866)	0.207345	0.109295	0.292339	8.22e-06	LOGISTIC-BINARY	Operative procedures - OPCS4: T86.5 Sampling of mediastinal lymph nodes		100091	Health-related outcomes	2000	Hospital inpatient	2005	Summary Operations	2005	Health-related outcomes > Hospital inpatient > Summary Operations
30240	CONTINUOUS	184464	0.0103387	0.00578207	0.0148953	8.71e-06	LINEAR	Reticulocyte percentage		100078	Biological samples	100079	Blood assays	100080	Blood count	100081	Biological samples > Blood assays > Blood count
41210#Z873	CAT-MUL	193847/19(193866)	0.390063	0.185094	0.541593	9.04e-06	LOGISTIC-BINARY	Operative procedures - secondary OPCS4: Z87.3 Capsule of joint		100091	Health-related outcomes	2000	Hospital inpatient	2005	Summary Operations	2005	Health-related outcomes > Hospital inpatient > Summary Operations
41272#Z873	CAT-MUL	193847/19(193866)	0.390063	0.185094	0.541593	9.04e-06	LOGISTIC-BINARY	Operative procedures - OPCS4: Z87.3 Capsule of joint		100091	Health-related outcomes	2000	Hospital inpatient	2005	Summary Operations	2005	Health-related outcomes > Hospital inpatient > Summary Operations
40012#Malignant, primary site	CAT-MUL	165536/28330(193866)	0.026842	0.014931	0.038652	9.17e-06	LOGISTIC-BINARY	Behaviour of cancer tumour		100091	Health-related outcomes	100092	Cancer register	100092	Cancer register	100092	Health-related outcomes > Cancer register
41270#J440	CAT-MUL	191874/1992(193866)	0.0780688	0.0426584	0.111914	9.83e-06	LOGISTIC-BINARY	Diagnoses - ICD10: J44.0 Chronic obstructive pulmonary disease with acute lower respiratory infection		100091	Health-related outcomes	2000	Hospital inpatient	2002	Summary Diagnoses	2002	Health-related outcomes > Hospital inpatient > Summary Diagnoses
41204#M5489	CAT-MUL	193854/12(193866)	0.417325	0.199302	0.583332	1.05e-05	LOGISTIC-BINARY	Diagnoses - secondary ICD10: M54.89 Other dorsalgia (Site unspecified)		100091	Health-related outcomes	2000	Hospital inpatient	2002	Summary Diagnoses	2002	Health-related outcomes > Hospital inpatient > Summary Diagnoses
40011#9962	CAT-MUL	193807/59(193866)	0.283849	0.142613	0.397672	1.06e-05	LOGISTIC-BINARY	Histology of cancer tumour: Essential thrombocythemia		100091	Health-related outcomes	100092	Cancer register	100092	Cancer register	100092	Health-related outcomes > Cancer register
41202#D619	CAT-MUL	193741/125(193866)	0.22543	0.116132	0.318209	1.11e-05	LOGISTIC-BINARY	Diagnoses - main ICD10: D61.9 Aplastic anaemia, unspecified		100091	Health-related outcomes	2000	Hospital inpatient	2002	Summary Diagnoses	2002	Health-related outcomes > Hospital inpatient > Summary Diagnoses
41210#L913	CAT-MUL	193525/341(193866)	0.164851	0.0872684	0.234654	1.12e-05	LOGISTIC-BINARY	Operative procedures - secondary OPCS4: L91.3 Attention to central venous catheter NEC		100091	Health-related outcomes	2000	Hospital inpatient	2005	Summary Operations	2005	Health-related outcomes > Hospital inpatient > Summary Operations
41270#D619	CAT-MUL	193493/373(193866)	0.154615	0.0817826	0.220356	1.18e-05	LOGISTIC-BINARY	Diagnoses - ICD10: D61.9 Aplastic anaemia, unspecified		100091	Health-related outcomes	2000	Hospital inpatient	2002	Summary Diagnoses	2002	Health-related outcomes > Hospital inpatient > Summary Diagnoses
41204#D693	CAT-MUL	193663/203(193866)	0.19435	0.100867	0.276254	1.32e-05	LOGISTIC-BINARY	Diagnoses - secondary ICD10: D69.3 Idiopathic thrombocytopenic purpura		100091	Health-related outcomes	2000	Hospital inpatient	2002	Summary Diagnoses	2002	Health-related outcomes > Hospital inpatient > Summary Diagnoses
41270#D696	CAT-MUL	192699/1167(193866)	0.099805	0.0534598	0.143416	1.35e-05	LOGISTIC-BINARY	Diagnoses - ICD10: D69.6 Thrombocytopenia, unspecified		100091	Health-related outcomes	2000	Hospital inpatient	2002	Summary Diagnoses	2002	Health-related outcomes > Hospital inpatient > Summary Diagnoses
20002#1449	CAT-MUL	193804/19(193823)	0.379316	0.177728	0.529678	1.43e-05	LOGISTIC-BINARY	Non-cancer illness code, self-reported: myeloproliferative disorder		100000	Assessment Centre	100071	Verbal interview	100074	Medical conditions	100074	Assessment Centre > Verbal interview > Medical conditions
41202#D649	CAT-MUL	190331/3535(193866)	0.0630463	0.0340156	0.0910681	1.47e-05	LOGISTIC-BINARY	Diagnoses - main ICD10: D64.9 Anaemia, unspecified		100091	Health-related outcomes	2000	Hospital inpatient	2002	Summary Diagnoses	2002	Health-related outcomes > Hospital inpatient > Summary Diagnoses
41202#Q549	CAT-MUL	193856/10(193866)	0.484444	0.22053	0.682486	1.51e-05	LOGISTIC-BINARY	Diagnoses - main ICD10: Q54.9 Hypospadias, unspecified		100091	Health-related outcomes	2000	Hospital inpatient	2002	Summary Diagnoses	2002	Health-related outcomes > Hospital inpatient > Summary Diagnoses
30120	CONTINUOUS	187877	0.00989837	0.00541418	0.0143826	1.52e-05	LINEAR	Lymphocyte count		100078	Biological samples	100079	Blood assays	100080	Blood count	100081	Biological samples > Blood assays > Blood count
41272#X394	CAT-MUL	193814/52(193866)	0.298117	0.144368	0.419176	1.55e-05	LOGISTIC-BINARY	Operative procedures - OPCS4: X39.4 Inhalation administration of therapeutic substance		100091	Health-related outcomes	2000	Hospital inpatient	2005	Summary Operations	2005	Health-related outcomes > Hospital inpatient > Summary Operations
41272#X331	CAT-MUL	193854/12(193866)	0.424149	0.193618	0.593812	1.56e-05	LOGISTIC-BINARY	Operative procedures - OPCS4: X33.1 Intra-arterial blood transfusion		100091	Health-related outcomes	2000	Hospital inpatient	2005	Summary Operations	2005	Health-related outcomes > Hospital inpatient > Summary Operations
30010	CONTINUOUS	188196	-0.00848816	-0.0123452	-0.00463116	1.61e-05	LINEAR	Red blood cell (erythrocyte) count		100078	Biological samples	100079	Blood assays	100080	Blood count	100081	Biological samples > Blood assays > Blood count
41246#1590	CAT-MUL	185637/361(185998)	0.156231	0.081637	0.224381	1.69e-05	LOGISTIC-BINARY	Treatment speciality of consultant (recoded): Haematology		100091	Health-related outcomes	2000	Hospital inpatient	2001	Summary Administration	2001	Health-related outcomes > Hospital inpatient > Summary Administration
41272#U071	CAT-MUL	191889/1977(193866)	0.0789885	0.0419756	0.114306	1.85e-05	LOGISTIC-BINARY	Operative procedures - OPCS4: U07.1 Computed tomography of chest		100091	Health-related outcomes	2000	Hospital inpatient	2005	Summary Operations	2005	Health-related outcomes > Hospital inpatient > Summary Operations
41272#X861	CAT-MUL	193752/114(193866)	0.236771	0.117522	0.336766	2.06e-05	LOGISTIC-BINARY	Operative procedures - OPCS4: X86.1 Antifungal drugs Band 1		100091	Health-related outcomes	2000	Hospital inpatient	2005	Summary Operations	2005	Health-related outcomes > Hospital inpatient > Summary Operations
41204#J352	CAT-MUL	193856/10(193866)	0.505513	0.217356	0.709296	2.11e-05	LOGISTIC-BINARY	Diagnoses - secondary ICD10: J35.2 Hypertrophy of adenoids		100091	Health-related outcomes	2000	Hospital inpatient	2002	Summary Diagnoses	2002	Health-related outcomes > Hospital inpatient > Summary Diagnoses
41270#Z518	CAT-MUL	192932/934(193866)	0.104619	0.0546077	0.151411	2.23e-05	LOGISTIC-BINARY	Diagnoses - ICD10: Z51.8 Other specified medical care		100091	Health-related outcomes	2000	Hospital inpatient	2002	Summary Diagnoses	2002	Health-related outcomes > Hospital inpatient > Summary Diagnoses
41200#X715	CAT-MUL	192147/1719(193866)	0.0839514	0.044132	0.121807	2.25e-05	LOGISTIC-BINARY	Operative procedures - main OPCS4: X71.5 Procurement of drugs for chemotherapy for neoplasm for regimens in Band 10		100091	Health-related outcomes	2000	Hospital inpatient	2005	Summary Operations	2005	Health-related outcomes > Hospital inpatient > Summary Operations
41249#1003	CAT-MUL	144080/49558(193638)	0.0217001	0.0116118	0.0317416	2.38e-05	LOGISTIC-BINARY	Methods of admission to hospital (recoded): Elective admission: Planned		100091	Health-related outcomes	2000	Hospital inpatient	2001	Summary Administration	2001	Health-related outcomes > Hospital inpatient > Summary Administration
41204#J168	CAT-MUL	193855/11(193866)	0.410138	0.177673	0.578627	2.61e-05	LOGISTIC-BINARY	Diagnoses - secondary ICD10: J16.8 Pneumonia due to other specified infectious organisms		100091	Health-related outcomes	2000	Hospital inpatient	2002	Summary Diagnoses	2002	Health-related outcomes > Hospital inpatient > Summary Diagnoses
41271#7269	CAT-MUL	193849/17(193866)	0.421977	0.19606	0.600635	2.66e-05	LOGISTIC-BINARY	Diagnoses - ICD9: 7269 Unspecified enthesopathy		100091	Health-related outcomes	2000	Hospital inpatient	2002	Summary Diagnoses	2002	Health-related outcomes > Hospital inpatient > Summary Diagnoses
41272#X724	CAT-MUL	191457/2409(193866)	0.0716221	0.0374592	0.104368	2.7e-05	LOGISTIC-BINARY	Operative procedures - OPCS4: X72.4 Delivery of subsequent element of cycle of chemotherapy for neoplasm		100091	Health-related outcomes	2000	Hospital inpatient	2005	Summary Operations	2005	Health-related outcomes > Hospital inpatient > Summary Operations
41204#Z518	CAT-MUL	192944/922(193866)	0.103756	0.0533854	0.150862	2.96e-05	LOGISTIC-BINARY	Diagnoses - secondary ICD10: Z51.8 Other specified medical care		100091	Health-related outcomes	2000	Hospital inpatient	2002	Summary Diagnoses	2002	Health-related outcomes > Hospital inpatient > Summary Diagnoses
41204#E835	CAT-MUL	192723/1143(193866)	0.0963113	0.0496409	0.140195	3.02e-05	LOGISTIC-BINARY	Diagnoses - secondary ICD10: E83.5 Disorders of calcium metabolism		100091	Health-related outcomes	2000	Hospital inpatient	2002	Summary Diagnoses	2002	Health-related outcomes > Hospital inpatient > Summary Diagnoses
41270#I616	CAT-MUL	193848/18(193866)	0.376288	0.164669	0.531985	3.28e-05	LOGISTIC-BINARY	Diagnoses - ICD10: I61.6 Intracerebral haemorrhage, multiple localised		100091	Health-related outcomes	2000	Hospital inpatient	2002	Summary Diagnoses	2002	Health-related outcomes > Hospital inpatient > Summary Diagnoses
41204#K859	CAT-MUL	193679/187(193866)	0.193483	0.0949204	0.278955	3.54e-05	LOGISTIC-BINARY	Diagnoses - secondary ICD10: K85.9 Acute pancreatitis, unspecified		100091	Health-related outcomes	2000	Hospital inpatient	2002	Summary Diagnoses	2002	Health-related outcomes > Hospital inpatient > Summary Diagnoses
40006#D473	CAT-MUL	193809/57(193866)	0.276714	0.129034	0.394843	3.77e-05	LOGISTIC-BINARY	Type of cancer: ICD10: D47.3 Essential (haemorrhagic) thrombocythaemia		100091	Health-related outcomes	100092	Cancer register	100092	Cancer register	100092	Health-related outcomes > Cancer register
40006#C162	CAT-MUL	193852/14(193866)	0.397354	0.172815	0.563872	3.86e-05	LOGISTIC-BINARY	Type of cancer: ICD10: C16.2 Body of stomach		100091	Health-related outcomes	100092	Cancer register	100092	Cancer register	100092	Health-related outcomes > Cancer register
30040	CONTINUOUS	188195	0.00933357	0.00487879	0.0137883	4.02e-05	LINEAR	Mean corpuscular volume		100078	Biological samples	100079	Blood assays	100080	Blood count	100081	Biological samples > Blood assays > Blood count
40006#C37	CAT-MUL	193856/10(193866)	0.433042	0.178331	0.612922	4.26e-05	LOGISTIC-BINARY	Type of cancer: ICD10: C37 Malignant neoplasm of thymus		100091	Health-related outcomes	100092	Cancer register	100092	Cancer register	100092	Health-related outcomes > Cancer register
41200#X363	CAT-MUL	193669/197(193866)	0.193652	0.0943404	0.28046	4.27e-05	LOGISTIC-BINARY	Operative procedures - main OPCS4: X36.3 Venous sampling		100091	Health-related outcomes	2000	Hospital inpatient	2005	Summary Operations	2005	Health-related outcomes > Hospital inpatient > Summary Operations
41200#U151	CAT-MUL	193847/19(193866)	0.410684	0.179076	0.582743	4.29e-05	LOGISTIC-BINARY	Operative procedures - main OPCS4: U15.1 Lung perfusion scanning NEC		100091	Health-related outcomes	2000	Hospital inpatient	2005	Summary Operations	2005	Health-related outcomes > Hospital inpatient > Summary Operations
41204#T212	CAT-MUL	193854/12(193866)	0.39902	0.165281	0.567604	4.43e-05	LOGISTIC-BINARY	Diagnoses - secondary ICD10: T21.2 Burn of second degree of trunk		100091	Health-related outcomes	2000	Hospital inpatient	2002	Summary Diagnoses	2002	Health-related outcomes > Hospital inpatient > Summary Diagnoses
41270#M5489	CAT-MUL	193851/15(193866)	0.379188	0.162494	0.538759	4.44e-05	LOGISTIC-BINARY	Diagnoses - ICD10: M54.89 Other dorsalgia (Site unspecified)		100091	Health-related outcomes	2000	Hospital inpatient	2002	Summary Diagnoses	2002	Health-related outcomes > Hospital inpatient > Summary Diagnoses
41200#M534	CAT-MUL	193852/14(193866)	0.439123	0.188949	0.624909	4.51e-05	LOGISTIC-BINARY	Operative procedures - main OPCS4: M53.4 Total removal of tension-free vaginal tape		100091	Health-related outcomes	2000	Hospital inpatient	2005	Summary Operations	2005	Health-related outcomes > Hospital inpatient > Summary Operations
40006#C838	CAT-MUL	193805/61(193866)	0.264953	0.123149	0.380101	4.54e-05	LOGISTIC-BINARY	Type of cancer: ICD10: C83.8 Other types of diffuse non-Hodgkin's lymphoma		100091	Health-related outcomes	100092	Cancer register	100092	Cancer register	100092	Health-related outcomes > Cancer register
40002#C920	CAT-MUL	193853/13(193866)	0.391915	0.161811	0.555292	4.76e-05	LOGISTIC-BINARY	Contributory (secondary) causes of death: ICD10: C92.0 Acute myeloid leukaemia		100091	Health-related outcomes	100093	Death register	100093	Death register	100093	Health-related outcomes > Death register
41270#R042	CAT-MUL	192527/1339(193866)	0.0889052	0.0447117	0.130623	4.93e-05	LOGISTIC-BINARY	Diagnoses - ICD10: R04.2 Haemoptysis		100091	Health-related outcomes	2000	Hospital inpatient	2002	Summary Diagnoses	2002	Health-related outcomes > Hospital inpatient > Summary Diagnoses
41202#N10	CAT-MUL	193744/122(193866)	0.228314	0.107966	0.330254	5.2e-05	LOGISTIC-BINARY	Diagnoses - main ICD10: N10 Acute tubulo-interstitial nephritis		100091	Health-related outcomes	2000	Hospital inpatient	2002	Summary Diagnoses	2002	Health-related outcomes > Hospital inpatient > Summary Diagnoses
41272#X363	CAT-MUL	193624/242(193866)	0.178037	0.0860318	0.259289	5.36e-05	LOGISTIC-BINARY	Operative procedures - OPCS4: X36.3 Venous sampling		100091	Health-related outcomes	2000	Hospital inpatient	2005	Summary Operations	2005	Health-related outcomes > Hospital inpatient > Summary Operations
41272#C143	CAT-MUL	193854/12(193866)	0.412319	0.166281	0.586673	5.81e-05	LOGISTIC-BINARY	Operative procedures - OPCS4: C14.3 Graft of cartilage to eyelid		100091	Health-related outcomes	2000	Hospital inpatient	2005	Summary Operations	2005	Health-related outcomes > Hospital inpatient > Summary Operations
41200#U071	CAT-MUL	192824/1042(193866)	0.0969957	0.0479987	0.142948	6.14e-05	LOGISTIC-BINARY	Operative procedures - main OPCS4: U07.1 Computed tomography of chest		100091	Health-related outcomes	2000	Hospital inpatient	2005	Summary Operations	2005	Health-related outcomes > Hospital inpatient > Summary Operations
41204#Y859	CAT-MUL	193856/10(193866)	0.443744	0.176043	0.635134	6.27e-05	LOGISTIC-BINARY	Diagnoses - secondary ICD10: Y85.9 Sequelae of other and unspecified transport accidents		100091	Health-related outcomes	2000	Hospital inpatient	2002	Summary Diagnoses	2002	Health-related outcomes > Hospital inpatient > Summary Diagnoses
41210#Z924	CAT-MUL	188509/5357(193866)	0.0480052	0.0241201	0.0712368	6.48e-05	LOGISTIC-BINARY	Operative procedures - secondary OPCS4: Z92.4 Chest NEC		100091	Health-related outcomes	2000	Hospital inpatient	2005	Summary Operations	2005	Health-related outcomes > Hospital inpatient > Summary Operations
41272#Z924	CAT-MUL	188509/5357(193866)	0.0480052	0.0241201	0.0712368	6.48e-05	LOGISTIC-BINARY	Operative procedures - OPCS4: Z92.4 Chest NEC		100091	Health-related outcomes	2000	Hospital inpatient	2005	Summary Operations	2005	Health-related outcomes > Hospital inpatient > Summary Operations
41270#Z515	CAT-MUL	189756/4110(193866)	0.0530618	0.0265201	0.0787746	6.85e-05	LOGISTIC-BINARY	Diagnoses - ICD10: Z51.5 Palliative care		100091	Health-related outcomes	2000	Hospital inpatient	2002	Summary Diagnoses	2002	Health-related outcomes > Hospital inpatient > Summary Diagnoses
41202#D70	CAT-MUL	193173/693(193866)	0.11687	0.056944	0.172279	6.99e-05	LOGISTIC-BINARY	Diagnoses - main ICD10: D70 Agranulocytosis		100091	Health-related outcomes	2000	Hospital inpatient	2002	Summary Diagnoses	2002	Health-related outcomes > Hospital inpatient > Summary Diagnoses
41270#J168	CAT-MUL	193854/12(193866)	0.389937	0.155415	0.557833	7.02e-05	LOGISTIC-BINARY	Diagnoses - ICD10: J16.8 Pneumonia due to other specified infectious organisms		100091	Health-related outcomes	2000	Hospital inpatient	2002	Summary Diagnoses	2002	Health-related outcomes > Hospital inpatient > Summary Diagnoses
41204#D65	CAT-MUL	193840/26(193866)	0.348902	0.144373	0.497931	7.25e-05	LOGISTIC-BINARY	Diagnoses - secondary ICD10: D65 Disseminated intravascular coagulation [defibrination syndrome]		100091	Health-related outcomes	2000	Hospital inpatient	2002	Summary Diagnoses	2002	Health-related outcomes > Hospital inpatient > Summary Diagnoses
41272#W711	CAT-MUL	193843/23(193866)	0.372492	0.156719	0.533458	7.33e-05	LOGISTIC-BINARY	Operative procedures - OPCS4: W71.1 Open drilling of articular cartilage		100091	Health-related outcomes	2000	Hospital inpatient	2005	Summary Operations	2005	Health-related outcomes > Hospital inpatient > Summary Operations
41272#X362	CAT-MUL	193177/689(193866)	0.11527	0.0558142	0.170181	7.64e-05	LOGISTIC-BINARY	Operative procedures - OPCS4: X36.2 Venesection		100091	Health-related outcomes	2000	Hospital inpatient	2005	Summary Operations	2005	Health-related outcomes > Hospital inpatient > Summary Operations
41270#C341	CAT-MUL	193149/717(193866)	0.108855	0.052731	0.160864	7.8e-05	LOGISTIC-BINARY	Diagnoses - ICD10: C34.1 Upper lobe, bronchus or lung		100091	Health-related outcomes	2000	Hospital inpatient	2002	Summary Diagnoses	2002	Health-related outcomes > Hospital inpatient > Summary Diagnoses
41200#W363	CAT-MUL	193756/110(193866)	0.216322	0.0984079	0.315213	8.06e-05	LOGISTIC-BINARY	Operative procedures - main OPCS4: W36.3 Diagnostic drilling of bone		100091	Health-related outcomes	2000	Hospital inpatient	2005	Summary Operations	2005	Health-related outcomes > Hospital inpatient > Summary Operations
41204#Z862	CAT-MUL	193539/327(193866)	0.155726	0.0735052	0.229331	8.65e-05	LOGISTIC-BINARY	Diagnoses - secondary ICD10: Z86.2 Personal history of diseases of the blood and blood-forming organs and certain disorders involving the immune mechanism		100091	Health-related outcomes	2000	Hospital inpatient	2002	Summary Diagnoses	2002	Health-related outcomes > Hospital inpatient > Summary Diagnoses
41270#Z862	CAT-MUL	193539/327(193866)	0.155726	0.0735052	0.229331	8.65e-05	LOGISTIC-BINARY	Diagnoses - ICD10: Z86.2 Personal history of diseases of the blood and blood-forming organs and certain disorders involving the immune mechanism		100091	Health-related outcomes	2000	Hospital inpatient	2002	Summary Diagnoses	2002	Health-related outcomes > Hospital inpatient > Summary Diagnoses
41202#T360	CAT-MUL	193856/10(193866)	0.455943	0.181154	0.656296	8.72e-05	LOGISTIC-BINARY	Diagnoses - main ICD10: T36.0 Penicillins		100091	Health-related outcomes	2000	Hospital inpatient	2002	Summary Diagnoses	2002	Health-related outcomes > Hospital inpatient > Summary Diagnoses
41204#Z515	CAT-MUL	189758/4108(193866)	0.0523675	0.0257845	0.078119	8.73e-05	LOGISTIC-BINARY	Diagnoses - secondary ICD10: Z51.5 Palliative care		100091	Health-related outcomes	2000	Hospital inpatient	2002	Summary Diagnoses	2002	Health-related outcomes > Hospital inpatient > Summary Diagnoses
41210#M814	CAT-MUL	193713/153(193866)	0.190685	0.0874119	0.279181	8.96e-05	LOGISTIC-BINARY	Operative procedures - secondary OPCS4: M81.4 Dilation of meatus of urethra		100091	Health-related outcomes	2000	Hospital inpatient	2005	Summary Operations	2005	Health-related outcomes > Hospital inpatient > Summary Operations
41204#R572	CAT-MUL	193641/225(193866)	0.170861	0.079419	0.2512	9.21e-05	LOGISTIC-BINARY	Diagnoses - secondary ICD10: R57.2 Septic shock		100091	Health-related outcomes	2000	Hospital inpatient	2002	Summary Diagnoses	2002	Health-related outcomes > Hospital inpatient > Summary Diagnoses
41270#E876	CAT-MUL	191610/2256(193866)	0.0681528	0.0331713	0.101628	9.46e-05	LOGISTIC-BINARY	Diagnoses - ICD10: E87.6 Hypokalaemia		100091	Health-related outcomes	2000	Hospital inpatient	2002	Summary Diagnoses	2002	Health-related outcomes > Hospital inpatient > Summary Diagnoses
41200#W924	CAT-MUL	193806/60(193866)	0.282973	0.123213	0.410725	9.84e-05	LOGISTIC-BINARY	Operative procedures - main OPCS4: W92.4 Examination of joint under anaesthetic		100091	Health-related outcomes	2000	Hospital inpatient	2005	Summary Operations	2005	Health-related outcomes > Hospital inpatient > Summary Operations
41272#C544	CAT-MUL	193609/257(193866)	0.163498	0.0757183	0.240954	0.000100579	LOGISTIC-BINARY	Operative procedures - OPCS4: C54.4 Buckling of sclera and local or encircling explant HFQ		100091	Health-related outcomes	2000	Hospital inpatient	2005	Summary Operations	2005	Health-related outcomes > Hospital inpatient > Summary Operations
41200#X318	CAT-MUL	193819/47(193866)	0.293141	0.125555	0.424997	0.000101012	LOGISTIC-BINARY	Operative procedures - main OPCS4: X31.8 Other specified injection of radiocontrast material		100091	Health-related outcomes	2000	Hospital inpatient	2005	Summary Operations	2005	Health-related outcomes > Hospital inpatient > Summary Operations
41272#X318	CAT-MUL	193812/54(193866)	0.280048	0.121062	0.406687	0.000101096	LOGISTIC-BINARY	Operative procedures - OPCS4: X31.8 Other specified injection of radiocontrast material		100091	Health-related outcomes	2000	Hospital inpatient	2005	Summary Operations	2005	Health-related outcomes > Hospital inpatient > Summary Operations
41202#I616	CAT-MUL	193853/13(193866)	0.383389	0.148186	0.552395	0.000101118	LOGISTIC-BINARY	Diagnoses - main ICD10: I61.6 Intracerebral haemorrhage, multiple localised		100091	Health-related outcomes	2000	Hospital inpatient	2002	Summary Diagnoses	2002	Health-related outcomes > Hospital inpatient > Summary Diagnoses
41270#N10	CAT-MUL	193723/143(193866)	0.210003	0.0952119	0.30809	0.000102839	LOGISTIC-BINARY	Diagnoses - ICD10: N10 Acute tubulo-interstitial nephritis		100091	Health-related outcomes	2000	Hospital inpatient	2002	Summary Diagnoses	2002	Health-related outcomes > Hospital inpatient > Summary Diagnoses
20004#1621	CAT-MUL	193738/85(193823)	0.239281	0.105446	0.349112	0.000103228	LOGISTIC-BINARY	Operation code: cystoscopy		100000	Assessment Centre	100071	Verbal interview	100076	Operations	100076	Assessment Centre > Verbal interview > Operations
41204#C921	CAT-MUL	193800/66(193866)	0.256899	0.111989	0.373631	0.000103467	LOGISTIC-BINARY	Diagnoses - secondary ICD10: C92.1 Chronic myeloid leukaemia		100091	Health-related outcomes	2000	Hospital inpatient	2002	Summary Diagnoses	2002	Health-related outcomes > Hospital inpatient > Summary Diagnoses
40006#C921	CAT-MUL	193812/54(193866)	0.277666	0.119646	0.403038	0.000104102	LOGISTIC-BINARY	Type of cancer: ICD10: C92.1 Chronic myeloid leukaemia		100091	Health-related outcomes	100092	Cancer register	100092	Cancer register	100092	Health-related outcomes > Cancer register
41200#U501	CAT-MUL	193853/13(193866)	0.392392	0.147098	0.562814	0.0001045	LOGISTIC-BINARY	Operative procedures - main OPCS4: U50.1 Delivery of rehabilitation for amputation of limb		100091	Health-related outcomes	2000	Hospital inpatient	2005	Summary Operations	2005	Health-related outcomes > Hospital inpatient > Summary Operations
41272#U501	CAT-MUL	193853/13(193866)	0.392392	0.147098	0.562814	0.0001045	LOGISTIC-BINARY	Operative procedures - OPCS4: U50.1 Delivery of rehabilitation for amputation of limb		100091	Health-related outcomes	2000	Hospital inpatient	2005	Summary Operations	2005	Health-related outcomes > Hospital inpatient > Summary Operations
41272#M273	CAT-MUL	193632/234(193866)	0.176464	0.081058	0.260084	0.00010647	LOGISTIC-BINARY	Operative procedures - OPCS4: M27.3 Ureteroscopic extraction of calculus of ureter		100091	Health-related outcomes	2000	Hospital inpatient	2005	Summary Operations	2005	Health-related outcomes > Hospital inpatient > Summary Operations
41200#A842	CAT-MUL	193702/164(193866)	0.195583	0.0885714	0.287868	0.000112347	LOGISTIC-BINARY	Operative procedures - main OPCS4: A84.2 Electromyography		100091	Health-related outcomes	2000	Hospital inpatient	2005	Summary Operations	2005	Health-related outcomes > Hospital inpatient > Summary Operations
41270#J449	CAT-MUL	188084/5782(193866)	0.0442811	0.0214888	0.0664881	0.000114264	LOGISTIC-BINARY	Diagnoses - ICD10: J44.9 Chronic obstructive pulmonary disease, unspecified		100091	Health-related outcomes	2000	Hospital inpatient	2002	Summary Diagnoses	2002	Health-related outcomes > Hospital inpatient > Summary Diagnoses
41204#K720	CAT-MUL	193811/55(193866)	0.272636	0.116242	0.396324	0.000114785	LOGISTIC-BINARY	Diagnoses - secondary ICD10: K72.0 Acute and subacute hepatic failure		100091	Health-related outcomes	2000	Hospital inpatient	2002	Summary Diagnoses	2002	Health-related outcomes > Hospital inpatient > Summary Diagnoses
41210#U212	CAT-MUL	186682/7184(193866)	0.0412239	0.0199812	0.0619657	0.000118343	LOGISTIC-BINARY	Operative procedures - secondary OPCS4: U21.2 Computed tomography NEC		100091	Health-related outcomes	2000	Hospital inpatient	2005	Summary Operations	2005	Health-related outcomes > Hospital inpatient > Summary Operations
41200#Q223	CAT-MUL	193748/118(193866)	0.229243	0.102404	0.337122	0.000118577	LOGISTIC-BINARY	Operative procedures - main OPCS4: Q22.3 Bilateral oophorectomy NEC		100091	Health-related outcomes	2000	Hospital inpatient	2005	Summary Operations	2005	Health-related outcomes > Hospital inpatient > Summary Operations
41204#J449	CAT-MUL	188139/5727(193866)	0.0443131	0.0214218	0.0666136	0.000120816	LOGISTIC-BINARY	Diagnoses - secondary ICD10: J44.9 Chronic obstructive pulmonary disease, unspecified		100091	Health-related outcomes	2000	Hospital inpatient	2002	Summary Diagnoses	2002	Health-related outcomes > Hospital inpatient > Summary Diagnoses
41200#W362	CAT-MUL	193728/138(193866)	0.203839	0.0904941	0.2998	0.000124846	LOGISTIC-BINARY	Operative procedures - main OPCS4: W36.2 Needle biopsy of lesion of bone NEC		100091	Health-related outcomes	2000	Hospital inpatient	2005	Summary Operations	2005	Health-related outcomes > Hospital inpatient > Summary Operations
30070	CONTINUOUS	188195	0.00879323	0.00429791	0.0132886	0.000126179	LINEAR	Red blood cell (erythrocyte) distribution width		100078	Biological samples	100079	Blood assays	100080	Blood count	100081	Biological samples > Blood assays > Blood count
41200#X336	CAT-MUL	193817/49(193866)	0.298804	0.124457	0.433996	0.000128339	LOGISTIC-BINARY	Operative procedures - main OPCS4: X33.6 Allogeneic peripheral blood stem cell transplant		100091	Health-related outcomes	2000	Hospital inpatient	2005	Summary Operations	2005	Health-related outcomes > Hospital inpatient > Summary Operations
41200#X362	CAT-MUL	193195/671(193866)	0.113169	0.0526757	0.168972	0.000134026	LOGISTIC-BINARY	Operative procedures - main OPCS4: X36.2 Venesection		100091	Health-related outcomes	2000	Hospital inpatient	2005	Summary Operations	2005	Health-related outcomes > Hospital inpatient > Summary Operations
41202#H168	CAT-MUL	193856/10(193866)	0.436005	0.156702	0.628419	0.000135606	LOGISTIC-BINARY	Diagnoses - main ICD10: H16.8 Other keratitis		100091	Health-related outcomes	2000	Hospital inpatient	2002	Summary Diagnoses	2002	Health-related outcomes > Hospital inpatient > Summary Diagnoses
40002#Y433	CAT-MUL	193841/25(193866)	0.314709	0.125273	0.45695	0.00013798	LOGISTIC-BINARY	Contributory (secondary) causes of death: ICD10: Y43.3 Other antineoplastic drugs		100091	Health-related outcomes	100093	Death register	100093	Death register	100093	Health-related outcomes > Death register
40011#9863	CAT-MUL	193811/55(193866)	0.274193	0.115165	0.4001	0.000138276	LOGISTIC-BINARY	Histology of cancer tumour: Chronic myeloid leukemia, NOS		100091	Health-related outcomes	100092	Cancer register	100092	Cancer register	100092	Health-related outcomes > Cancer register
41204#F106	CAT-MUL	193839/27(193866)	0.313605	0.125804	0.456179	0.000139122	LOGISTIC-BINARY	Diagnoses - secondary ICD10: F10.6 Amnesic syndrome		100091	Health-related outcomes	2000	Hospital inpatient	2002	Summary Diagnoses	2002	Health-related outcomes > Hospital inpatient > Summary Diagnoses
41270#D65	CAT-MUL	193836/30(193866)	0.323855	0.127681	0.46822	0.000139163	LOGISTIC-BINARY	Diagnoses - ICD10: D65 Disseminated intravascular coagulation [defibrination syndrome]		100091	Health-related outcomes	2000	Hospital inpatient	2002	Summary Diagnoses	2002	Health-related outcomes > Hospital inpatient > Summary Diagnoses
41272#H206	CAT-MUL	189421/4445(193866)	0.050576	0.0241335	0.0762046	0.000139912	LOGISTIC-BINARY	Operative procedures - OPCS4: H20.6 Fibreoptic endoscopic resection of lesion of colon NEC		100091	Health-related outcomes	2000	Hospital inpatient	2005	Summary Operations	2005	Health-related outcomes > Hospital inpatient > Summary Operations
41202#R042	CAT-MUL	192966/900(193866)	0.0987459	0.0457652	0.148136	0.000153998	LOGISTIC-BINARY	Diagnoses - main ICD10: R04.2 Haemoptysis		100091	Health-related outcomes	2000	Hospital inpatient	2002	Summary Diagnoses	2002	Health-related outcomes > Hospital inpatient > Summary Diagnoses
41204#R068	CAT-MUL	193528/338(193866)	0.147773	0.0666831	0.220418	0.000159542	LOGISTIC-BINARY	Diagnoses - secondary ICD10: R06.8 Other and unspecified abnormalities of breathing		100091	Health-related outcomes	2000	Hospital inpatient	2002	Summary Diagnoses	2002	Health-related outcomes > Hospital inpatient > Summary Diagnoses
41202#J441	CAT-MUL	193208/658(193866)	0.108774	0.0497611	0.163273	0.000169437	LOGISTIC-BINARY	Diagnoses - main ICD10: J44.1 Chronic obstructive pulmonary disease with acute exacerbation, unspecified		100091	Health-related outcomes	2000	Hospital inpatient	2002	Summary Diagnoses	2002	Health-related outcomes > Hospital inpatient > Summary Diagnoses
41200#X394	CAT-MUL	193822/44(193866)	0.285862	0.112969	0.41812	0.000183307	LOGISTIC-BINARY	Operative procedures - main OPCS4: X39.4 Inhalation administration of therapeutic substance		100091	Health-related outcomes	2000	Hospital inpatient	2005	Summary Operations	2005	Health-related outcomes > Hospital inpatient > Summary Operations
41204#L910	CAT-MUL	193831/35(193866)	0.324637	0.128725	0.474213	0.000185483	LOGISTIC-BINARY	Diagnoses - secondary ICD10: L91.0 Keloid scar		100091	Health-related outcomes	2000	Hospital inpatient	2002	Summary Diagnoses	2002	Health-related outcomes > Hospital inpatient > Summary Diagnoses
41270#N12	CAT-MUL	193033/833(193866)	0.106233	0.048397	0.159971	0.000187047	LOGISTIC-BINARY	Diagnoses - ICD10: N12 Tubulo-interstitial nephritis, not specified as acute or chronic		100091	Health-related outcomes	2000	Hospital inpatient	2002	Summary Diagnoses	2002	Health-related outcomes > Hospital inpatient > Summary Diagnoses
41270#C921	CAT-MUL	193769/97(193866)	0.224264	0.0944769	0.331664	0.00019176	LOGISTIC-BINARY	Diagnoses - ICD10: C92.1 Chronic myeloid leukaemia		100091	Health-related outcomes	2000	Hospital inpatient	2002	Summary Diagnoses	2002	Health-related outcomes > Hospital inpatient > Summary Diagnoses
41272#X336	CAT-MUL	193806/60(193866)	0.276651	0.112325	0.406241	0.000194867	LOGISTIC-BINARY	Operative procedures - OPCS4: X33.6 Allogeneic peripheral blood stem cell transplant		100091	Health-related outcomes	2000	Hospital inpatient	2005	Summary Operations	2005	Health-related outcomes > Hospital inpatient > Summary Operations
41272#S582	CAT-MUL	193853/13(193866)	0.403406	0.140487	0.583882	0.000198436	LOGISTIC-BINARY	Operative procedures - OPCS4: S58.2 Larvae debridement therapy of skin NEC		100091	Health-related outcomes	2000	Hospital inpatient	2005	Summary Operations	2005	Health-related outcomes > Hospital inpatient > Summary Operations
41204#J340	CAT-MUL	193848/18(193866)	0.362106	0.13294	0.525966	0.000203221	LOGISTIC-BINARY	Diagnoses - secondary ICD10: J34.0 Abscess, furuncle and carbuncle of nose		100091	Health-related outcomes	2000	Hospital inpatient	2002	Summary Diagnoses	2002	Health-related outcomes > Hospital inpatient > Summary Diagnoses
41202#D150	CAT-MUL	193847/19(193866)	0.349007	0.129638	0.507615	0.000203236	LOGISTIC-BINARY	Diagnoses - main ICD10: D15.0 Thymus		100091	Health-related outcomes	2000	Hospital inpatient	2002	Summary Diagnoses	2002	Health-related outcomes > Hospital inpatient > Summary Diagnoses
41204#E876	CAT-MUL	191711/2155(193866)	0.0663862	0.0304839	0.1007	0.000209161	LOGISTIC-BINARY	Diagnoses - secondary ICD10: E87.6 Hypokalaemia		100091	Health-related outcomes	2000	Hospital inpatient	2002	Summary Diagnoses	2002	Health-related outcomes > Hospital inpatient > Summary Diagnoses
41270#R572	CAT-MUL	193630/236(193866)	0.161318	0.0702935	0.24138	0.000210069	LOGISTIC-BINARY	Diagnoses - ICD10: R57.2 Septic shock		100091	Health-related outcomes	2000	Hospital inpatient	2002	Summary Diagnoses	2002	Health-related outcomes > Hospital inpatient > Summary Diagnoses
40011#9673	CAT-MUL	193838/28(193866)	0.309855	0.119604	0.453414	0.000211659	LOGISTIC-BINARY	Histology of cancer tumour: Mantle cell lymphoma		100091	Health-related outcomes	100092	Cancer register	100092	Cancer register	100092	Health-related outcomes > Cancer register
41204#E86	CAT-MUL	190680/3186(193866)	0.0554869	0.0254633	0.0844226	0.00022405	LOGISTIC-BINARY	Diagnoses - secondary ICD10: E86 Volume depletion		100091	Health-related outcomes	2000	Hospital inpatient	2002	Summary Diagnoses	2002	Health-related outcomes > Hospital inpatient > Summary Diagnoses
41272#S122	CAT-MUL	193853/13(193866)	0.380426	0.128555	0.553216	0.000228668	LOGISTIC-BINARY	Operative procedures - OPCS4: S12.2 Ultraviolet B light therapy to skin		100091	Health-related outcomes	2000	Hospital inpatient	2005	Summary Operations	2005	Health-related outcomes > Hospital inpatient > Summary Operations
41203#7269	CAT-MUL	193850/16(193866)	0.399211	0.150756	0.588876	0.000233018	LOGISTIC-BINARY	Diagnoses - main ICD9: 7269 Unspecified enthesopathy		100091	Health-related outcomes	2000	Hospital inpatient	2002	Summary Diagnoses	2002	Health-related outcomes > Hospital inpatient > Summary Diagnoses
41270#F106	CAT-MUL	193836/30(193866)	0.303945	0.115219	0.446346	0.00023413	LOGISTIC-BINARY	Diagnoses - ICD10: F10.6 Amnesic syndrome		100091	Health-related outcomes	2000	Hospital inpatient	2002	Summary Diagnoses	2002	Health-related outcomes > Hospital inpatient > Summary Diagnoses
20004#1427	CAT-MUL	192640/1183(193823)	0.0867357	0.0390427	0.131588	0.000236506	LOGISTIC-BINARY	Operation code: bladder surgery		100000	Assessment Centre	100071	Verbal interview	100076	Operations	100076	Assessment Centre > Verbal interview > Operations
41272#Q521	CAT-MUL	193849/17(193866)	0.432511	0.159924	0.634467	0.000237613	LOGISTIC-BINARY	Operative procedures - OPCS4: Q52.1 Excision of lesion of broad ligament of uterus		100091	Health-related outcomes	2000	Hospital inpatient	2005	Summary Operations	2005	Health-related outcomes > Hospital inpatient > Summary Operations
41202#D696	CAT-MUL	193674/192(193866)	0.175152	0.0748559	0.262305	0.000237653	LOGISTIC-BINARY	Diagnoses - main ICD10: D69.6 Thrombocytopenia, unspecified		100091	Health-related outcomes	2000	Hospital inpatient	2002	Summary Diagnoses	2002	Health-related outcomes > Hospital inpatient > Summary Diagnoses
41210#L761	CAT-MUL	193678/188(193866)	0.169789	0.0724628	0.254456	0.000242821	LOGISTIC-BINARY	Operative procedures - secondary OPCS4: L76.1 Endovascular placement of one metallic stent		100091	Health-related outcomes	2000	Hospital inpatient	2005	Summary Operations	2005	Health-related outcomes > Hospital inpatient > Summary Operations
41272#L761	CAT-MUL	193678/188(193866)	0.169789	0.0724628	0.254456	0.000242821	LOGISTIC-BINARY	Operative procedures - OPCS4: L76.1 Endovascular placement of one metallic stent		100091	Health-related outcomes	2000	Hospital inpatient	2005	Summary Operations	2005	Health-related outcomes > Hospital inpatient > Summary Operations
20003#1140880460	CAT-MUL	193810/13(193823)	0.398182	0.139534	0.581896	0.000246709	LOGISTIC-BINARY	Treatment/medication code: tioconazole		100000	Assessment Centre	100071	Verbal interview	100075	Medications	100075	Assessment Centre > Verbal interview > Medications
40011#8936	CAT-MUL	193856/10(193866)	0.440917	0.152052	0.645922	0.000251685	LOGISTIC-BINARY	Histology of cancer tumour: Gastrointestinal stromal sarcoma		100091	Health-related outcomes	100092	Cancer register	100092	Cancer register	100092	Health-related outcomes > Cancer register
41202#N12	CAT-MUL	193179/687(193866)	0.113631	0.0502177	0.172141	0.000254662	LOGISTIC-BINARY	Diagnoses - main ICD10: N12 Tubulo-interstitial nephritis, not specified as acute or chronic		100091	Health-related outcomes	2000	Hospital inpatient	2002	Summary Diagnoses	2002	Health-related outcomes > Hospital inpatient > Summary Diagnoses
41202#C343	CAT-MUL	193500/366(193866)	0.132053	0.0574445	0.199318	0.000256506	LOGISTIC-BINARY	Diagnoses - main ICD10: C34.3 Lower lobe, bronchus or lung		100091	Health-related outcomes	2000	Hospital inpatient	2002	Summary Diagnoses	2002	Health-related outcomes > Hospital inpatient > Summary Diagnoses
30270	CONTINUOUS	184464	0.00820684	0.00380403	0.0126097	0.000258863	LINEAR	Mean sphered cell volume		100078	Biological samples	100079	Blood assays	100080	Blood count	100081	Biological samples > Blood assays > Blood count
41270#E835	CAT-MUL	192563/1303(193866)	0.0816293	0.0364541	0.124229	0.000264451	LOGISTIC-BINARY	Diagnoses - ICD10: E83.5 Disorders of calcium metabolism		100091	Health-related outcomes	2000	Hospital inpatient	2002	Summary Diagnoses	2002	Health-related outcomes > Hospital inpatient > Summary Diagnoses
41210#L997	CAT-MUL	193080/786(193866)	0.100833	0.0444451	0.153203	0.000274759	LOGISTIC-BINARY	Operative procedures - secondary OPCS4: L99.7 Percutaneous transluminal peripheral insertion of central catheter		100091	Health-related outcomes	2000	Hospital inpatient	2005	Summary Operations	2005	Health-related outcomes > Hospital inpatient > Summary Operations
41204#C929	CAT-MUL	193856/10(193866)	0.413032	0.130645	0.601821	0.000280237	LOGISTIC-BINARY	Diagnoses - secondary ICD10: C92.9 Myeloid leukaemia, unspecified		100091	Health-related outcomes	2000	Hospital inpatient	2002	Summary Diagnoses	2002	Health-related outcomes > Hospital inpatient > Summary Diagnoses
41204#B961	CAT-MUL	193466/400(193866)	0.13055	0.0564169	0.197579	0.00028148	LOGISTIC-BINARY	Diagnoses - secondary ICD10: B96.1 Klebsiella pneumoniae [K. pneumoniae] as the cause of diseases classified to other chapters		100091	Health-related outcomes	2000	Hospital inpatient	2002	Summary Diagnoses	2002	Health-related outcomes > Hospital inpatient > Summary Diagnoses
41270#B961	CAT-MUL	193466/400(193866)	0.13055	0.0564169	0.197579	0.00028148	LOGISTIC-BINARY	Diagnoses - ICD10: B96.1 Klebsiella pneumoniae [K. pneumoniae] as the cause of diseases classified to other chapters		100091	Health-related outcomes	2000	Hospital inpatient	2002	Summary Diagnoses	2002	Health-related outcomes > Hospital inpatient > Summary Diagnoses
41270#R452	CAT-MUL	193801/65(193866)	0.250851	0.098785	0.372564	0.000288215	LOGISTIC-BINARY	Diagnoses - ICD10: R45.2 Unhappiness		100091	Health-related outcomes	2000	Hospital inpatient	2002	Summary Diagnoses	2002	Health-related outcomes > Hospital inpatient > Summary Diagnoses
41200#M812	CAT-MUL	193849/17(193866)	0.361496	0.126863	0.531506	0.000299137	LOGISTIC-BINARY	Operative procedures - main OPCS4: M81.2 Meatoplasty of urethra		100091	Health-related outcomes	2000	Hospital inpatient	2005	Summary Operations	2005	Health-related outcomes > Hospital inpatient > Summary Operations
41272#M812	CAT-MUL	193849/17(193866)	0.361496	0.126863	0.531506	0.000299137	LOGISTIC-BINARY	Operative procedures - OPCS4: M81.2 Meatoplasty of urethra		100091	Health-related outcomes	2000	Hospital inpatient	2005	Summary Operations	2005	Health-related outcomes > Hospital inpatient > Summary Operations
41204#O660	CAT-MUL	193844/22(193866)	0.457898	0.173536	0.681304	0.000303081	LOGISTIC-BINARY	Diagnoses - secondary ICD10: O66.0 Obstructed labour due to shoulder dystocia		100091	Health-related outcomes	2000	Hospital inpatient	2002	Summary Diagnoses	2002	Health-related outcomes > Hospital inpatient > Summary Diagnoses
20199#1140874138	CAT-MUL	11384/11(11395)	0.469388	0.177644	0.704814	0.000308564	LOGISTIC-BINARY	Antibiotic codes for last 3 months: ciprofloxacin		100000	Assessment Centre	100071	Verbal interview	100075	Medications	100075	Assessment Centre > Verbal interview > Medications
41200#H206	CAT-MUL	189896/3970(193866)	0.0505469	0.0226017	0.0775744	0.000311771	LOGISTIC-BINARY	Operative procedures - main OPCS4: H20.6 Fibreoptic endoscopic resection of lesion of colon NEC		100091	Health-related outcomes	2000	Hospital inpatient	2005	Summary Operations	2005	Health-related outcomes > Hospital inpatient > Summary Operations
41272#S576	CAT-MUL	193775/91(193866)	0.231565	0.0917044	0.34631	0.000321243	LOGISTIC-BINARY	Operative procedures - OPCS4: S57.6 Cleansing and sterilisation of skin NEC		100091	Health-related outcomes	2000	Hospital inpatient	2005	Summary Operations	2005	Health-related outcomes > Hospital inpatient > Summary Operations
41200#X903	CAT-MUL	193699/167(193866)	0.185987	0.0763767	0.280492	0.000336156	LOGISTIC-BINARY	Operative procedures - main OPCS4: X90.3 Neutropenia drugs Band 1		100091	Health-related outcomes	2000	Hospital inpatient	2005	Summary Operations	2005	Health-related outcomes > Hospital inpatient > Summary Operations
41204#B948	CAT-MUL	193831/35(193866)	0.307089	0.111385	0.453347	0.000339498	LOGISTIC-BINARY	Diagnoses - secondary ICD10: B94.8 Sequelae of other specified infectious and parasitic diseases		100091	Health-related outcomes	2000	Hospital inpatient	2002	Summary Diagnoses	2002	Health-related outcomes > Hospital inpatient > Summary Diagnoses
41270#B948	CAT-MUL	193831/35(193866)	0.307089	0.111385	0.453347	0.000339498	LOGISTIC-BINARY	Diagnoses - ICD10: B94.8 Sequelae of other specified infectious and parasitic diseases		100091	Health-related outcomes	2000	Hospital inpatient	2002	Summary Diagnoses	2002	Health-related outcomes > Hospital inpatient > Summary Diagnoses
6154#Aspirin	CAT-MUL	168324/25492(193816)	0.0227462	0.0102396	0.0351402	0.000342257	LOGISTIC-BINARY	Medication for pain relief, constipation, heartburn		100000	Assessment Centre	100025	Touchscreen	100036	Health and medical history	100045	Assessment Centre > Touchscreen > Health and medical history > Medication
41200#Q052	CAT-MUL	193788/78(193866)	0.259951	0.102092	0.38932	0.000348168	LOGISTIC-BINARY	Operative procedures - main OPCS4: Q05.2 Dilation of cervix uteri		100091	Health-related outcomes	2000	Hospital inpatient	2005	Summary Operations	2005	Health-related outcomes > Hospital inpatient > Summary Operations
41202#M315	CAT-MUL	193850/16(193866)	0.364244	0.126229	0.537841	0.000352138	LOGISTIC-BINARY	Diagnoses - main ICD10: M31.5 Giant cell arteritis with polymyalgia rheumatica		100091	Health-related outcomes	2000	Hospital inpatient	2002	Summary Diagnoses	2002	Health-related outcomes > Hospital inpatient > Summary Diagnoses
40011#8580	CAT-MUL	193854/12(193866)	0.388859	0.127096	0.571164	0.000360961	LOGISTIC-BINARY	Histology of cancer tumour: Thymoma, malignant, NOS		100091	Health-related outcomes	100092	Cancer register	100092	Cancer register	100092	Health-related outcomes > Cancer register
41272#M534	CAT-MUL	193845/21(193866)	0.365968	0.127954	0.541724	0.000378574	LOGISTIC-BINARY	Operative procedures - OPCS4: M53.4 Total removal of tension-free vaginal tape		100091	Health-related outcomes	2000	Hospital inpatient	2005	Summary Operations	2005	Health-related outcomes > Hospital inpatient > Summary Operations
41204#T854	CAT-MUL	193852/14(193866)	0.394684	0.131362	0.583113	0.000379189	LOGISTIC-BINARY	Diagnoses - secondary ICD10: T85.4 Mechanical complication of breast prosthesis and implant		100091	Health-related outcomes	2000	Hospital inpatient	2002	Summary Diagnoses	2002	Health-related outcomes > Hospital inpatient > Summary Diagnoses
41270#D150	CAT-MUL	193846/20(193866)	0.335008	0.114233	0.494463	0.000399423	LOGISTIC-BINARY	Diagnoses - ICD10: D15.0 Thymus		100091	Health-related outcomes	2000	Hospital inpatient	2002	Summary Diagnoses	2002	Health-related outcomes > Hospital inpatient > Summary Diagnoses
41203#9694	CAT-MUL	193829/37(193866)	0.306119	0.112958	0.457826	0.000399706	LOGISTIC-BINARY	Diagnoses - main ICD9: 9694 Poisoning by benzodiazepine-based tranquillizers		100091	Health-related outcomes	2000	Hospital inpatient	2002	Summary Diagnoses	2002	Health-related outcomes > Hospital inpatient > Summary Diagnoses
41270#C830	CAT-MUL	193740/126(193866)	0.192332	0.0761761	0.290324	0.000403368	LOGISTIC-BINARY	Diagnoses - ICD10: C83.0 Small cell (diffuse)		100091	Health-related outcomes	2000	Hospital inpatient	2002	Summary Diagnoses	2002	Health-related outcomes > Hospital inpatient > Summary Diagnoses
41204#N19	CAT-MUL	193092/774(193866)	0.0967545	0.0410606	0.148431	0.000406239	LOGISTIC-BINARY	Diagnoses - secondary ICD10: N19 Unspecified renal failure		100091	Health-related outcomes	2000	Hospital inpatient	2002	Summary Diagnoses	2002	Health-related outcomes > Hospital inpatient > Summary Diagnoses
41204#B259	CAT-MUL	193806/60(193866)	0.260522	0.0970522	0.389498	0.000422279	LOGISTIC-BINARY	Diagnoses - secondary ICD10: B25.9 Cytomegaloviral disease, unspecified		100091	Health-related outcomes	2000	Hospital inpatient	2002	Summary Diagnoses	2002	Health-related outcomes > Hospital inpatient > Summary Diagnoses
41270#T212	CAT-MUL	193839/27(193866)	0.319021	0.110965	0.473296	0.000422534	LOGISTIC-BINARY	Diagnoses - ICD10: T21.2 Burn of second degree of trunk		100091	Health-related outcomes	2000	Hospital inpatient	2002	Summary Diagnoses	2002	Health-related outcomes > Hospital inpatient > Summary Diagnoses
41204#T860	CAT-MUL	193810/56(193866)	0.270486	0.0998178	0.403915	0.000425807	LOGISTIC-BINARY	Diagnoses - secondary ICD10: T86.0 Bone-marrow transplant rejection		100091	Health-related outcomes	2000	Hospital inpatient	2002	Summary Diagnoses	2002	Health-related outcomes > Hospital inpatient > Summary Diagnoses
41272#K528	CAT-MUL	193835/31(193866)	0.293703	0.106163	0.438309	0.000428491	LOGISTIC-BINARY	Operative procedures - OPCS4: K52.8 Other specified open operations on conducting system of heart		100091	Health-related outcomes	2000	Hospital inpatient	2005	Summary Operations	2005	Health-related outcomes > Hospital inpatient > Summary Operations
30710	CONTINUOUS	184390	0.00812625	0.00360058	0.0126519	0.000432764	LINEAR	C-reactive protein		100078	Biological samples	100079	Blood assays	100080	Blood biochemistry	17518	Biological samples > Blood assays > Blood biochemistry
41204#M1900	CAT-MUL	193847/19(193866)	0.330303	0.108911	0.487694	0.000438683	LOGISTIC-BINARY	Diagnoses - secondary ICD10: M19.00 Primary arthrosis of other joints (Multiple sites)		100091	Health-related outcomes	2000	Hospital inpatient	2002	Summary Diagnoses	2002	Health-related outcomes > Hospital inpatient > Summary Diagnoses
40002#A419	CAT-MUL	193550/316(193866)	0.133982	0.0548692	0.204753	0.000444921	LOGISTIC-BINARY	Contributory (secondary) causes of death: ICD10: A41.9 Septicaemia, unspecified		100091	Health-related outcomes	100093	Death register	100093	Death register	100093	Health-related outcomes > Death register
41202#K269	CAT-MUL	193344/522(193866)	0.115508	0.0479438	0.177213	0.000451832	LOGISTIC-BINARY	Diagnoses - main ICD10: K26.9 Unspecified as acute or chronic, without haemorrhage or perforation		100091	Health-related outcomes	2000	Hospital inpatient	2002	Summary Diagnoses	2002	Health-related outcomes > Hospital inpatient > Summary Diagnoses
41205#E9503	CAT-MUL	193813/53(193866)	0.270722	0.100351	0.407421	0.000452964	LOGISTIC-BINARY	Diagnoses - secondary ICD9: E9503 Suicide and s.i. poisoning by tranquillizers, other psychotropic agents		100091	Health-related outcomes	2000	Hospital inpatient	2002	Summary Diagnoses	2002	Health-related outcomes > Hospital inpatient > Summary Diagnoses
41271#E9503	CAT-MUL	193813/53(193866)	0.270722	0.100351	0.407421	0.000452964	LOGISTIC-BINARY	Diagnoses - ICD9: E9503 Suicide and s.i. poisoning by tranquillizers, other psychotropic agents		100091	Health-related outcomes	2000	Hospital inpatient	2002	Summary Diagnoses	2002	Health-related outcomes > Hospital inpatient > Summary Diagnoses
41204#Z851	CAT-MUL	193260/606(193866)	0.105174	0.0438776	0.16158	0.000453083	LOGISTIC-BINARY	Diagnoses - secondary ICD10: Z85.1 Personal history of malignant neoplasm of trachea, bronchus and lung		100091	Health-related outcomes	2000	Hospital inpatient	2002	Summary Diagnoses	2002	Health-related outcomes > Hospital inpatient > Summary Diagnoses
41270#Z851	CAT-MUL	193260/606(193866)	0.105174	0.0438776	0.16158	0.000453083	LOGISTIC-BINARY	Diagnoses - ICD10: Z85.1 Personal history of malignant neoplasm of trachea, bronchus and lung		100091	Health-related outcomes	2000	Hospital inpatient	2002	Summary Diagnoses	2002	Health-related outcomes > Hospital inpatient > Summary Diagnoses
41270#R410	CAT-MUL	191459/2407(193866)	0.0586453	0.0250999	0.0908121	0.000465715	LOGISTIC-BINARY	Diagnoses - ICD10: R41.0 Disorientation, unspecified		100091	Health-related outcomes	2000	Hospital inpatient	2002	Summary Diagnoses	2002	Health-related outcomes > Hospital inpatient > Summary Diagnoses
41272#L913	CAT-MUL	192893/973(193866)	0.091805	0.0385557	0.141547	0.000470335	LOGISTIC-BINARY	Operative procedures - OPCS4: L91.3 Attention to central venous catheter NEC		100091	Health-related outcomes	2000	Hospital inpatient	2005	Summary Operations	2005	Health-related outcomes > Hospital inpatient > Summary Operations
41204#F331	CAT-MUL	193855/11(193866)	0.410909	0.121448	0.604134	0.000473676	LOGISTIC-BINARY	Diagnoses - secondary ICD10: F33.1 Recurrent depressive disorder, current episode moderate		100091	Health-related outcomes	2000	Hospital inpatient	2002	Summary Diagnoses	2002	Health-related outcomes > Hospital inpatient > Summary Diagnoses
30250	CONTINUOUS	184463	0.00801311	0.00351501	0.0125112	0.000480273	LINEAR	Reticulocyte count		100078	Biological samples	100079	Blood assays	100080	Blood count	100081	Biological samples > Blood assays > Blood count
41200#W836	CAT-MUL	193790/76(193866)	0.248033	0.0930586	0.374108	0.000491696	LOGISTIC-BINARY	Operative procedures - main OPCS4: W83.6 Endoscopic excision of articular cartilage NEC		100091	Health-related outcomes	2000	Hospital inpatient	2005	Summary Operations	2005	Health-related outcomes > Hospital inpatient > Summary Operations
41272#E048	CAT-MUL	193756/110(193866)	0.218193	0.0835121	0.330353	0.000492129	LOGISTIC-BINARY	Operative procedures - OPCS4: E04.8 Other specified operations on turbinate of nose		100091	Health-related outcomes	2000	Hospital inpatient	2005	Summary Operations	2005	Health-related outcomes > Hospital inpatient > Summary Operations
41210#W711	CAT-MUL	193847/19(193866)	0.361423	0.118623	0.536398	0.000492452	LOGISTIC-BINARY	Operative procedures - secondary OPCS4: W71.1 Open drilling of articular cartilage		100091	Health-related outcomes	2000	Hospital inpatient	2005	Summary Operations	2005	Health-related outcomes > Hospital inpatient > Summary Operations
41204#I509	CAT-MUL	192201/1665(193866)	0.0673324	0.028338	0.104424	0.000518843	LOGISTIC-BINARY	Diagnoses - secondary ICD10: I50.9 Heart failure, unspecified		100091	Health-related outcomes	2000	Hospital inpatient	2002	Summary Diagnoses	2002	Health-related outcomes > Hospital inpatient > Summary Diagnoses
41272#J128	CAT-MUL	193856/10(193866)	0.422244	0.126048	0.626284	0.000520568	LOGISTIC-BINARY	Operative procedures - OPCS4: J12.8 Other specified other therapeutic percutaneous operations on liver		100091	Health-related outcomes	2000	Hospital inpatient	2005	Summary Operations	2005	Health-related outcomes > Hospital inpatient > Summary Operations
41246#2470	CAT-MUL	184938/1055(185993)	0.0900337	0.037933	0.13984	0.000523986	LOGISTIC-BINARY	Treatment speciality of consultant (recoded): Respiratory Medicine		100091	Health-related outcomes	2000	Hospital inpatient	2001	Summary Administration	2001	Health-related outcomes > Hospital inpatient > Summary Administration
41270#C343	CAT-MUL	193444/422(193866)	0.119594	0.048573	0.184	0.00052505	LOGISTIC-BINARY	Diagnoses - ICD10: C34.3 Lower lobe, bronchus or lung		100091	Health-related outcomes	2000	Hospital inpatient	2002	Summary Diagnoses	2002	Health-related outcomes > Hospital inpatient > Summary Diagnoses
41270#I509	CAT-MUL	191991/1875(193866)	0.0640145	0.026941	0.0993789	0.000528615	LOGISTIC-BINARY	Diagnoses - ICD10: I50.9 Heart failure, unspecified		100091	Health-related outcomes	2000	Hospital inpatient	2002	Summary Diagnoses	2002	Health-related outcomes > Hospital inpatient > Summary Diagnoses
41202#H539	CAT-MUL	193762/104(193866)	0.214896	0.0815626	0.326126	0.000532121	LOGISTIC-BINARY	Diagnoses - main ICD10: H53.9 Visual disturbance, unspecified		100091	Health-related outcomes	2000	Hospital inpatient	2002	Summary Diagnoses	2002	Health-related outcomes > Hospital inpatient > Summary Diagnoses
41272#L916	CAT-MUL	193732/134(193866)	0.19516	0.0756272	0.297517	0.000532573	LOGISTIC-BINARY	Operative procedures - OPCS4: L91.6 Cannulation of vein NEC		100091	Health-related outcomes	2000	Hospital inpatient	2005	Summary Operations	2005	Health-related outcomes > Hospital inpatient > Summary Operations
41204#C499	CAT-MUL	193849/17(193866)	0.350387	0.10957	0.518689	0.000535221	LOGISTIC-BINARY	Diagnoses - secondary ICD10: C49.9 Connective and soft tissue, unspecified		100091	Health-related outcomes	2000	Hospital inpatient	2002	Summary Diagnoses	2002	Health-related outcomes > Hospital inpatient > Summary Diagnoses
41272#L713	CAT-MUL	193580/286(193866)	0.161273	0.0641514	0.24739	0.000542387	LOGISTIC-BINARY	Operative procedures - OPCS4: L71.3 Percutaneous transluminal embolisation of artery		100091	Health-related outcomes	2000	Hospital inpatient	2005	Summary Operations	2005	Health-related outcomes > Hospital inpatient > Summary Operations
41204#E831	CAT-MUL	193561/305(193866)	0.141847	0.056559	0.217708	0.000542686	LOGISTIC-BINARY	Diagnoses - secondary ICD10: E83.1 Disorders of iron metabolism		100091	Health-related outcomes	2000	Hospital inpatient	2002	Summary Diagnoses	2002	Health-related outcomes > Hospital inpatient > Summary Diagnoses
41202#I611	CAT-MUL	193785/81(193866)	0.216263	0.0805431	0.327591	0.000548847	LOGISTIC-BINARY	Diagnoses - main ICD10: I61.1 Intracerebral haemorrhage in hemisphere, cortical		100091	Health-related outcomes	2000	Hospital inpatient	2002	Summary Diagnoses	2002	Health-related outcomes > Hospital inpatient > Summary Diagnoses
41272#U213	CAT-MUL	193821/45(193866)	0.273407	0.0978219	0.411771	0.000549825	LOGISTIC-BINARY	Operative procedures - OPCS4: U21.3 Positron emission tomography NEC		100091	Health-related outcomes	2000	Hospital inpatient	2005	Summary Operations	2005	Health-related outcomes > Hospital inpatient > Summary Operations
40006#D45	CAT-MUL	193807/59(193866)	0.242607	0.0870058	0.365293	0.000552141	LOGISTIC-BINARY	Type of cancer: ICD10: D45 Polycythaemia vera		100091	Health-related outcomes	100092	Cancer register	100092	Cancer register	100092	Health-related outcomes > Cancer register
41256#627	CAT-MUL	193847/19(193866)	0.34466	0.113899	0.518454	0.000558699	LOGISTIC-BINARY	Operative procedures - main OPCS3: 627 Dilatation of urethra		100091	Health-related outcomes	2000	Hospital inpatient	2005	Summary Operations	2005	Health-related outcomes > Hospital inpatient > Summary Operations
41273#627	CAT-MUL	193847/19(193866)	0.34466	0.113899	0.518454	0.000558699	LOGISTIC-BINARY	Operative procedures - OPCS3: 627 Dilatation of urethra		100091	Health-related outcomes	2000	Hospital inpatient	2005	Summary Operations	2005	Health-related outcomes > Hospital inpatient > Summary Operations
41202#M350	CAT-MUL	193818/48(193866)	0.272105	0.0966103	0.409615	0.000565682	LOGISTIC-BINARY	Diagnoses - main ICD10: M35.0 Sicca syndrome [Sjogren]		100091	Health-related outcomes	2000	Hospital inpatient	2002	Summary Diagnoses	2002	Health-related outcomes > Hospital inpatient > Summary Diagnoses
41270#R509	CAT-MUL	190803/3063(193866)	0.0552534	0.0232016	0.0860668	0.00056806	LOGISTIC-BINARY	Diagnoses - ICD10: R50.9 Fever, unspecified		100091	Health-related outcomes	2000	Hospital inpatient	2002	Summary Diagnoses	2002	Health-related outcomes > Hospital inpatient > Summary Diagnoses
41232#NHS patient: formally detained under Part III, Mental Health Act 1983, or under other Acts	CAT-MUL	193839/27(193866)	0.328004	0.107362	0.490651	0.000576746	LOGISTIC-BINARY	Administrative and legal statuses		100091	Health-related outcomes	2000	Hospital inpatient	2001	Summary Administration	2001	Health-related outcomes > Hospital inpatient > Summary Administration
41204#A410	CAT-MUL	193742/124(193866)	0.19229	0.0726353	0.292757	0.000577779	LOGISTIC-BINARY	Diagnoses - secondary ICD10: A41.0 Septicaemia due to Staphylococcus aureus		100091	Health-related outcomes	2000	Hospital inpatient	2002	Summary Diagnoses	2002	Health-related outcomes > Hospital inpatient > Summary Diagnoses
41204#R452	CAT-MUL	193802/64(193866)	0.243011	0.0875159	0.366958	0.000578285	LOGISTIC-BINARY	Diagnoses - secondary ICD10: R45.2 Unhappiness		100091	Health-related outcomes	2000	Hospital inpatient	2002	Summary Diagnoses	2002	Health-related outcomes > Hospital inpatient > Summary Diagnoses
41230#5CP	CAT-MUL	193856/10(193866)	0.423345	0.117426	0.629234	0.000587931	LOGISTIC-BINARY	PCT where patients GP was registered: HERTSMERE PCT		100091	Health-related outcomes	2000	Hospital inpatient	2001	Summary Administration	2001	Health-related outcomes > Hospital inpatient > Summary Administration
41204#D696	CAT-MUL	192807/1059(193866)	0.0849192	0.0347914	0.131881	0.00060091	LOGISTIC-BINARY	Diagnoses - secondary ICD10: D69.6 Thrombocytopenia, unspecified		100091	Health-related outcomes	2000	Hospital inpatient	2002	Summary Diagnoses	2002	Health-related outcomes > Hospital inpatient > Summary Diagnoses
20004#1443	CAT-MUL	193605/218(193823)	0.161948	0.0625839	0.248438	0.00061135	LOGISTIC-BINARY	Operation code: other amputation		100000	Assessment Centre	100071	Verbal interview	100076	Operations	100076	Assessment Centre > Verbal interview > Operations
20002#1514	CAT-MUL	193636/187(193823)	0.173174	0.066809	0.265838	0.000615441	LOGISTIC-BINARY	Non-cancer illness code, self-reported: cystitis		100000	Assessment Centre	100071	Verbal interview	100074	Medical conditions	100074	Assessment Centre > Verbal interview > Medical conditions
41270#R201	CAT-MUL	193853/13(193866)	0.394293	0.117142	0.586053	0.000621195	LOGISTIC-BINARY	Diagnoses - ICD10: R20.1 Hypoaesthesia of skin		100091	Health-related outcomes	2000	Hospital inpatient	2002	Summary Diagnoses	2002	Health-related outcomes > Hospital inpatient > Summary Diagnoses
41270#C859	CAT-MUL	193239/627(193866)	0.104716	0.0421713	0.162271	0.000621616	LOGISTIC-BINARY	Diagnoses - ICD10: C85.9 Non-Hodgkin's lymphoma, unspecified type		100091	Health-related outcomes	2000	Hospital inpatient	2002	Summary Diagnoses	2002	Health-related outcomes > Hospital inpatient > Summary Diagnoses
41201#V021	CAT-MUL	193853/13(193866)	0.380886	0.114042	0.567346	0.000633015	LOGISTIC-BINARY	External causes - ICD10: V02.1 Traffic accident		100091	Health-related outcomes	2000	Hospital inpatient	2002	Summary Diagnoses	2002	Health-related outcomes > Hospital inpatient > Summary Diagnoses
41270#V021	CAT-MUL	193853/13(193866)	0.380886	0.114042	0.567346	0.000633015	LOGISTIC-BINARY	Diagnoses - ICD10: V02.1 Traffic accident		100091	Health-related outcomes	2000	Hospital inpatient	2002	Summary Diagnoses	2002	Health-related outcomes > Hospital inpatient > Summary Diagnoses
41270#T860	CAT-MUL	193806/60(193866)	0.260004	0.09128	0.39253	0.000634529	LOGISTIC-BINARY	Diagnoses - ICD10: T86.0 Bone-marrow transplant rejection		100091	Health-related outcomes	2000	Hospital inpatient	2002	Summary Diagnoses	2002	Health-related outcomes > Hospital inpatient > Summary Diagnoses
41204#D751	CAT-MUL	193697/169(193866)	0.171069	0.0650792	0.262179	0.000637123	LOGISTIC-BINARY	Diagnoses - secondary ICD10: D75.1 Secondary polycythaemia		100091	Health-related outcomes	2000	Hospital inpatient	2002	Summary Diagnoses	2002	Health-related outcomes > Hospital inpatient > Summary Diagnoses
41200#V296	CAT-MUL	193854/12(193866)	0.390454	0.118615	0.585015	0.000658774	LOGISTIC-BINARY	Operative procedures - main OPCS4: V29.6 Primary microdiscectomy of cervical intervertebral disc		100091	Health-related outcomes	2000	Hospital inpatient	2005	Summary Operations	2005	Health-related outcomes > Hospital inpatient > Summary Operations
41270#F102	CAT-MUL	192737/1129(193866)	0.0864661	0.0349577	0.134726	0.000674174	LOGISTIC-BINARY	Diagnoses - ICD10: F10.2 Dependence syndrome		100091	Health-related outcomes	2000	Hospital inpatient	2002	Summary Diagnoses	2002	Health-related outcomes > Hospital inpatient > Summary Diagnoses
41210#C544	CAT-MUL	193756/110(193866)	0.199151	0.0731237	0.304392	0.000687061	LOGISTIC-BINARY	Operative procedures - secondary OPCS4: C54.4 Buckling of sclera and local or encircling explant HFQ		100091	Health-related outcomes	2000	Hospital inpatient	2005	Summary Operations	2005	Health-related outcomes > Hospital inpatient > Summary Operations
41210#B084	CAT-MUL	193854/12(193866)	0.380159	0.102638	0.564525	0.000687845	LOGISTIC-BINARY	Operative procedures - secondary OPCS4: B08.4 Lobectomy of thyroid gland NEC		100091	Health-related outcomes	2000	Hospital inpatient	2005	Summary Operations	2005	Health-related outcomes > Hospital inpatient > Summary Operations
41200#J663	CAT-MUL	193854/12(193866)	0.375587	0.101841	0.557826	0.000703814	LOGISTIC-BINARY	Operative procedures - main OPCS4: J66.3 Percutaneous drainage of lesion of pancreas NEC		100091	Health-related outcomes	2000	Hospital inpatient	2005	Summary Operations	2005	Health-related outcomes > Hospital inpatient > Summary Operations
41210#U213	CAT-MUL	193838/28(193866)	0.317306	0.103949	0.477864	0.000704429	LOGISTIC-BINARY	Operative procedures - secondary OPCS4: U21.3 Positron emission tomography NEC		100091	Health-related outcomes	2000	Hospital inpatient	2005	Summary Operations	2005	Health-related outcomes > Hospital inpatient > Summary Operations
41272#C553	CAT-MUL	193772/94(193866)	0.207307	0.0747658	0.316357	0.000708785	LOGISTIC-BINARY	Operative procedures - OPCS4: C55.3 Drainage of subretinal fluid through sclera		100091	Health-related outcomes	2000	Hospital inpatient	2005	Summary Operations	2005	Health-related outcomes > Hospital inpatient > Summary Operations
41272#X387	CAT-MUL	193674/192(193866)	0.170473	0.0641996	0.262357	0.000714191	LOGISTIC-BINARY	Operative procedures - OPCS4: X38.7 Subcutaneous injection of haematological growth factor		100091	Health-related outcomes	2000	Hospital inpatient	2005	Summary Operations	2005	Health-related outcomes > Hospital inpatient > Summary Operations
41204#A047	CAT-MUL	193528/338(193866)	0.131053	0.0507766	0.202914	0.000715241	LOGISTIC-BINARY	Diagnoses - secondary ICD10: A04.7 Enterocolitis due to Clostridium difficile		100091	Health-related outcomes	2000	Hospital inpatient	2002	Summary Diagnoses	2002	Health-related outcomes > Hospital inpatient > Summary Diagnoses
41204#C153	CAT-MUL	193856/10(193866)	-27.3546	-43.2542	-11.3296	0.000715658	LOGISTIC-BINARY	Diagnoses - secondary ICD10: C15.3 Upper third of oesophagus		100091	Health-related outcomes	2000	Hospital inpatient	2002	Summary Diagnoses	2002	Health-related outcomes > Hospital inpatient > Summary Diagnoses
6164#Other exercises (eg: swimming, cycling, keep fit, bowling)	CAT-MUL	99379/93882(193261)	-0.0155455	-0.0245683	-0.00653293	0.000727864	LOGISTIC-BINARY	Types of physical activity in last 4 weeks		100000	Assessment Centre	100025	Touchscreen	100050	Lifestyle and environment	100054	Assessment Centre > Touchscreen > Lifestyle and environment > Physical activity
41200#X867	CAT-MUL	193842/24(193866)	0.332544	0.101514	0.497297	0.000738828	LOGISTIC-BINARY	Operative procedures - main OPCS4: X86.7 Cytomegalovirus drugs Band 1		100091	Health-related outcomes	2000	Hospital inpatient	2005	Summary Operations	2005	Health-related outcomes > Hospital inpatient > Summary Operations
20003#1140865800	CAT-MUL	193350/473(193823)	-0.213458	-0.346149	-0.0974091	0.000739563	LOGISTIC-BINARY	Treatment/medication code: lactulose product		100000	Assessment Centre	100071	Verbal interview	100075	Medications	100075	Assessment Centre > Verbal interview > Medications
41272#L997	CAT-MUL	192092/1774(193866)	0.0676286	0.027234	0.106017	0.000760969	LOGISTIC-BINARY	Operative procedures - OPCS4: L99.7 Percutaneous transluminal peripheral insertion of central catheter		100091	Health-related outcomes	2000	Hospital inpatient	2005	Summary Operations	2005	Health-related outcomes > Hospital inpatient > Summary Operations
41270#J81	CAT-MUL	193538/328(193866)	0.130985	0.050291	0.203158	0.000762766	LOGISTIC-BINARY	Diagnoses - ICD10: J81 Pulmonary oedema		100091	Health-related outcomes	2000	Hospital inpatient	2002	Summary Diagnoses	2002	Health-related outcomes > Hospital inpatient > Summary Diagnoses
41270#Y548	CAT-MUL	193844/22(193866)	0.319974	0.0977475	0.480694	0.000783274	LOGISTIC-BINARY	Diagnoses - ICD10: Y54.8 Agents affecting uric acid metabolism		100091	Health-related outcomes	2000	Hospital inpatient	2002	Summary Diagnoses	2002	Health-related outcomes > Hospital inpatient > Summary Diagnoses
41250#Not applicable	CAT-MUL	160319/33547(193866)	0.0197074	0.00815703	0.0311761	0.000790293	LOGISTIC-BINARY	Methods of discharge from hospital (recoded)		100091	Health-related outcomes	2000	Hospital inpatient	2001	Summary Administration	2001	Health-related outcomes > Hospital inpatient > Summary Administration
41201#X505	CAT-MUL	193852/14(193866)	0.384099	0.103693	0.572093	0.000795332	LOGISTIC-BINARY	External causes - ICD10: X50.5 Trade and service area		100091	Health-related outcomes	2000	Hospital inpatient	2002	Summary Diagnoses	2002	Health-related outcomes > Hospital inpatient > Summary Diagnoses
41270#X505	CAT-MUL	193852/14(193866)	0.384099	0.103693	0.572093	0.000795332	LOGISTIC-BINARY	Diagnoses - ICD10: X50.5 Trade and service area		100091	Health-related outcomes	2000	Hospital inpatient	2002	Summary Diagnoses	2002	Health-related outcomes > Hospital inpatient > Summary Diagnoses
41230#5HV	CAT-MUL	193774/92(193866)	0.234773	0.0843754	0.361148	0.000800279	LOGISTIC-BINARY	PCT where patients GP was registered: DUDLEY BEACON AND CASTLE PCT		100091	Health-related outcomes	2000	Hospital inpatient	2001	Summary Administration	2001	Health-related outcomes > Hospital inpatient > Summary Administration
41270#D462	CAT-MUL	193833/33(193866)	0.28369	0.0910146	0.428547	0.00080436	LOGISTIC-BINARY	Diagnoses - ICD10: D46.2 Refractory anaemia with excess of blasts		100091	Health-related outcomes	2000	Hospital inpatient	2002	Summary Diagnoses	2002	Health-related outcomes > Hospital inpatient > Summary Diagnoses
41204#A498	CAT-MUL	193653/213(193866)	0.156124	0.0582732	0.241534	0.000808659	LOGISTIC-BINARY	Diagnoses - secondary ICD10: A49.8 Other bacterial infections of unspecified site		100091	Health-related outcomes	2000	Hospital inpatient	2002	Summary Diagnoses	2002	Health-related outcomes > Hospital inpatient > Summary Diagnoses
41210#Y631	CAT-MUL	193842/24(193866)	0.33409	0.102061	0.501844	0.000812428	LOGISTIC-BINARY	Operative procedures - secondary OPCS4: Y63.1 Harvest of flap of latissimus dorsi muscle NEC		100091	Health-related outcomes	2000	Hospital inpatient	2005	Summary Operations	2005	Health-related outcomes > Hospital inpatient > Summary Operations
41272#Y631	CAT-MUL	193842/24(193866)	0.33409	0.102061	0.501844	0.000812428	LOGISTIC-BINARY	Operative procedures - OPCS4: Y63.1 Harvest of flap of latissimus dorsi muscle NEC		100091	Health-related outcomes	2000	Hospital inpatient	2005	Summary Operations	2005	Health-related outcomes > Hospital inpatient > Summary Operations
41272#L541	CAT-MUL	193680/186(193866)	0.156473	0.0580141	0.242001	0.000819585	LOGISTIC-BINARY	Operative procedures - OPCS4: L54.1 Percutaneous transluminal angioplasty of iliac artery		100091	Health-related outcomes	2000	Hospital inpatient	2005	Summary Operations	2005	Health-related outcomes > Hospital inpatient > Summary Operations
41202#A418	CAT-MUL	193780/86(193866)	0.21553	0.0751636	0.329997	0.000844099	LOGISTIC-BINARY	Diagnoses - main ICD10: A41.8 Other specified septicaemia		100091	Health-related outcomes	2000	Hospital inpatient	2002	Summary Diagnoses	2002	Health-related outcomes > Hospital inpatient > Summary Diagnoses
40006#C090	CAT-MUL	193856/10(193866)	0.387204	0.0973645	0.578165	0.000848369	LOGISTIC-BINARY	Type of cancer: ICD10: C09.0 Tonsillar fossa		100091	Health-related outcomes	100092	Cancer register	100092	Cancer register	100092	Health-related outcomes > Cancer register
41204#S032	CAT-MUL	193849/17(193866)	0.356036	0.0973757	0.531643	0.000868295	LOGISTIC-BINARY	Diagnoses - secondary ICD10: S03.2 Dislocation of tooth		100091	Health-related outcomes	2000	Hospital inpatient	2002	Summary Diagnoses	2002	Health-related outcomes > Hospital inpatient > Summary Diagnoses
41202#D752	CAT-MUL	193849/17(193866)	0.339442	0.0970651	0.510827	0.000888785	LOGISTIC-BINARY	Diagnoses - main ICD10: D75.2 Essential thrombocytosis		100091	Health-related outcomes	2000	Hospital inpatient	2002	Summary Diagnoses	2002	Health-related outcomes > Hospital inpatient > Summary Diagnoses
41271#9694	CAT-MUL	193825/41(193866)	0.285949	0.0938332	0.436636	0.00089	LOGISTIC-BINARY	Diagnoses - ICD9: 9694 Poisoning by benzodiazepine-based tranquillizers		100091	Health-related outcomes	2000	Hospital inpatient	2002	Summary Diagnoses	2002	Health-related outcomes > Hospital inpatient > Summary Diagnoses
41210#E381	CAT-MUL	193847/19(193866)	0.356533	0.104225	0.536532	0.000890508	LOGISTIC-BINARY	Operative procedures - secondary OPCS4: E38.1 Injection into larynx		100091	Health-related outcomes	2000	Hospital inpatient	2005	Summary Operations	2005	Health-related outcomes > Hospital inpatient > Summary Operations
41200#L912	CAT-MUL	193031/835(193866)	0.0921428	0.0355577	0.144691	0.000923576	LOGISTIC-BINARY	Operative procedures - main OPCS4: L91.2 Insertion of central venous catheter NEC		100091	Health-related outcomes	2000	Hospital inpatient	2005	Summary Operations	2005	Health-related outcomes > Hospital inpatient > Summary Operations
41272#E492	CAT-MUL	192557/1309(193866)	0.0748484	0.0291148	0.117957	0.000951035	LOGISTIC-BINARY	Operative procedures - OPCS4: E49.2 Diagnostic fibreoptic endoscopic examination of lower respiratory tract and lavage of lesion of lower respiratory tract		100091	Health-related outcomes	2000	Hospital inpatient	2005	Summary Operations	2005	Health-related outcomes > Hospital inpatient > Summary Operations
41270#Q549	CAT-MUL	193826/40(193866)	0.265821	0.0835401	0.404005	0.000959999	LOGISTIC-BINARY	Diagnoses - ICD10: Q54.9 Hypospadias, unspecified		100091	Health-related outcomes	2000	Hospital inpatient	2002	Summary Diagnoses	2002	Health-related outcomes > Hospital inpatient > Summary Diagnoses
41272#W836	CAT-MUL	193590/276(193866)	0.149606	0.0550668	0.233124	0.000960348	LOGISTIC-BINARY	Operative procedures - OPCS4: W83.6 Endoscopic excision of articular cartilage NEC		100091	Health-related outcomes	2000	Hospital inpatient	2005	Summary Operations	2005	Health-related outcomes > Hospital inpatient > Summary Operations
41200#L541	CAT-MUL	193708/158(193866)	0.164363	0.058975	0.25495	0.000960745	LOGISTIC-BINARY	Operative procedures - main OPCS4: L54.1 Percutaneous transluminal angioplasty of iliac artery		100091	Health-related outcomes	2000	Hospital inpatient	2005	Summary Operations	2005	Health-related outcomes > Hospital inpatient > Summary Operations
41272#U151	CAT-MUL	193833/33(193866)	0.300012	0.0943578	0.45658	0.000968202	LOGISTIC-BINARY	Operative procedures - OPCS4: U15.1 Lung perfusion scanning NEC		100091	Health-related outcomes	2000	Hospital inpatient	2005	Summary Operations	2005	Health-related outcomes > Hospital inpatient > Summary Operations
41200#P034	CAT-MUL	193814/52(193866)	0.284987	0.0937669	0.436766	0.000984983	LOGISTIC-BINARY	Operative procedures - main OPCS4: P03.4 Drainage of Bartholin gland		100091	Health-related outcomes	2000	Hospital inpatient	2005	Summary Operations	2005	Health-related outcomes > Hospital inpatient > Summary Operations
41210#S304	CAT-MUL	193852/14(193866)	0.365392	0.0962791	0.548101	0.0010063	LOGISTIC-BINARY	Operative procedures - secondary OPCS4: S30.4 Final inset of flap of skin to head or neck		100091	Health-related outcomes	2000	Hospital inpatient	2005	Summary Operations	2005	Health-related outcomes > Hospital inpatient > Summary Operations
41210#Q174	CAT-MUL	193816/50(193866)	0.286136	0.0938304	0.439249	0.00102001	LOGISTIC-BINARY	Operative procedures - secondary OPCS4: Q17.4 Endoscopic destruction of lesion of uterus NEC		100091	Health-related outcomes	2000	Hospital inpatient	2005	Summary Operations	2005	Health-related outcomes > Hospital inpatient > Summary Operations
41204#M7983	CAT-MUL	193828/38(193866)	0.280396	0.0862593	0.426171	0.00102522	LOGISTIC-BINARY	Diagnoses - secondary ICD10: M79.83 Other specified soft tissue disorders (Forearm)		100091	Health-related outcomes	2000	Hospital inpatient	2002	Summary Diagnoses	2002	Health-related outcomes > Hospital inpatient > Summary Diagnoses
41202#R02	CAT-MUL	193803/63(193866)	0.239295	0.0780196	0.367217	0.00106147	LOGISTIC-BINARY	Diagnoses - main ICD10: R02 Gangrene, not elsewhere classified		100091	Health-related outcomes	2000	Hospital inpatient	2002	Summary Diagnoses	2002	Health-related outcomes > Hospital inpatient > Summary Diagnoses
41202#J941	CAT-MUL	193856/10(193866)	0.362154	0.0842816	0.543661	0.00108543	LOGISTIC-BINARY	Diagnoses - main ICD10: J94.1 Fibrothorax		100091	Health-related outcomes	2000	Hospital inpatient	2002	Summary Diagnoses	2002	Health-related outcomes > Hospital inpatient > Summary Diagnoses
41200#W283	CAT-MUL	191473/2393(193866)	0.0598193	0.0230935	0.0949233	0.00109179	LOGISTIC-BINARY	Operative procedures - main OPCS4: W28.3 Removal of internal fixation from bone NEC		100091	Health-related outcomes	2000	Hospital inpatient	2005	Summary Operations	2005	Health-related outcomes > Hospital inpatient > Summary Operations
41202#J440	CAT-MUL	192824/1042(193866)	0.0793044	0.0301063	0.12543	0.0010995	LOGISTIC-BINARY	Diagnoses - main ICD10: J44.0 Chronic obstructive pulmonary disease with acute lower respiratory infection		100091	Health-related outcomes	2000	Hospital inpatient	2002	Summary Diagnoses	2002	Health-related outcomes > Hospital inpatient > Summary Diagnoses
41202#M629	CAT-MUL	193856/10(193866)	0.423898	0.10984	0.641993	0.00110519	LOGISTIC-BINARY	Diagnoses - main ICD10: M62.9 Disorder of muscle, unspecified		100091	Health-related outcomes	2000	Hospital inpatient	2002	Summary Diagnoses	2002	Health-related outcomes > Hospital inpatient > Summary Diagnoses
40002#T860	CAT-MUL	193850/16(193866)	0.35201	0.091209	0.530214	0.00111465	LOGISTIC-BINARY	Contributory (secondary) causes of death: ICD10: T86.0 Bone-marrow transplant rejection		100091	Health-related outcomes	100093	Death register	100093	Death register	100093	Health-related outcomes > Death register
41210#H558	CAT-MUL	193787/79(193866)	0.222822	0.0735444	0.343499	0.00111506	LOGISTIC-BINARY	Operative procedures - secondary OPCS4: H55.8 Other specified other operations on perianal region		100091	Health-related outcomes	2000	Hospital inpatient	2005	Summary Operations	2005	Health-related outcomes > Hospital inpatient > Summary Operations
41210#X903	CAT-MUL	193763/103(193866)	0.206257	0.0697088	0.319297	0.00112103	LOGISTIC-BINARY	Operative procedures - secondary OPCS4: X90.3 Neutropenia drugs Band 1		100091	Health-related outcomes	2000	Hospital inpatient	2005	Summary Operations	2005	Health-related outcomes > Hospital inpatient > Summary Operations
41270#A630	CAT-MUL	193776/90(193866)	0.233725	0.0780133	0.361306	0.00112484	LOGISTIC-BINARY	Diagnoses - ICD10: A63.0 Anogenital (venereal) warts		100091	Health-related outcomes	2000	Hospital inpatient	2002	Summary Diagnoses	2002	Health-related outcomes > Hospital inpatient > Summary Diagnoses
41272#J663	CAT-MUL	193848/18(193866)	0.343564	0.0916122	0.518327	0.00112917	LOGISTIC-BINARY	Operative procedures - OPCS4: J66.3 Percutaneous drainage of lesion of pancreas NEC		100091	Health-related outcomes	2000	Hospital inpatient	2005	Summary Operations	2005	Health-related outcomes > Hospital inpatient > Summary Operations
41200#C841	CAT-MUL	193847/19(193866)	0.330609	0.0930515	0.50313	0.00113213	LOGISTIC-BINARY	Operative procedures - main OPCS4: C84.1 Epiretinal dissection		100091	Health-related outcomes	2000	Hospital inpatient	2005	Summary Operations	2005	Health-related outcomes > Hospital inpatient > Summary Operations
41210#V559	CAT-MUL	193379/487(193866)	-0.209908	-0.345225	-0.0916594	0.00113243	LOGISTIC-BINARY	Operative procedures - secondary OPCS4: V55.9 Unspecified levels of spine		100091	Health-related outcomes	2000	Hospital inpatient	2005	Summary Operations	2005	Health-related outcomes > Hospital inpatient > Summary Operations
41272#V559	CAT-MUL	193379/487(193866)	-0.209908	-0.345225	-0.0916594	0.00113243	LOGISTIC-BINARY	Operative procedures - OPCS4: V55.9 Unspecified levels of spine		100091	Health-related outcomes	2000	Hospital inpatient	2005	Summary Operations	2005	Health-related outcomes > Hospital inpatient > Summary Operations
41202#R71	CAT-MUL	193856/10(193866)	0.382219	0.0907436	0.574661	0.0011344	LOGISTIC-BINARY	Diagnoses - main ICD10: R71 Abnormality of red blood cells		100091	Health-related outcomes	2000	Hospital inpatient	2002	Summary Diagnoses	2002	Health-related outcomes > Hospital inpatient > Summary Diagnoses
41200#N306	CAT-MUL	193841/25(193866)	0.30021	0.0851607	0.456182	0.00113557	LOGISTIC-BINARY	Operative procedures - main OPCS4: N30.6 Manual reduction of prepuce		100091	Health-related outcomes	2000	Hospital inpatient	2005	Summary Operations	2005	Health-related outcomes > Hospital inpatient > Summary Operations
134	INTEGER	193814	0.0251498	0.00999764	0.040302	0.00114117	ORDERED-LOGISTIC	Number of self-reported cancers		100000	Assessment Centre	100071	Verbal interview	100074	Medical conditions	100074	Assessment Centre > Verbal interview > Medical conditions
41210#E143	CAT-MUL	193825/41(193866)	0.278867	0.0854117	0.426655	0.00114752	LOGISTIC-BINARY	Operative procedures - secondary OPCS4: E14.3 External ethmoidectomy		100091	Health-related outcomes	2000	Hospital inpatient	2005	Summary Operations	2005	Health-related outcomes > Hospital inpatient > Summary Operations
40006#C927	CAT-MUL	193855/11(193866)	0.369962	0.0950159	0.559263	0.00116957	LOGISTIC-BINARY	Type of cancer: ICD10: C92.7 Other myeloid leukaemia		100091	Health-related outcomes	100092	Cancer register	100092	Cancer register	100092	Health-related outcomes > Cancer register
41272#F428	CAT-MUL	193806/60(193866)	0.245213	0.0780183	0.377378	0.00118584	LOGISTIC-BINARY	Operative procedures - OPCS4: F42.8 Other specified other operations on mouth		100091	Health-related outcomes	2000	Hospital inpatient	2005	Summary Operations	2005	Health-related outcomes > Hospital inpatient > Summary Operations
41204#B963	CAT-MUL	193693/173(193866)	0.164625	0.0571398	0.25701	0.00119205	LOGISTIC-BINARY	Diagnoses - secondary ICD10: B96.3 Haemophilus influenzae [H. influenzae] as the cause of diseases classified to other chapters		100091	Health-related outcomes	2000	Hospital inpatient	2002	Summary Diagnoses	2002	Health-related outcomes > Hospital inpatient > Summary Diagnoses
41270#B963	CAT-MUL	193693/173(193866)	0.164625	0.0571398	0.25701	0.00119205	LOGISTIC-BINARY	Diagnoses - ICD10: B96.3 Haemophilus influenzae [H. influenzae] as the cause of diseases classified to other chapters		100091	Health-related outcomes	2000	Hospital inpatient	2002	Summary Diagnoses	2002	Health-related outcomes > Hospital inpatient > Summary Diagnoses
20003#1140868226	CAT-MUL	169567/24256(193823)	0.021004	0.00823628	0.0336518	0.00119632	LOGISTIC-BINARY	Treatment/medication code: aspirin		100000	Assessment Centre	100071	Verbal interview	100075	Medications	100075	Assessment Centre > Verbal interview > Medications
41251#6008	CAT-MUL	192867/29(192896)	0.277035	0.0829475	0.427665	0.00123827	LOGISTIC-BINARY	Sources of admission to hospital (recoded): Transfer within NHS provider: Orthopaedics		100091	Health-related outcomes	2000	Hospital inpatient	2001	Summary Administration	2001	Health-related outcomes > Hospital inpatient > Summary Administration
41200#E544	CAT-MUL	193705/161(193866)	0.16953	0.0582616	0.264849	0.00123863	LOGISTIC-BINARY	Operative procedures - main OPCS4: E54.4 Excision of segment of lung		100091	Health-related outcomes	2000	Hospital inpatient	2005	Summary Operations	2005	Health-related outcomes > Hospital inpatient > Summary Operations
41272#K614	CAT-MUL	193579/287(193866)	0.136263	0.0485389	0.214513	0.00125166	LOGISTIC-BINARY	Operative procedures - OPCS4: K61.4 Removal of cardiac pacemaker system NEC		100091	Health-related outcomes	2000	Hospital inpatient	2005	Summary Operations	2005	Health-related outcomes > Hospital inpatient > Summary Operations
41210#K528	CAT-MUL	193837/29(193866)	0.284579	0.0843277	0.436437	0.00126566	LOGISTIC-BINARY	Operative procedures - secondary OPCS4: K52.8 Other specified open operations on conducting system of heart		100091	Health-related outcomes	2000	Hospital inpatient	2005	Summary Operations	2005	Health-related outcomes > Hospital inpatient > Summary Operations
41272#V296	CAT-MUL	193853/13(193866)	0.366201	0.09393	0.555471	0.00127574	LOGISTIC-BINARY	Operative procedures - OPCS4: V29.6 Primary microdiscectomy of cervical intervertebral disc		100091	Health-related outcomes	2000	Hospital inpatient	2005	Summary Operations	2005	Health-related outcomes > Hospital inpatient > Summary Operations
41210#U211	CAT-MUL	192544/1322(193866)	0.0742095	0.0276539	0.118085	0.00128702	LOGISTIC-BINARY	Operative procedures - secondary OPCS4: U21.1 Magnetic resonance imaging NEC		100091	Health-related outcomes	2000	Hospital inpatient	2005	Summary Operations	2005	Health-related outcomes > Hospital inpatient > Summary Operations
41200#G442	CAT-MUL	193804/62(193866)	0.228058	0.0710447	0.351658	0.00128743	LOGISTIC-BINARY	Operative procedures - main OPCS4: G44.2 Fibreoptic endoscopic removal of foreign body from upper gastrointestinal tract		100091	Health-related outcomes	2000	Hospital inpatient	2005	Summary Operations	2005	Health-related outcomes > Hospital inpatient > Summary Operations
41204#M899	CAT-MUL	193826/40(193866)	0.26622	0.0790831	0.408658	0.0013004	LOGISTIC-BINARY	Diagnoses - secondary ICD10: M89.9 Disorder of bone, unspecified		100091	Health-related outcomes	2000	Hospital inpatient	2002	Summary Diagnoses	2002	Health-related outcomes > Hospital inpatient > Summary Diagnoses
41204#A412	CAT-MUL	193836/30(193866)	0.282346	0.078958	0.430391	0.00130249	LOGISTIC-BINARY	Diagnoses - secondary ICD10: A41.2 Septicaemia due to unspecified staphylococcus		100091	Health-related outcomes	2000	Hospital inpatient	2002	Summary Diagnoses	2002	Health-related outcomes > Hospital inpatient > Summary Diagnoses
41272#E423	CAT-MUL	193331/535(193866)	0.106852	0.0385674	0.169186	0.00132173	LOGISTIC-BINARY	Operative procedures - OPCS4: E42.3 Temporary tracheostomy		100091	Health-related outcomes	2000	Hospital inpatient	2005	Summary Operations	2005	Health-related outcomes > Hospital inpatient > Summary Operations
41270#B259	CAT-MUL	193794/72(193866)	0.232544	0.0731935	0.359685	0.00133914	LOGISTIC-BINARY	Diagnoses - ICD10: B25.9 Cytomegaloviral disease, unspecified		100091	Health-related outcomes	2000	Hospital inpatient	2002	Summary Diagnoses	2002	Health-related outcomes > Hospital inpatient > Summary Diagnoses
41272#X862	CAT-MUL	193834/32(193866)	0.290837	0.0815623	0.44479	0.00134241	LOGISTIC-BINARY	Operative procedures - OPCS4: X86.2 Antifungal drugs Band 2		100091	Health-related outcomes	2000	Hospital inpatient	2005	Summary Operations	2005	Health-related outcomes > Hospital inpatient > Summary Operations
41270#I749	CAT-MUL	193824/42(193866)	0.259926	0.0771938	0.399403	0.00134279	LOGISTIC-BINARY	Diagnoses - ICD10: I74.9 Embolism and thrombosis of unspecified artery		100091	Health-related outcomes	2000	Hospital inpatient	2002	Summary Diagnoses	2002	Health-related outcomes > Hospital inpatient > Summary Diagnoses
41204#H022	CAT-MUL	193841/25(193866)	0.319117	0.0899142	0.488138	0.00135766	LOGISTIC-BINARY	Diagnoses - secondary ICD10: H02.2 Lagophthalmos		100091	Health-related outcomes	2000	Hospital inpatient	2002	Summary Diagnoses	2002	Health-related outcomes > Hospital inpatient > Summary Diagnoses
41202#C830	CAT-MUL	193765/101(193866)	0.19504	0.063557	0.303747	0.00136483	LOGISTIC-BINARY	Diagnoses - main ICD10: C83.0 Small cell (diffuse)		100091	Health-related outcomes	2000	Hospital inpatient	2002	Summary Diagnoses	2002	Health-related outcomes > Hospital inpatient > Summary Diagnoses
41270#T360	CAT-MUL	193841/25(193866)	0.330057	0.0920106	0.505045	0.00136795	LOGISTIC-BINARY	Diagnoses - ICD10: T36.0 Penicillins		100091	Health-related outcomes	2000	Hospital inpatient	2002	Summary Diagnoses	2002	Health-related outcomes > Hospital inpatient > Summary Diagnoses
41270#S909	CAT-MUL	193754/112(193866)	0.196353	0.0642151	0.306319	0.00138872	LOGISTIC-BINARY	Diagnoses - ICD10: S90.9 Superficial injury of ankle and foot, unspecified		100091	Health-related outcomes	2000	Hospital inpatient	2002	Summary Diagnoses	2002	Health-related outcomes > Hospital inpatient > Summary Diagnoses
41204#C831	CAT-MUL	193832/34(193866)	0.262269	0.0754423	0.403124	0.00139153	LOGISTIC-BINARY	Diagnoses - secondary ICD10: C83.1 Small cleaved cell (diffuse)		100091	Health-related outcomes	2000	Hospital inpatient	2002	Summary Diagnoses	2002	Health-related outcomes > Hospital inpatient > Summary Diagnoses
41270#M670	CAT-MUL	193849/17(193866)	0.359392	0.0903355	0.544532	0.00139513	LOGISTIC-BINARY	Diagnoses - ICD10: M67.0 Short Achilles tendon (acquired)		100091	Health-related outcomes	2000	Hospital inpatient	2002	Summary Diagnoses	2002	Health-related outcomes > Hospital inpatient > Summary Diagnoses
41210#W789	CAT-MUL	193817/49(193866)	0.25697	0.0776253	0.396282	0.00139643	LOGISTIC-BINARY	Operative procedures - secondary OPCS4: W78.9 Unspecified release of contracture of joint		100091	Health-related outcomes	2000	Hospital inpatient	2005	Summary Operations	2005	Health-related outcomes > Hospital inpatient > Summary Operations
41202#Z856	CAT-MUL	193833/33(193866)	0.291722	0.081918	0.446131	0.00139873	LOGISTIC-BINARY	Diagnoses - main ICD10: Z85.6 Personal history of leukaemia		100091	Health-related outcomes	2000	Hospital inpatient	2002	Summary Diagnoses	2002	Health-related outcomes > Hospital inpatient > Summary Diagnoses
41202#E069	CAT-MUL	193853/13(193866)	0.400386	0.100067	0.608485	0.00141011	LOGISTIC-BINARY	Diagnoses - main ICD10: E06.9 Thyroiditis, unspecified		100091	Health-related outcomes	2000	Hospital inpatient	2002	Summary Diagnoses	2002	Health-related outcomes > Hospital inpatient > Summary Diagnoses
41204#C844	CAT-MUL	193837/29(193866)	0.289513	0.0795958	0.442541	0.00141362	LOGISTIC-BINARY	Diagnoses - secondary ICD10: C84.4 Peripheral T-cell lymphoma		100091	Health-related outcomes	2000	Hospital inpatient	2002	Summary Diagnoses	2002	Health-related outcomes > Hospital inpatient > Summary Diagnoses
41210#S576	CAT-MUL	193798/68(193866)	0.235192	0.0722038	0.364696	0.0014167	LOGISTIC-BINARY	Operative procedures - secondary OPCS4: S57.6 Cleansing and sterilisation of skin NEC		100091	Health-related outcomes	2000	Hospital inpatient	2005	Summary Operations	2005	Health-related outcomes > Hospital inpatient > Summary Operations
41202#D462	CAT-MUL	193835/31(193866)	0.279986	0.0788311	0.42929	0.00142441	LOGISTIC-BINARY	Diagnoses - main ICD10: D46.2 Refractory anaemia with excess of blasts		100091	Health-related outcomes	2000	Hospital inpatient	2002	Summary Diagnoses	2002	Health-related outcomes > Hospital inpatient > Summary Diagnoses
41204#J950	CAT-MUL	193823/43(193866)	0.254292	0.0738786	0.391308	0.00143092	LOGISTIC-BINARY	Diagnoses - secondary ICD10: J95.0 Tracheostomy malfunction		100091	Health-related outcomes	2000	Hospital inpatient	2002	Summary Diagnoses	2002	Health-related outcomes > Hospital inpatient > Summary Diagnoses
41270#E86	CAT-MUL	190499/3367(193866)	0.0473717	0.0177074	0.0759804	0.00143471	LOGISTIC-BINARY	Diagnoses - ICD10: E86 Volume depletion		100091	Health-related outcomes	2000	Hospital inpatient	2002	Summary Diagnoses	2002	Health-related outcomes > Hospital inpatient > Summary Diagnoses
41200#F028	CAT-MUL	193853/13(193866)	0.369299	0.0925924	0.563846	0.00143953	LOGISTIC-BINARY	Operative procedures - main OPCS4: F02.8 Other specified extirpation of lesion of lip		100091	Health-related outcomes	2000	Hospital inpatient	2005	Summary Operations	2005	Health-related outcomes > Hospital inpatient > Summary Operations
41272#F028	CAT-MUL	193853/13(193866)	0.369299	0.0925924	0.563846	0.00143953	LOGISTIC-BINARY	Operative procedures - OPCS4: F02.8 Other specified extirpation of lesion of lip		100091	Health-related outcomes	2000	Hospital inpatient	2005	Summary Operations	2005	Health-related outcomes > Hospital inpatient > Summary Operations
25167	CONTINUOUS	18329	-0.024398	-0.0394086	-0.00938737	0.00144545	LINEAR	Mean MO in cerebral peduncle on FA skeleton (left)		100000	Assessment Centre	100003	Imaging	100	Brain MRI	134	Assessment Centre > Imaging > Brain MRI > Diffusion brain MRI > dMRI skeleton
41202#C857	CAT-MUL	193815/51(193866)	0.246226	0.0741671	0.380799	0.00145632	LOGISTIC-BINARY	Diagnoses - main ICD10: C85.7 Other specified types of non-Hodgkin's lymphoma		100091	Health-related outcomes	2000	Hospital inpatient	2002	Summary Diagnoses	2002	Health-related outcomes > Hospital inpatient > Summary Diagnoses
41210#Y532	CAT-MUL	179977/13889(193866)	0.0259927	0.00984346	0.0418862	0.00147224	LOGISTIC-BINARY	Operative procedures - secondary OPCS4: Y53.2 Approach to organ under ultrasonic control		100091	Health-related outcomes	2000	Hospital inpatient	2005	Summary Operations	2005	Health-related outcomes > Hospital inpatient > Summary Operations
41272#Y532	CAT-MUL	179977/13889(193866)	0.0259927	0.00984346	0.0418862	0.00147224	LOGISTIC-BINARY	Operative procedures - OPCS4: Y53.2 Approach to organ under ultrasonic control		100091	Health-related outcomes	2000	Hospital inpatient	2005	Summary Operations	2005	Health-related outcomes > Hospital inpatient > Summary Operations
41210#H426	CAT-MUL	193835/31(193866)	0.294444	0.0804077	0.452222	0.00148107	LOGISTIC-BINARY	Operative procedures - secondary OPCS4: H42.6 Perineal repair of prolapse of rectum NEC		100091	Health-related outcomes	2000	Hospital inpatient	2005	Summary Operations	2005	Health-related outcomes > Hospital inpatient > Summary Operations
41272#T432	CAT-MUL	193840/26(193866)	0.30993	0.0851918	0.475431	0.0014845	LOGISTIC-BINARY	Operative procedures - OPCS4: T43.2 Diagnostic endoscopic examination of peritoneum and biopsy of lesion of intra-abdominal organ NEC		100091	Health-related outcomes	2000	Hospital inpatient	2005	Summary Operations	2005	Health-related outcomes > Hospital inpatient > Summary Operations
41270#C831	CAT-MUL	193822/44(193866)	0.244594	0.0717953	0.377981	0.00149258	LOGISTIC-BINARY	Diagnoses - ICD10: C83.1 Small cleaved cell (diffuse)		100091	Health-related outcomes	2000	Hospital inpatient	2002	Summary Diagnoses	2002	Health-related outcomes > Hospital inpatient > Summary Diagnoses
41202#S208	CAT-MUL	193819/47(193866)	0.24716	0.0721101	0.381417	0.00149626	LOGISTIC-BINARY	Diagnoses - main ICD10: S20.8 Superficial injuries of other and unspecified parts of thorax		100091	Health-related outcomes	2000	Hospital inpatient	2002	Summary Diagnoses	2002	Health-related outcomes > Hospital inpatient > Summary Diagnoses
41200#M273	CAT-MUL	193700/166(193866)	0.171495	0.0567021	0.269563	0.00151844	LOGISTIC-BINARY	Operative procedures - main OPCS4: M27.3 Ureteroscopic extraction of calculus of ureter		100091	Health-related outcomes	2000	Hospital inpatient	2005	Summary Operations	2005	Health-related outcomes > Hospital inpatient > Summary Operations
41229#TAL	CAT-MUL	193809/57(193866)	0.248657	0.0748771	0.385383	0.00152134	LOGISTIC-BINARY	PCT responsible for patient data: TORBAY CARE TRUST		100091	Health-related outcomes	2000	Hospital inpatient	2001	Summary Administration	2001	Health-related outcomes > Hospital inpatient > Summary Administration
41202#C859	CAT-MUL	193428/438(193866)	0.114683	0.0401069	0.182212	0.00153064	LOGISTIC-BINARY	Diagnoses - main ICD10: C85.9 Non-Hodgkin's lymphoma, unspecified type		100091	Health-related outcomes	2000	Hospital inpatient	2002	Summary Diagnoses	2002	Health-related outcomes > Hospital inpatient > Summary Diagnoses
41202#M216	CAT-MUL	193816/50(193866)	0.256522	0.0750421	0.396471	0.00155543	LOGISTIC-BINARY	Diagnoses - main ICD10: M21.6 Other acquired deformities of ankle and foot		100091	Health-related outcomes	2000	Hospital inpatient	2002	Summary Diagnoses	2002	Health-related outcomes > Hospital inpatient > Summary Diagnoses
41270#N19	CAT-MUL	193012/854(193866)	0.0847353	0.0302863	0.135387	0.0015595	LOGISTIC-BINARY	Diagnoses - ICD10: N19 Unspecified renal failure		100091	Health-related outcomes	2000	Hospital inpatient	2002	Summary Diagnoses	2002	Health-related outcomes > Hospital inpatient > Summary Diagnoses
41270#Y850	CAT-MUL	193649/217(193866)	0.160723	0.0537421	0.253536	0.00156047	LOGISTIC-BINARY	Diagnoses - ICD10: Y85.0 Sequelae of motor-vehicle accident		100091	Health-related outcomes	2000	Hospital inpatient	2002	Summary Diagnoses	2002	Health-related outcomes > Hospital inpatient > Summary Diagnoses
41210#Z746	CAT-MUL	193831/35(193866)	0.273193	0.0751305	0.419502	0.00156068	LOGISTIC-BINARY	Operative procedures - secondary OPCS4: Z74.6 Rib NEC		100091	Health-related outcomes	2000	Hospital inpatient	2005	Summary Operations	2005	Health-related outcomes > Hospital inpatient > Summary Operations
41272#Z746	CAT-MUL	193831/35(193866)	0.273193	0.0751305	0.419502	0.00156068	LOGISTIC-BINARY	Operative procedures - OPCS4: Z74.6 Rib NEC		100091	Health-related outcomes	2000	Hospital inpatient	2005	Summary Operations	2005	Health-related outcomes > Hospital inpatient > Summary Operations
41200#X861	CAT-MUL	193825/41(193866)	0.268299	0.0757685	0.413094	0.00156369	LOGISTIC-BINARY	Operative procedures - main OPCS4: X86.1 Antifungal drugs Band 1		100091	Health-related outcomes	2000	Hospital inpatient	2005	Summary Operations	2005	Health-related outcomes > Hospital inpatient > Summary Operations
41270#R233	CAT-MUL	193740/126(193866)	0.184494	0.0595218	0.289622	0.00158463	LOGISTIC-BINARY	Diagnoses - ICD10: R23.3 Spontaneous ecchymoses		100091	Health-related outcomes	2000	Hospital inpatient	2002	Summary Diagnoses	2002	Health-related outcomes > Hospital inpatient > Summary Diagnoses
41270#A047	CAT-MUL	193395/471(193866)	0.109109	0.037993	0.173733	0.00160086	LOGISTIC-BINARY	Diagnoses - ICD10: A04.7 Enterocolitis due to Clostridium difficile		100091	Health-related outcomes	2000	Hospital inpatient	2002	Summary Diagnoses	2002	Health-related outcomes > Hospital inpatient > Summary Diagnoses
41270#N179	CAT-MUL	187216/6650(193866)	0.0343857	0.0127534	0.0555007	0.00161211	LOGISTIC-BINARY	Diagnoses - ICD10: N17.9 Acute renal failure, unspecified		100091	Health-related outcomes	2000	Hospital inpatient	2002	Summary Diagnoses	2002	Health-related outcomes > Hospital inpatient > Summary Diagnoses
20001#1074	CAT-MUL	193808/15(193823)	0.36061	0.0823941	0.546888	0.00161878	LOGISTIC-BINARY	Cancer code, self-reported: acute myeloid leukaemia		100000	Assessment Centre	100071	Verbal interview	100074	Medical conditions	100074	Assessment Centre > Verbal interview > Medical conditions
41202#C831	CAT-MUL	193828/38(193866)	0.257002	0.0726531	0.397416	0.00163915	LOGISTIC-BINARY	Diagnoses - main ICD10: C83.1 Small cleaved cell (diffuse)		100091	Health-related outcomes	2000	Hospital inpatient	2002	Summary Diagnoses	2002	Health-related outcomes > Hospital inpatient > Summary Diagnoses
41270#G558	CAT-MUL	193802/64(193866)	0.235441	0.0708471	0.367011	0.001654	LOGISTIC-BINARY	Diagnoses - ICD10: G55.8 Nerve root and plexus compressions in other diseases classified elsewhere		100091	Health-related outcomes	2000	Hospital inpatient	2002	Summary Diagnoses	2002	Health-related outcomes > Hospital inpatient > Summary Diagnoses
41210#E484	CAT-MUL	193848/18(193866)	0.312883	0.0730901	0.4785	0.00165586	LOGISTIC-BINARY	Operative procedures - secondary OPCS4: E48.4 Fibreoptic endoscopic aspiration of lower respiratory tract		100091	Health-related outcomes	2000	Hospital inpatient	2005	Summary Operations	2005	Health-related outcomes > Hospital inpatient > Summary Operations
41200#E492	CAT-MUL	192692/1174(193866)	0.0751421	0.0268188	0.120536	0.00165962	LOGISTIC-BINARY	Operative procedures - main OPCS4: E49.2 Diagnostic fibreoptic endoscopic examination of lower respiratory tract and lavage of lesion of lower respiratory tract		100091	Health-related outcomes	2000	Hospital inpatient	2005	Summary Operations	2005	Health-related outcomes > Hospital inpatient > Summary Operations
41210#X387	CAT-MUL	193764/102(193866)	0.206105	0.0642457	0.322728	0.00165977	LOGISTIC-BINARY	Operative procedures - secondary OPCS4: X38.7 Subcutaneous injection of haematological growth factor		100091	Health-related outcomes	2000	Hospital inpatient	2005	Summary Operations	2005	Health-related outcomes > Hospital inpatient > Summary Operations
41204#L031	CAT-MUL	192204/1662(193866)	0.0641991	0.0230982	0.103189	0.00166766	LOGISTIC-BINARY	Diagnoses - secondary ICD10: L03.1 Cellulitis of other parts of limb		100091	Health-related outcomes	2000	Hospital inpatient	2002	Summary Diagnoses	2002	Health-related outcomes > Hospital inpatient > Summary Diagnoses
20002#1113	CAT-MUL	191446/2377(193823)	0.0551848	0.019983	0.0888692	0.0016806	LOGISTIC-BINARY	Non-cancer illness code, self-reported: emphysema/chronic bronchitis		100000	Assessment Centre	100071	Verbal interview	100074	Medical conditions	100074	Assessment Centre > Verbal interview > Medical conditions
20003#1141163118	CAT-MUL	193813/10(193823)	0.392945	0.0778964	0.59554	0.00170524	LOGISTIC-BINARY	Treatment/medication code: provigil 100mg tablet		100000	Assessment Centre	100071	Verbal interview	100075	Medications	100075	Assessment Centre > Verbal interview > Medications
41204#W319	CAT-MUL	193850/16(193866)	0.331938	0.0763459	0.508871	0.00172954	LOGISTIC-BINARY	Diagnoses - secondary ICD10: W31.9 Unspecified place		100091	Health-related outcomes	2000	Hospital inpatient	2002	Summary Diagnoses	2002	Health-related outcomes > Hospital inpatient > Summary Diagnoses
41200#X729	CAT-MUL	193491/375(193866)	0.123099	0.0424018	0.196932	0.00173261	LOGISTIC-BINARY	Operative procedures - main OPCS4: X72.9 Unspecified delivery of chemotherapy for neoplasm		100091	Health-related outcomes	2000	Hospital inpatient	2005	Summary Operations	2005	Health-related outcomes > Hospital inpatient > Summary Operations
41270#M8448	CAT-MUL	193805/61(193866)	0.226946	0.0672781	0.353912	0.00173295	LOGISTIC-BINARY	Diagnoses - ICD10: M84.48 Pathological fracture, not elsewhere classified (Other)		100091	Health-related outcomes	2000	Hospital inpatient	2002	Summary Diagnoses	2002	Health-related outcomes > Hospital inpatient > Summary Diagnoses
41200#S122	CAT-MUL	193854/12(193866)	0.365583	0.0746856	0.55634	0.00175708	LOGISTIC-BINARY	Operative procedures - main OPCS4: S12.2 Ultraviolet B light therapy to skin		100091	Health-related outcomes	2000	Hospital inpatient	2005	Summary Operations	2005	Health-related outcomes > Hospital inpatient > Summary Operations
41270#D759	CAT-MUL	193809/57(193866)	0.236378	0.0692386	0.36853	0.00176782	LOGISTIC-BINARY	Diagnoses - ICD10: D75.9 Disease of blood and blood-forming organs, unspecified		100091	Health-related outcomes	2000	Hospital inpatient	2002	Summary Diagnoses	2002	Health-related outcomes > Hospital inpatient > Summary Diagnoses
22601#61392517	CAT-MUL	48187/78(48265)	0.236885	0.072231	0.372042	0.00176867	LOGISTIC-BINARY	Job coding: other animal care work including dog beautician, dog walker, dog warden; kennel or cattery assistant; groom, huntsman, stable worker; zoo keeper		100089	Online follow-up	123	Work environment	130	Employment history	130	Online follow-up > Work environment > Employment history
41248#6007	CAT-MUL	187957/83(188040)	0.212861	0.0692712	0.338418	0.00177133	LOGISTIC-BINARY	Destinations on discharge from hospital (recoded): Transfer within NHS provider: Geriatrics		100091	Health-related outcomes	2000	Hospital inpatient	2001	Summary Administration	2001	Health-related outcomes > Hospital inpatient > Summary Administration
41200#L713	CAT-MUL	193602/264(193866)	0.155451	0.0515401	0.247058	0.00177479	LOGISTIC-BINARY	Operative procedures - main OPCS4: L71.3 Percutaneous transluminal embolisation of artery		100091	Health-related outcomes	2000	Hospital inpatient	2005	Summary Operations	2005	Health-related outcomes > Hospital inpatient > Summary Operations
1458	INTEGER	184665	-0.013574	-0.0220889	-0.00505911	0.00178116	ORDERED-LOGISTIC	Cereal intake		100000	Assessment Centre	100025	Touchscreen	100050	Lifestyle and environment	100052	Assessment Centre > Touchscreen > Lifestyle and environment > Diet
41272#R172	CAT-MUL	192898/968(193866)	-0.154865	-0.256638	-0.0619623	0.00178292	LOGISTIC-BINARY	Operative procedures - OPCS4: R17.2 Elective lower uterine segment caesarean delivery		100091	Health-related outcomes	2000	Hospital inpatient	2005	Summary Operations	2005	Health-related outcomes > Hospital inpatient > Summary Operations
20001#1001	CAT-MUL	193714/109(193823)	0.181618	0.0567037	0.285896	0.00178718	LOGISTIC-BINARY	Cancer code, self-reported: lung cancer		100000	Assessment Centre	100071	Verbal interview	100074	Medical conditions	100074	Assessment Centre > Verbal interview > Medical conditions
41210#Z528	CAT-MUL	193842/24(193866)	0.303062	0.0768957	0.466239	0.00179279	LOGISTIC-BINARY	Operative procedures - secondary OPCS4: Z52.8 Specified chest wall NEC		100091	Health-related outcomes	2000	Hospital inpatient	2005	Summary Operations	2005	Health-related outcomes > Hospital inpatient > Summary Operations
41272#Z528	CAT-MUL	193842/24(193866)	0.303062	0.0768957	0.466239	0.00179279	LOGISTIC-BINARY	Operative procedures - OPCS4: Z52.8 Specified chest wall NEC		100091	Health-related outcomes	2000	Hospital inpatient	2005	Summary Operations	2005	Health-related outcomes > Hospital inpatient > Summary Operations
41210#K614	CAT-MUL	193590/276(193866)	0.134751	0.0449507	0.214645	0.00180003	LOGISTIC-BINARY	Operative procedures - secondary OPCS4: K61.4 Removal of cardiac pacemaker system NEC		100091	Health-related outcomes	2000	Hospital inpatient	2005	Summary Operations	2005	Health-related outcomes > Hospital inpatient > Summary Operations
41200#R172	CAT-MUL	192899/967(193866)	-0.154647	-0.256442	-0.0617256	0.00181377	LOGISTIC-BINARY	Operative procedures - main OPCS4: R17.2 Elective lower uterine segment caesarean delivery		100091	Health-related outcomes	2000	Hospital inpatient	2005	Summary Operations	2005	Health-related outcomes > Hospital inpatient > Summary Operations
41204#E212	CAT-MUL	193848/18(193866)	0.329779	0.0774027	0.504226	0.00181412	LOGISTIC-BINARY	Diagnoses - secondary ICD10: E21.2 Other hyperparathyroidism		100091	Health-related outcomes	2000	Hospital inpatient	2002	Summary Diagnoses	2002	Health-related outcomes > Hospital inpatient > Summary Diagnoses
41202#R418	CAT-MUL	193712/154(193866)	0.164057	0.0522985	0.25936	0.00181653	LOGISTIC-BINARY	Diagnoses - main ICD10: R41.8 Other and unspecified symptoms and signs involving cognitive functions and awareness		100091	Health-related outcomes	2000	Hospital inpatient	2002	Summary Diagnoses	2002	Health-related outcomes > Hospital inpatient > Summary Diagnoses
41270#A415	CAT-MUL	193066/800(193866)	0.0858662	0.0298206	0.137897	0.00182427	LOGISTIC-BINARY	Diagnoses - ICD10: A41.5 Septicaemia due to other Gram-negative organisms		100091	Health-related outcomes	2000	Hospital inpatient	2002	Summary Diagnoses	2002	Health-related outcomes > Hospital inpatient > Summary Diagnoses
41270#A099	CAT-MUL	187340/6526(193866)	0.0356163	0.0128918	0.0577544	0.00185425	LOGISTIC-BINARY	Diagnoses - ICD10: A09.9 Gastroenteritis and colitis of unspecified origin		100091	Health-related outcomes	2000	Hospital inpatient	2002	Summary Diagnoses	2002	Health-related outcomes > Hospital inpatient > Summary Diagnoses
41204#R410	CAT-MUL	191921/1945(193866)	0.0577818	0.0205197	0.0933265	0.00185518	LOGISTIC-BINARY	Diagnoses - secondary ICD10: R41.0 Disorientation, unspecified		100091	Health-related outcomes	2000	Hospital inpatient	2002	Summary Diagnoses	2002	Health-related outcomes > Hospital inpatient > Summary Diagnoses
41272#W283	CAT-MUL	190948/2918(193866)	0.0523644	0.0186999	0.084678	0.00185756	LOGISTIC-BINARY	Operative procedures - OPCS4: W28.3 Removal of internal fixation from bone NEC		100091	Health-related outcomes	2000	Hospital inpatient	2005	Summary Operations	2005	Health-related outcomes > Hospital inpatient > Summary Operations
41270#J150	CAT-MUL	193806/60(193866)	0.219602	0.0633838	0.343397	0.00190296	LOGISTIC-BINARY	Diagnoses - ICD10: J15.0 Pneumonia due to Klebsiella pneumoniae		100091	Health-related outcomes	2000	Hospital inpatient	2002	Summary Diagnoses	2002	Health-related outcomes > Hospital inpatient > Summary Diagnoses
41230#TAL	CAT-MUL	193810/56(193866)	0.246794	0.0703747	0.385135	0.0019034	LOGISTIC-BINARY	PCT where patients GP was registered: TORBAY CARE TRUST		100091	Health-related outcomes	2000	Hospital inpatient	2001	Summary Administration	2001	Health-related outcomes > Hospital inpatient > Summary Administration
30050	CONTINUOUS	188195	0.00707145	0.00260504	0.0115379	0.00191512	LINEAR	Mean corpuscular haemoglobin		100078	Biological samples	100079	Blood assays	100080	Blood count	100081	Biological samples > Blood assays > Blood count
41204#Z960	CAT-MUL	192289/1577(193866)	0.0639363	0.0224267	0.103304	0.00193125	LOGISTIC-BINARY	Diagnoses - secondary ICD10: Z96.0 Presence of urogenital implants		100091	Health-related outcomes	2000	Hospital inpatient	2002	Summary Diagnoses	2002	Health-related outcomes > Hospital inpatient > Summary Diagnoses
41270#F101	CAT-MUL	191705/2161(193866)	0.0588687	0.0207467	0.0952208	0.00193554	LOGISTIC-BINARY	Diagnoses - ICD10: F10.1 Harmful use		100091	Health-related outcomes	2000	Hospital inpatient	2002	Summary Diagnoses	2002	Health-related outcomes > Hospital inpatient > Summary Diagnoses
41270#Z960	CAT-MUL	192288/1578(193866)	0.0638021	0.0222935	0.103169	0.00197365	LOGISTIC-BINARY	Diagnoses - ICD10: Z96.0 Presence of urogenital implants		100091	Health-related outcomes	2000	Hospital inpatient	2002	Summary Diagnoses	2002	Health-related outcomes > Hospital inpatient > Summary Diagnoses
1309	INTEGER	187054	-0.0132684	-0.0216778	-0.00485897	0.00198516	ORDERED-LOGISTIC	Fresh fruit intake		100000	Assessment Centre	100025	Touchscreen	100050	Lifestyle and environment	100052	Assessment Centre > Touchscreen > Lifestyle and environment > Diet
41210#J179	CAT-MUL	193846/20(193866)	0.302801	0.0693817	0.471871	0.00199654	LOGISTIC-BINARY	Operative procedures - secondary OPCS4: J17.9 Unspecified endoscopic ultrasound examination of liver		100091	Health-related outcomes	2000	Hospital inpatient	2005	Summary Operations	2005	Health-related outcomes > Hospital inpatient > Summary Operations
6142#Unable to work because of sickness or disability	CAT-MUL	186836/7030(193866)	0.0361325	0.0128815	0.058782	0.00202624	LOGISTIC-BINARY	Current employment status		100000	Assessment Centre	100025	Touchscreen	100062	Sociodemographics	100064	Assessment Centre > Touchscreen > Sociodemographics > Employment
41270#I739	CAT-MUL	192018/1848(193866)	0.0582172	0.0202992	0.094352	0.00204745	LOGISTIC-BINARY	Diagnoses - ICD10: I73.9 Peripheral vascular disease, unspecified		100091	Health-related outcomes	2000	Hospital inpatient	2002	Summary Diagnoses	2002	Health-related outcomes > Hospital inpatient > Summary Diagnoses
41272#X867	CAT-MUL	193815/51(193866)	0.257937	0.0703187	0.402013	0.00205286	LOGISTIC-BINARY	Operative procedures - OPCS4: X86.7 Cytomegalovirus drugs Band 1		100091	Health-related outcomes	2000	Hospital inpatient	2005	Summary Operations	2005	Health-related outcomes > Hospital inpatient > Summary Operations
41210#H564	CAT-MUL	193845/21(193866)	0.325191	0.0746365	0.499991	0.00206721	LOGISTIC-BINARY	Operative procedures - secondary OPCS4: H56.4 Excision of anal fissure		100091	Health-related outcomes	2000	Hospital inpatient	2005	Summary Operations	2005	Health-related outcomes > Hospital inpatient > Summary Operations
41204#F101	CAT-MUL	191736/2130(193866)	0.0588201	0.0204493	0.095397	0.00208514	LOGISTIC-BINARY	Diagnoses - secondary ICD10: F10.1 Harmful use		100091	Health-related outcomes	2000	Hospital inpatient	2002	Summary Diagnoses	2002	Health-related outcomes > Hospital inpatient > Summary Diagnoses
41272#M336	CAT-MUL	193855/11(193866)	0.385955	0.0779788	0.592612	0.00208931	LOGISTIC-BINARY	Operative procedures - OPCS4: M33.6 Percutaneous removal of ureteric stent from ureter NEC		100091	Health-related outcomes	2000	Hospital inpatient	2005	Summary Operations	2005	Health-related outcomes > Hospital inpatient > Summary Operations
41270#J173	CAT-MUL	193812/54(193866)	0.232265	0.0642149	0.363843	0.00209472	LOGISTIC-BINARY	Diagnoses - ICD10: J17.3 Pneumonia in parasitic diseases		100091	Health-related outcomes	2000	Hospital inpatient	2002	Summary Diagnoses	2002	Health-related outcomes > Hospital inpatient > Summary Diagnoses
41272#G442	CAT-MUL	193801/65(193866)	0.218222	0.0613386	0.342108	0.00209514	LOGISTIC-BINARY	Operative procedures - OPCS4: G44.2 Fibreoptic endoscopic removal of foreign body from upper gastrointestinal tract		100091	Health-related outcomes	2000	Hospital inpatient	2005	Summary Operations	2005	Health-related outcomes > Hospital inpatient > Summary Operations
25406	CONTINUOUS	18327	0.0235055	0.00852277	0.0384883	0.00210763	LINEAR	Mean OD in cerebral peduncle on FA skeleton (right)		100000	Assessment Centre	100003	Imaging	100	Brain MRI	134	Assessment Centre > Imaging > Brain MRI > Diffusion brain MRI > dMRI skeleton
41210#K265	CAT-MUL	193856/10(193866)	0.373906	0.0637314	0.570474	0.00210858	LOGISTIC-BINARY	Operative procedures - secondary OPCS4: K26.5 Aortic valve repair NEC		100091	Health-related outcomes	2000	Hospital inpatient	2005	Summary Operations	2005	Health-related outcomes > Hospital inpatient > Summary Operations
41272#S304	CAT-MUL	193847/19(193866)	0.325308	0.0735204	0.500028	0.00211643	LOGISTIC-BINARY	Operative procedures - OPCS4: S30.4 Final inset of flap of skin to head or neck		100091	Health-related outcomes	2000	Hospital inpatient	2005	Summary Operations	2005	Health-related outcomes > Hospital inpatient > Summary Operations
41270#C857	CAT-MUL	193810/56(193866)	0.234091	0.0652811	0.36703	0.00212316	LOGISTIC-BINARY	Diagnoses - ICD10: C85.7 Other specified types of non-Hodgkin's lymphoma		100091	Health-related outcomes	2000	Hospital inpatient	2002	Summary Diagnoses	2002	Health-related outcomes > Hospital inpatient > Summary Diagnoses
41270#D479	CAT-MUL	193836/30(193866)	0.274196	0.0693357	0.426009	0.00213309	LOGISTIC-BINARY	Diagnoses - ICD10: D47.9 Neoplasm of uncertain or unknown behaviour of lymphoid, haematopoietic and related tissue, unspecified		100091	Health-related outcomes	2000	Hospital inpatient	2002	Summary Diagnoses	2002	Health-related outcomes > Hospital inpatient > Summary Diagnoses
20002#1546	CAT-MUL	193800/23(193823)	0.298963	0.0699337	0.461981	0.00214329	LOGISTIC-BINARY	Non-cancer illness code, self-reported: essential thrombocytosis		100000	Assessment Centre	100071	Verbal interview	100074	Medical conditions	100074	Assessment Centre > Verbal interview > Medical conditions
41204#I352	CAT-MUL	193705/161(193866)	0.153536	0.0473945	0.244565	0.00217261	LOGISTIC-BINARY	Diagnoses - secondary ICD10: I35.2 Aortic (valve) stenosis with insufficiency		100091	Health-related outcomes	2000	Hospital inpatient	2002	Summary Diagnoses	2002	Health-related outcomes > Hospital inpatient > Summary Diagnoses
20003#1140888552	CAT-MUL	192436/1387(193823)	0.0667387	0.0227786	0.108279	0.00220076	LOGISTIC-BINARY	Treatment/medication code: enalapril		100000	Assessment Centre	100071	Verbal interview	100075	Medications	100075	Assessment Centre > Verbal interview > Medications
41270#S711	CAT-MUL	193816/50(193866)	0.25021	0.0662507	0.390789	0.00222019	LOGISTIC-BINARY	Diagnoses - ICD10: S71.1 Open wound of thigh		100091	Health-related outcomes	2000	Hospital inpatient	2002	Summary Diagnoses	2002	Health-related outcomes > Hospital inpatient > Summary Diagnoses
20003#1141153026	CAT-MUL	193382/441(193823)	0.107363	0.0350268	0.173014	0.00224954	LOGISTIC-BINARY	Treatment/medication code: lercanidipine		100000	Assessment Centre	100071	Verbal interview	100075	Medications	100075	Assessment Centre > Verbal interview > Medications
40002#D469	CAT-MUL	193838/28(193866)	0.272221	0.069728	0.425639	0.00225193	LOGISTIC-BINARY	Contributory (secondary) causes of death: ICD10: D46.9 Myelodysplastic syndrome, unspecified		100091	Health-related outcomes	100093	Death register	100093	Death register	100093	Health-related outcomes > Death register
41210#H201	CAT-MUL	193304/562(193866)	0.0996099	0.0326916	0.16082	0.00227543	LOGISTIC-BINARY	Operative procedures - secondary OPCS4: H20.1 Fibreoptic endoscopic snare resection of lesion of colon		100091	Health-related outcomes	2000	Hospital inpatient	2005	Summary Operations	2005	Health-related outcomes > Hospital inpatient > Summary Operations
1319	INTEGER	176275	-0.0143525	-0.0235758	-0.00512923	0.00228885	ORDERED-LOGISTIC	Dried fruit intake		100000	Assessment Centre	100025	Touchscreen	100050	Lifestyle and environment	100052	Assessment Centre > Touchscreen > Lifestyle and environment > Diet
41210#S428	CAT-MUL	193853/13(193866)	0.343993	0.0667613	0.528451	0.00232929	LOGISTIC-BINARY	Operative procedures - secondary OPCS4: S42.8 Other specified suture of skin of other site		100091	Health-related outcomes	2000	Hospital inpatient	2005	Summary Operations	2005	Health-related outcomes > Hospital inpatient > Summary Operations
41202#T461	CAT-MUL	193847/19(193866)	-17.9403	-29.4691	-6.61975	0.00236316	LOGISTIC-BINARY	Diagnoses - main ICD10: T46.1 Calcium-channel blockers		100091	Health-related outcomes	2000	Hospital inpatient	2002	Summary Diagnoses	2002	Health-related outcomes > Hospital inpatient > Summary Diagnoses
40001#C80	CAT-MUL	193774/92(193866)	0.189277	0.0543626	0.300161	0.00237536	LOGISTIC-BINARY	Underlying (primary) cause of death: ICD10: C80 Malignant neoplasm without specification of site		100091	Health-related outcomes	100093	Death register	100093	Death register	100093	Health-related outcomes > Death register
41210#E048	CAT-MUL	193779/87(193866)	0.212768	0.0603733	0.336817	0.00237802	LOGISTIC-BINARY	Operative procedures - secondary OPCS4: E04.8 Other specified operations on turbinate of nose		100091	Health-related outcomes	2000	Hospital inpatient	2005	Summary Operations	2005	Health-related outcomes > Hospital inpatient > Summary Operations
41204#H659	CAT-MUL	193841/25(193866)	0.294049	0.0675266	0.456662	0.00239452	LOGISTIC-BINARY	Diagnoses - secondary ICD10: H65.9 Nonsuppurative otitis media, unspecified		100091	Health-related outcomes	2000	Hospital inpatient	2002	Summary Diagnoses	2002	Health-related outcomes > Hospital inpatient > Summary Diagnoses
20110#Chronic bronchitis/emphysema	CAT-MUL	180587/10061(190648)	-0.0325121	-0.0537751	-0.0117341	0.00243094	LOGISTIC-BINARY	Illnesses of mother		100000	Assessment Centre	100025	Touchscreen	100034	Family history	100034	Assessment Centre > Touchscreen > Family history
41270#M0094	CAT-MUL	193845/21(193866)	0.329484	0.0729932	0.510061	0.00243138	LOGISTIC-BINARY	Diagnoses - ICD10: M00.94 Pyogenic arthritis, unspecified (Hand)		100091	Health-related outcomes	2000	Hospital inpatient	2002	Summary Diagnoses	2002	Health-related outcomes > Hospital inpatient > Summary Diagnoses
41272#X292	CAT-MUL	188741/5125(193866)	0.03868	0.0132956	0.0633193	0.00243197	LOGISTIC-BINARY	Operative procedures - OPCS4: X29.2 Continuous intravenous infusion of therapeutic substance NEC		100091	Health-related outcomes	2000	Hospital inpatient	2005	Summary Operations	2005	Health-related outcomes > Hospital inpatient > Summary Operations
41270#D508	CAT-MUL	191685/2181(193866)	0.0566629	0.019164	0.0924628	0.00243243	LOGISTIC-BINARY	Diagnoses - ICD10: D50.8 Other iron deficiency anaemias		100091	Health-related outcomes	2000	Hospital inpatient	2002	Summary Diagnoses	2002	Health-related outcomes > Hospital inpatient > Summary Diagnoses
41272#S275	CAT-MUL	192837/1029(193866)	0.0747155	0.0247259	0.121546	0.0024664	LOGISTIC-BINARY	Operative procedures - OPCS4: S27.5 Local flap of skin to head or neck NEC		100091	Health-related outcomes	2000	Hospital inpatient	2005	Summary Operations	2005	Health-related outcomes > Hospital inpatient > Summary Operations
41272#L844	CAT-MUL	193738/128(193866)	0.179867	0.0527337	0.286828	0.00247139	LOGISTIC-BINARY	Operative procedures - OPCS4: L84.4 Combined operations on recurrent long saphenous vein		100091	Health-related outcomes	2000	Hospital inpatient	2005	Summary Operations	2005	Health-related outcomes > Hospital inpatient > Summary Operations
41204#Z926	CAT-MUL	189695/4171(193866)	0.0422619	0.0144345	0.0691852	0.00247355	LOGISTIC-BINARY	Diagnoses - secondary ICD10: Z92.6 Personal history of chemotherapy for neoplastic disease		100091	Health-related outcomes	2000	Hospital inpatient	2002	Summary Diagnoses	2002	Health-related outcomes > Hospital inpatient > Summary Diagnoses
41270#Z926	CAT-MUL	189695/4171(193866)	0.0422619	0.0144345	0.0691852	0.00247355	LOGISTIC-BINARY	Diagnoses - ICD10: Z92.6 Personal history of chemotherapy for neoplastic disease		100091	Health-related outcomes	2000	Hospital inpatient	2002	Summary Diagnoses	2002	Health-related outcomes > Hospital inpatient > Summary Diagnoses
41272#E143	CAT-MUL	193794/72(193866)	0.220643	0.0598759	0.349	0.00254509	LOGISTIC-BINARY	Operative procedures - OPCS4: E14.3 External ethmoidectomy		100091	Health-related outcomes	2000	Hospital inpatient	2005	Summary Operations	2005	Health-related outcomes > Hospital inpatient > Summary Operations
41272#A842	CAT-MUL	193586/280(193866)	0.134217	0.041479	0.216286	0.00254948	LOGISTIC-BINARY	Operative procedures - OPCS4: A84.2 Electromyography		100091	Health-related outcomes	2000	Hospital inpatient	2005	Summary Operations	2005	Health-related outcomes > Hospital inpatient > Summary Operations
41272#X629	CAT-MUL	193841/25(193866)	0.297594	0.066939	0.464069	0.00258524	LOGISTIC-BINARY	Operative procedures - OPCS4: X62.9 Unspecified assessment		100091	Health-related outcomes	2000	Hospital inpatient	2005	Summary Operations	2005	Health-related outcomes > Hospital inpatient > Summary Operations
40001#C189	CAT-MUL	193639/227(193866)	0.137609	0.0418993	0.221456	0.00258712	LOGISTIC-BINARY	Underlying (primary) cause of death: ICD10: C18.9 Colon, unspecified		100091	Health-related outcomes	100093	Death register	100093	Death register	100093	Health-related outcomes > Death register
41200#L913	CAT-MUL	193044/822(193866)	0.0870637	0.0282084	0.141674	0.00260524	LOGISTIC-BINARY	Operative procedures - main OPCS4: L91.3 Attention to central venous catheter NEC		100091	Health-related outcomes	2000	Hospital inpatient	2005	Summary Operations	2005	Health-related outcomes > Hospital inpatient > Summary Operations
41204#J322	CAT-MUL	193833/33(193866)	0.277242	0.0672061	0.434258	0.00261081	LOGISTIC-BINARY	Diagnoses - secondary ICD10: J32.2 Chronic ethmoidal sinusitis		100091	Health-related outcomes	2000	Hospital inpatient	2002	Summary Diagnoses	2002	Health-related outcomes > Hospital inpatient > Summary Diagnoses
41202#G253	CAT-MUL	193846/20(193866)	0.311061	0.0672194	0.4831	0.00262947	LOGISTIC-BINARY	Diagnoses - main ICD10: G25.3 Myoclonus		100091	Health-related outcomes	2000	Hospital inpatient	2002	Summary Diagnoses	2002	Health-related outcomes > Hospital inpatient > Summary Diagnoses
22601#24313288	CAT-MUL	48041/224(48265)	-0.36626	-0.635099	-0.153338	0.00263126	LOGISTIC-BINARY	Job coding: architect, landscape architect/designer, structural designer		100089	Online follow-up	123	Work environment	130	Employment history	130	Online follow-up > Work environment > Employment history
41272#X906	CAT-MUL	193854/12(193866)	0.376734	0.0705503	0.583374	0.00263262	LOGISTIC-BINARY	Operative procedures - OPCS4: X90.6 Protein tyrosine kinase inhibitors Band 1		100091	Health-related outcomes	2000	Hospital inpatient	2005	Summary Operations	2005	Health-related outcomes > Hospital inpatient > Summary Operations
41272#X368	CAT-MUL	193099/767(193866)	0.089572	0.028863	0.145798	0.00264667	LOGISTIC-BINARY	Operative procedures - OPCS4: X36.8 Other specified blood withdrawal		100091	Health-related outcomes	2000	Hospital inpatient	2005	Summary Operations	2005	Health-related outcomes > Hospital inpatient > Summary Operations
41270#W018	CAT-MUL	193242/624(193866)	-0.152116	-0.257067	-0.0581906	0.00265816	LOGISTIC-BINARY	Diagnoses - ICD10: W01.8 Other specified place		100091	Health-related outcomes	2000	Hospital inpatient	2002	Summary Diagnoses	2002	Health-related outcomes > Hospital inpatient > Summary Diagnoses
41200#A382	CAT-MUL	193838/28(193866)	0.308355	0.0696206	0.479913	0.00266299	LOGISTIC-BINARY	Operative procedures - main OPCS4: A38.2 Extirpation of lesion of meninges of sphenoidal ridge of cranium		100091	Health-related outcomes	2000	Hospital inpatient	2005	Summary Operations	2005	Health-related outcomes > Hospital inpatient > Summary Operations
41272#A382	CAT-MUL	193838/28(193866)	0.308355	0.0696206	0.479913	0.00266299	LOGISTIC-BINARY	Operative procedures - OPCS4: A38.2 Extirpation of lesion of meninges of sphenoidal ridge of cranium		100091	Health-related outcomes	2000	Hospital inpatient	2005	Summary Operations	2005	Health-related outcomes > Hospital inpatient > Summary Operations
41204#G111	CAT-MUL	193856/10(193866)	0.374192	0.058592	0.5765	0.00276687	LOGISTIC-BINARY	Diagnoses - secondary ICD10: G11.1 Early-onset cerebellar ataxia		100091	Health-related outcomes	2000	Hospital inpatient	2002	Summary Diagnoses	2002	Health-related outcomes > Hospital inpatient > Summary Diagnoses
41249#2007	CAT-MUL	193230/231(193461)	0.151613	0.0455241	0.245084	0.00279078	LOGISTIC-BINARY	Methods of admission to hospital (recoded): Emergency admission: Self injury or poisoning		100091	Health-related outcomes	2000	Hospital inpatient	2001	Summary Administration	2001	Health-related outcomes > Hospital inpatient > Summary Administration
41210#J131	CAT-MUL	193851/15(193866)	0.329088	0.0618528	0.511148	0.002802	LOGISTIC-BINARY	Operative procedures - secondary OPCS4: J13.1 Percutaneous transvascular biopsy of lesion of liver		100091	Health-related outcomes	2000	Hospital inpatient	2005	Summary Operations	2005	Health-related outcomes > Hospital inpatient > Summary Operations
41270#N183	CAT-MUL	190215/3651(193866)	0.0420365	0.0139095	0.0692362	0.00289026	LOGISTIC-BINARY	Diagnoses - ICD10: N18.3 Chronic kidney disease, stage 3		100091	Health-related outcomes	2000	Hospital inpatient	2002	Summary Diagnoses	2002	Health-related outcomes > Hospital inpatient > Summary Diagnoses
41210#X861	CAT-MUL	193773/93(193866)	0.20054	0.054052	0.319661	0.00289101	LOGISTIC-BINARY	Operative procedures - secondary OPCS4: X86.1 Antifungal drugs Band 1		100091	Health-related outcomes	2000	Hospital inpatient	2005	Summary Operations	2005	Health-related outcomes > Hospital inpatient > Summary Operations
41202#T398	CAT-MUL	193847/19(193866)	-18.5347	-30.5934	-6.44935	0.00290006	LOGISTIC-BINARY	Diagnoses - main ICD10: T39.8 Other nonopioid analgesics and antipyretics, not elsewhere classified		100091	Health-related outcomes	2000	Hospital inpatient	2002	Summary Diagnoses	2002	Health-related outcomes > Hospital inpatient > Summary Diagnoses
102	INTEGER	183745	0.00688698	0.00235222	0.0114217	0.00291468	LINEAR	Pulse rate, automated reading		100000	Assessment Centre	100006	Physical measures	100011	Blood pressure	100011	Assessment Centre > Physical measures > Blood pressure
41204#D752	CAT-MUL	193848/18(193866)	0.326199	0.0653549	0.50768	0.00294237	LOGISTIC-BINARY	Diagnoses - secondary ICD10: D75.2 Essential thrombocytosis		100091	Health-related outcomes	2000	Hospital inpatient	2002	Summary Diagnoses	2002	Health-related outcomes > Hospital inpatient > Summary Diagnoses
41270#C340	CAT-MUL	193775/91(193866)	0.18996	0.0515297	0.303587	0.00294362	LOGISTIC-BINARY	Diagnoses - ICD10: C34.0 Main bronchus		100091	Health-related outcomes	2000	Hospital inpatient	2002	Summary Diagnoses	2002	Health-related outcomes > Hospital inpatient > Summary Diagnoses
41202#H810	CAT-MUL	193770/96(193866)	0.194934	0.0526246	0.311653	0.0029896	LOGISTIC-BINARY	Diagnoses - main ICD10: H81.0 Meniere's disease		100091	Health-related outcomes	2000	Hospital inpatient	2002	Summary Diagnoses	2002	Health-related outcomes > Hospital inpatient > Summary Diagnoses
22617#6139	CAT-MUL	48181/84(48265)	0.222455	0.0598488	0.356284	0.00299646	LOGISTIC-BINARY	Job code - historical: Animal care occupations n.e.c.		100089	Online follow-up	123	Work environment	130	Employment history	130	Online follow-up > Work environment > Employment history
41210#Q241	CAT-MUL	193836/30(193866)	0.309131	0.0709082	0.487303	0.00302209	LOGISTIC-BINARY	Operative procedures - secondary OPCS4: Q24.1 Salpingoophorectomy NEC		100091	Health-related outcomes	2000	Hospital inpatient	2005	Summary Operations	2005	Health-related outcomes > Hospital inpatient > Summary Operations
22601#54242889	CAT-MUL	48247/18(48265)	0.37824	0.0859148	0.600356	0.00302344	LOGISTIC-BINARY	Job coding: screen printer, block printer		100089	Online follow-up	123	Work environment	130	Employment history	130	Online follow-up > Work environment > Employment history
22617#5424	CAT-MUL	48247/18(48265)	0.37824	0.0859148	0.600356	0.00302344	LOGISTIC-BINARY	Job code - historical: Screen printers		100089	Online follow-up	123	Work environment	130	Employment history	130	Online follow-up > Work environment > Employment history
41272#W363	CAT-MUL	193696/170(193866)	0.154039	0.0438118	0.248398	0.00303507	LOGISTIC-BINARY	Operative procedures - OPCS4: W36.3 Diagnostic drilling of bone		100091	Health-related outcomes	2000	Hospital inpatient	2005	Summary Operations	2005	Health-related outcomes > Hospital inpatient > Summary Operations
41210#U071	CAT-MUL	192822/1044(193866)	0.0756293	0.0238855	0.124051	0.00305555	LOGISTIC-BINARY	Operative procedures - secondary OPCS4: U07.1 Computed tomography of chest		100091	Health-related outcomes	2000	Hospital inpatient	2005	Summary Operations	2005	Health-related outcomes > Hospital inpatient > Summary Operations
20002#1502	CAT-MUL	191828/1995(193823)	-0.074511	-0.0518147	-0.0960851	0.00306487	LOGISTIC-BINARY	Non-cancer illness code, self-reported: appendicitis		100000	Assessment Centre	100071	Verbal interview	100074	Medical conditions	100074	Assessment Centre > Verbal interview > Medical conditions
40011#9950	CAT-MUL	193802/64(193866)	0.214019	0.0538594	0.340066	0.00308221	LOGISTIC-BINARY	Histology of cancer tumour: Polycythemia vera		100091	Health-related outcomes	100092	Cancer register	100092	Cancer register	100092	Health-related outcomes > Cancer register
41202#D759	CAT-MUL	193825/41(193866)	0.247151	0.0589481	0.390877	0.00309461	LOGISTIC-BINARY	Diagnoses - main ICD10: D75.9 Disease of blood and blood-forming organs, unspecified		100091	Health-related outcomes	2000	Hospital inpatient	2002	Summary Diagnoses	2002	Health-related outcomes > Hospital inpatient > Summary Diagnoses
41272#E545	CAT-MUL	193773/93(193866)	0.188828	0.0504677	0.302497	0.00310954	LOGISTIC-BINARY	Operative procedures - OPCS4: E54.5 Partial lobectomy of lung NEC		100091	Health-related outcomes	2000	Hospital inpatient	2005	Summary Operations	2005	Health-related outcomes > Hospital inpatient > Summary Operations
41272#J594	CAT-MUL	193839/27(193866)	0.279409	0.0585689	0.437422	0.00311986	LOGISTIC-BINARY	Operative procedures - OPCS4: J59.4 Anastomosis of pancreatic duct to jejunum NEC		100091	Health-related outcomes	2000	Hospital inpatient	2005	Summary Operations	2005	Health-related outcomes > Hospital inpatient > Summary Operations
41204#R162	CAT-MUL	193807/59(193866)	0.234675	0.0582662	0.372806	0.00313588	LOGISTIC-BINARY	Diagnoses - secondary ICD10: R16.2 Hepatomegaly with splenomegaly, not elsewhere classified		100091	Health-related outcomes	2000	Hospital inpatient	2002	Summary Diagnoses	2002	Health-related outcomes > Hospital inpatient > Summary Diagnoses
41270#J950	CAT-MUL	193801/65(193866)	0.215456	0.0541671	0.342862	0.00314593	LOGISTIC-BINARY	Diagnoses - ICD10: J95.0 Tracheostomy malfunction		100091	Health-related outcomes	2000	Hospital inpatient	2002	Summary Diagnoses	2002	Health-related outcomes > Hospital inpatient > Summary Diagnoses
41202#J9600	CAT-MUL	193856/10(193866)	-23.5452	-39.1954	-7.87405	0.00314911	LOGISTIC-BINARY	Diagnoses - main ICD10: J96.00 Acute respiratory failure; Type I [hypoxic]		100091	Health-related outcomes	2000	Hospital inpatient	2002	Summary Diagnoses	2002	Health-related outcomes > Hospital inpatient > Summary Diagnoses
41272#L601	CAT-MUL	193744/122(193866)	0.161781	0.0445551	0.260613	0.0031632	LOGISTIC-BINARY	Operative procedures - OPCS4: L60.1 Endarterectomy of femoral artery and patch repair of femoral artery		100091	Health-related outcomes	2000	Hospital inpatient	2005	Summary Operations	2005	Health-related outcomes > Hospital inpatient > Summary Operations
41270#C771	CAT-MUL	193131/735(193866)	0.0853146	0.0263699	0.139819	0.00316719	LOGISTIC-BINARY	Diagnoses - ICD10: C77.1 Intrathoracic lymph nodes		100091	Health-related outcomes	2000	Hospital inpatient	2002	Summary Diagnoses	2002	Health-related outcomes > Hospital inpatient > Summary Diagnoses
41270#L089	CAT-MUL	192952/914(193866)	0.0800386	0.0249186	0.131367	0.00317733	LOGISTIC-BINARY	Diagnoses - ICD10: L08.9 Local infection of skin and subcutaneous tissue, unspecified		100091	Health-related outcomes	2000	Hospital inpatient	2002	Summary Diagnoses	2002	Health-related outcomes > Hospital inpatient > Summary Diagnoses
41202#C838	CAT-MUL	193827/39(193866)	0.250988	0.0584063	0.396577	0.00318355	LOGISTIC-BINARY	Diagnoses - main ICD10: C83.8 Other types of diffuse non-Hodgkin's lymphoma		100091	Health-related outcomes	2000	Hospital inpatient	2002	Summary Diagnoses	2002	Health-related outcomes > Hospital inpatient > Summary Diagnoses
41210#Z507	CAT-MUL	193636/230(193866)	0.142189	0.0410213	0.230575	0.00318611	LOGISTIC-BINARY	Operative procedures - secondary OPCS4: Z50.7 Skin of ankle		100091	Health-related outcomes	2000	Hospital inpatient	2005	Summary Operations	2005	Health-related outcomes > Hospital inpatient > Summary Operations
41272#Z507	CAT-MUL	193636/230(193866)	0.142189	0.0410213	0.230575	0.00318611	LOGISTIC-BINARY	Operative procedures - OPCS4: Z50.7 Skin of ankle		100091	Health-related outcomes	2000	Hospital inpatient	2005	Summary Operations	2005	Health-related outcomes > Hospital inpatient > Summary Operations
41204#F171	CAT-MUL	185889/7977(193866)	0.0320348	0.0104491	0.0531037	0.00323567	LOGISTIC-BINARY	Diagnoses - secondary ICD10: F17.1 Harmful use		100091	Health-related outcomes	2000	Hospital inpatient	2002	Summary Diagnoses	2002	Health-related outcomes > Hospital inpatient > Summary Diagnoses
41210#X369	CAT-MUL	193418/448(193866)	0.111111	0.0333169	0.181572	0.00325257	LOGISTIC-BINARY	Operative procedures - secondary OPCS4: X36.9 Unspecified blood withdrawal		100091	Health-related outcomes	2000	Hospital inpatient	2005	Summary Operations	2005	Health-related outcomes > Hospital inpatient > Summary Operations
41210#K751	CAT-MUL	193781/85(193866)	0.196578	0.0513198	0.315275	0.00327232	LOGISTIC-BINARY	Operative procedures - secondary OPCS4: K75.1 Percutaneous transluminal balloon angioplasty and insertion of 1-2 drug-eluting stents into coronary artery		100091	Health-related outcomes	2000	Hospital inpatient	2005	Summary Operations	2005	Health-related outcomes > Hospital inpatient > Summary Operations
41272#W941	CAT-MUL	192359/1507(193866)	-0.0830259	-0.140201	-0.0294211	0.0032811	LOGISTIC-BINARY	Operative procedures - OPCS4: W94.1 Primary hybrid prosthetic replacement of hip joint using cemented femoral component		100091	Health-related outcomes	2000	Hospital inpatient	2005	Summary Operations	2005	Health-related outcomes > Hospital inpatient > Summary Operations
41200#D122	CAT-MUL	193830/36(193866)	0.264054	0.0590904	0.4168	0.00329865	LOGISTIC-BINARY	Operative procedures - main OPCS4: D12.2 Atticotomy		100091	Health-related outcomes	2000	Hospital inpatient	2005	Summary Operations	2005	Health-related outcomes > Hospital inpatient > Summary Operations
41270#F171	CAT-MUL	185887/7979(193866)	0.0319484	0.0103613	0.0530187	0.00332182	LOGISTIC-BINARY	Diagnoses - ICD10: F17.1 Harmful use		100091	Health-related outcomes	2000	Hospital inpatient	2002	Summary Diagnoses	2002	Health-related outcomes > Hospital inpatient > Summary Diagnoses
20003#1140874896	CAT-MUL	193510/313(193823)	0.128376	0.0372052	0.209183	0.00335914	LOGISTIC-BINARY	Treatment/medication code: hydrocortisone		100000	Assessment Centre	100071	Verbal interview	100075	Medications	100075	Assessment Centre > Verbal interview > Medications
41210#T556	CAT-MUL	193853/13(193866)	0.349534	0.0573275	0.544204	0.00338532	LOGISTIC-BINARY	Operative procedures - secondary OPCS4: T55.6 Release fasciotomy of leg NEC		100091	Health-related outcomes	2000	Hospital inpatient	2005	Summary Operations	2005	Health-related outcomes > Hospital inpatient > Summary Operations
41202#M1927	CAT-MUL	193852/14(193866)	0.335077	0.0554109	0.52209	0.0034184	LOGISTIC-BINARY	Diagnoses - main ICD10: M19.27 Other secondary arthrosis (Ankle and foot)		100091	Health-related outcomes	2000	Hospital inpatient	2002	Summary Diagnoses	2002	Health-related outcomes > Hospital inpatient > Summary Diagnoses
41210#L601	CAT-MUL	193833/33(193866)	0.249247	0.054487	0.394447	0.00344291	LOGISTIC-BINARY	Operative procedures - secondary OPCS4: L60.1 Endarterectomy of femoral artery and patch repair of femoral artery		100091	Health-related outcomes	2000	Hospital inpatient	2005	Summary Operations	2005	Health-related outcomes > Hospital inpatient > Summary Operations
25157	CONTINUOUS	18329	0.0219033	0.00721211	0.0365944	0.00347844	LINEAR	Mean MO in fornix on FA skeleton		100000	Assessment Centre	100003	Imaging	100	Brain MRI	134	Assessment Centre > Imaging > Brain MRI > Diffusion brain MRI > dMRI skeleton
41200#M659	CAT-MUL	193846/20(193866)	0.288216	0.0563857	0.453275	0.00347855	LOGISTIC-BINARY	Operative procedures - main OPCS4: M65.9 Unspecified endoscopic resection of outlet of male bladder		100091	Health-related outcomes	2000	Hospital inpatient	2005	Summary Operations	2005	Health-related outcomes > Hospital inpatient > Summary Operations
40002#J189	CAT-MUL	193128/738(193866)	0.0813663	0.0246446	0.133933	0.00348229	LOGISTIC-BINARY	Contributory (secondary) causes of death: ICD10: J18.9 Pneumonia, unspecified		100091	Health-related outcomes	100093	Death register	100093	Death register	100093	Health-related outcomes > Death register
41202#G405	CAT-MUL	193852/14(193866)	0.340765	0.0605556	0.534002	0.003483	LOGISTIC-BINARY	Diagnoses - main ICD10: G40.5 Special epileptic syndromes		100091	Health-related outcomes	2000	Hospital inpatient	2002	Summary Diagnoses	2002	Health-related outcomes > Hospital inpatient > Summary Diagnoses
41200#U308	CAT-MUL	193830/36(193866)	0.271718	0.0620352	0.432962	0.00348358	LOGISTIC-BINARY	Operative procedures - main OPCS4: U30.8 Other specified autonomic cardiovascular testing		100091	Health-related outcomes	2000	Hospital inpatient	2005	Summary Operations	2005	Health-related outcomes > Hospital inpatient > Summary Operations
41204#D465	CAT-MUL	193856/10(193866)	0.353288	0.0606586	0.553406	0.00349199	LOGISTIC-BINARY	Diagnoses - secondary ICD10: D46.5 Refractory anaemia with multi-lineage dysplasia		100091	Health-related outcomes	2000	Hospital inpatient	2002	Summary Diagnoses	2002	Health-related outcomes > Hospital inpatient > Summary Diagnoses
41202#J920	CAT-MUL	193852/14(193866)	0.316704	0.0583594	0.498138	0.00349796	LOGISTIC-BINARY	Diagnoses - main ICD10: J92.0 Pleural plaque with presence of asbestos		100091	Health-related outcomes	2000	Hospital inpatient	2002	Summary Diagnoses	2002	Health-related outcomes > Hospital inpatient > Summary Diagnoses
20003#1140888092	CAT-MUL	193699/124(193823)	0.180794	0.0477394	0.29183	0.00351732	LOGISTIC-BINARY	Treatment/medication code: elocon cream		100000	Assessment Centre	100071	Verbal interview	100075	Medications	100075	Assessment Centre > Verbal interview > Medications
41200#H334	CAT-MUL	193522/344(193866)	0.116182	0.0335979	0.190094	0.00354364	LOGISTIC-BINARY	Operative procedures - main OPCS4: H33.4 Anterior resection of rectum and anastomosis NEC		100091	Health-related outcomes	2000	Hospital inpatient	2005	Summary Operations	2005	Health-related outcomes > Hospital inpatient > Summary Operations
41249#2000	CAT-MUL	177646/15888(193534)	0.0234023	0.00754206	0.0390323	0.00357407	LOGISTIC-BINARY	Methods of admission to hospital (recoded): Emergency admission		100091	Health-related outcomes	2000	Hospital inpatient	2001	Summary Administration	2001	Health-related outcomes > Hospital inpatient > Summary Administration
41270#R040	CAT-MUL	192144/1722(193866)	0.0588473	0.0182077	0.0974318	0.00357746	LOGISTIC-BINARY	Diagnoses - ICD10: R04.0 Epistaxis		100091	Health-related outcomes	2000	Hospital inpatient	2002	Summary Diagnoses	2002	Health-related outcomes > Hospital inpatient > Summary Diagnoses
41210#O202	CAT-MUL	193855/11(193866)	0.343122	0.0502703	0.534564	0.00357989	LOGISTIC-BINARY	Operative procedures - secondary OPCS4: O20.2 Endovascular placement of one fenestrated stent graft		100091	Health-related outcomes	2000	Hospital inpatient	2005	Summary Operations	2005	Health-related outcomes > Hospital inpatient > Summary Operations
41272#O202	CAT-MUL	193855/11(193866)	0.343122	0.0502703	0.534564	0.00357989	LOGISTIC-BINARY	Operative procedures - OPCS4: O20.2 Endovascular placement of one fenestrated stent graft		100091	Health-related outcomes	2000	Hospital inpatient	2005	Summary Operations	2005	Health-related outcomes > Hospital inpatient > Summary Operations
21029	CAT-SIN	38246	-0.0286537	-0.0479373	-0.00937003	0.003589	ORDERED-LOGISTIC	More frequent bowel movements when abdominal discomfort/pain started		100089	Online follow-up	153	Digestive health	153	Digestive health	153	Online follow-up > Digestive health
23039	INTEGER	1844	-0.064346	-0.107666	-0.0210264	0.00362081	LINEAR	CagA antigen for Helicobacter pylori		100078	Biological samples	100079	Blood assays	100080	Infectious Diseases	1307	Biological samples > Blood assays > Infectious Diseases > Infectious Disease Antigens
41210#S571	CAT-MUL	192515/1351(193866)	0.0685786	0.0209405	0.113419	0.00362844	LOGISTIC-BINARY	Operative procedures - secondary OPCS4: S57.1 Debridement of skin NEC		100091	Health-related outcomes	2000	Hospital inpatient	2005	Summary Operations	2005	Health-related outcomes > Hospital inpatient > Summary Operations
41270#D467	CAT-MUL	193855/11(193866)	0.366508	0.0561358	0.573458	0.00364519	LOGISTIC-BINARY	Diagnoses - ICD10: D46.7 Other myelodysplastic syndromes		100091	Health-related outcomes	2000	Hospital inpatient	2002	Summary Diagnoses	2002	Health-related outcomes > Hospital inpatient > Summary Diagnoses
41210#S275	CAT-MUL	192915/951(193866)	0.0745799	0.0225416	0.123189	0.00364694	LOGISTIC-BINARY	Operative procedures - secondary OPCS4: S27.5 Local flap of skin to head or neck NEC		100091	Health-related outcomes	2000	Hospital inpatient	2005	Summary Operations	2005	Health-related outcomes > Hospital inpatient > Summary Operations
41200#W941	CAT-MUL	192363/1503(193866)	-0.0820088	-0.139152	-0.0284344	0.00366421	LOGISTIC-BINARY	Operative procedures - main OPCS4: W94.1 Primary hybrid prosthetic replacement of hip joint using cemented femoral component		100091	Health-related outcomes	2000	Hospital inpatient	2005	Summary Operations	2005	Health-related outcomes > Hospital inpatient > Summary Operations
25511	CONTINUOUS	18327	-0.0222741	-0.0372996	-0.00724872	0.00366869	LINEAR	Weighted-mean FA in tract superior thalamic radiation (left)		100000	Assessment Centre	100003	Imaging	100	Brain MRI	135	Assessment Centre > Imaging > Brain MRI > Diffusion brain MRI > dMRI weighted means
41204#H549	CAT-MUL	193481/385(193866)	0.111886	0.0322624	0.183529	0.00367275	LOGISTIC-BINARY	Diagnoses - secondary ICD10: H54.9 Unspecified visual impairment (binocular)		100091	Health-related outcomes	2000	Hospital inpatient	2002	Summary Diagnoses	2002	Health-related outcomes > Hospital inpatient > Summary Diagnoses
41270#K529	CAT-MUL	185346/8520(193866)	0.0299465	0.00944779	0.0499814	0.00377416	LOGISTIC-BINARY	Diagnoses - ICD10: K52.9 Non-infective gastro-enteritis and colitis, unspecified		100091	Health-related outcomes	2000	Hospital inpatient	2002	Summary Diagnoses	2002	Health-related outcomes > Hospital inpatient > Summary Diagnoses
41202#A630	CAT-MUL	193815/51(193866)	0.256364	0.0579436	0.409317	0.00379285	LOGISTIC-BINARY	Diagnoses - main ICD10: A63.0 Anogenital (venereal) warts		100091	Health-related outcomes	2000	Hospital inpatient	2002	Summary Diagnoses	2002	Health-related outcomes > Hospital inpatient > Summary Diagnoses
41204#D479	CAT-MUL	193847/19(193866)	0.302175	0.0550088	0.475464	0.00379401	LOGISTIC-BINARY	Diagnoses - secondary ICD10: D47.9 Neoplasm of uncertain or unknown behaviour of lymphoid, haematopoietic and related tissue, unspecified		100091	Health-related outcomes	2000	Hospital inpatient	2002	Summary Diagnoses	2002	Health-related outcomes > Hospital inpatient > Summary Diagnoses
22039	CONTINUOUS	157205	-0.0135993	-0.0228082	-0.00439041	0.00379882	ORDERED-LOGISTIC	MET minutes per week for vigorous activity		100000	Assessment Centre	100025	Touchscreen	100050	Lifestyle and environment	54	Assessment Centre > Touchscreen > Lifestyle and environment > Physical activity > MET Scores
41201#W018	CAT-MUL	193289/577(193866)	-0.15253	-0.262072	-0.054953	0.00380956	LOGISTIC-BINARY	External causes - ICD10: W01.8 Other specified place		100091	Health-related outcomes	2000	Hospital inpatient	2002	Summary Diagnoses	2002	Health-related outcomes > Hospital inpatient > Summary Diagnoses
41210#D151	CAT-MUL	193767/99(193866)	0.18993	0.0475474	0.306573	0.00382278	LOGISTIC-BINARY	Operative procedures - secondary OPCS4: D15.1 Myringotomy with insertion of ventilation tube through tympanic membrane		100091	Health-related outcomes	2000	Hospital inpatient	2005	Summary Operations	2005	Health-related outcomes > Hospital inpatient > Summary Operations
41270#H549	CAT-MUL	193478/388(193866)	0.111081	0.03166	0.18257	0.00384188	LOGISTIC-BINARY	Diagnoses - ICD10: H54.9 Unspecified visual impairment (binocular)		100091	Health-related outcomes	2000	Hospital inpatient	2002	Summary Diagnoses	2002	Health-related outcomes > Hospital inpatient > Summary Diagnoses
20003#1140879406	CAT-MUL	190733/3090(193823)	0.0470348	0.01447	0.0783334	0.0038779	LOGISTIC-BINARY	Treatment/medication code: ranitidine		100000	Assessment Centre	100071	Verbal interview	100075	Medications	100075	Assessment Centre > Verbal interview > Medications
41204#F102	CAT-MUL	192815/1051(193866)	0.0771941	0.0229466	0.127861	0.00389454	LOGISTIC-BINARY	Diagnoses - secondary ICD10: F10.2 Dependence syndrome		100091	Health-related outcomes	2000	Hospital inpatient	2002	Summary Diagnoses	2002	Health-related outcomes > Hospital inpatient > Summary Diagnoses
41204#N179	CAT-MUL	187741/6125(193866)	0.0327547	0.0102241	0.0547172	0.00389825	LOGISTIC-BINARY	Diagnoses - secondary ICD10: N17.9 Acute renal failure, unspecified		100091	Health-related outcomes	2000	Hospital inpatient	2002	Summary Diagnoses	2002	Health-related outcomes > Hospital inpatient > Summary Diagnoses
41204#I269	CAT-MUL	192714/1152(193866)	0.0689685	0.0206129	0.114378	0.00390958	LOGISTIC-BINARY	Diagnoses - secondary ICD10: I26.9 Pulmonary embolism without mention of acute cor pulmonale		100091	Health-related outcomes	2000	Hospital inpatient	2002	Summary Diagnoses	2002	Health-related outcomes > Hospital inpatient > Summary Diagnoses
41270#C919	CAT-MUL	193844/22(193866)	0.285266	0.0519567	0.449067	0.00391745	LOGISTIC-BINARY	Diagnoses - ICD10: C91.9 Lymphoid leukaemia, unspecified		100091	Health-related outcomes	2000	Hospital inpatient	2002	Summary Diagnoses	2002	Health-related outcomes > Hospital inpatient > Summary Diagnoses
20001#1058	CAT-MUL	193809/14(193823)	0.323424	0.0439773	0.505893	0.00394276	LOGISTIC-BINARY	Cancer code, self-reported: other haematological malignancy		100000	Assessment Centre	100071	Verbal interview	100074	Medical conditions	100074	Assessment Centre > Verbal interview > Medical conditions
41210#Y973	CAT-MUL	179010/14856(193866)	0.023023	0.00724674	0.038558	0.0039446	LOGISTIC-BINARY	Operative procedures - secondary OPCS4: Y97.3 Radiology with post contrast		100091	Health-related outcomes	2000	Hospital inpatient	2005	Summary Operations	2005	Health-related outcomes > Hospital inpatient > Summary Operations
41272#Y973	CAT-MUL	179010/14856(193866)	0.023023	0.00724674	0.038558	0.0039446	LOGISTIC-BINARY	Operative procedures - OPCS4: Y97.3 Radiology with post contrast		100091	Health-related outcomes	2000	Hospital inpatient	2005	Summary Operations	2005	Health-related outcomes > Hospital inpatient > Summary Operations
41202#I491	CAT-MUL	193842/24(193866)	0.286945	0.0537158	0.453033	0.00394948	LOGISTIC-BINARY	Diagnoses - main ICD10: I49.1 Atrial premature depolarisation		100091	Health-related outcomes	2000	Hospital inpatient	2002	Summary Diagnoses	2002	Health-related outcomes > Hospital inpatient > Summary Diagnoses
20003#1141172838	CAT-MUL	193768/55(193823)	0.239729	0.0533766	0.382982	0.00395646	LOGISTIC-BINARY	Treatment/medication code: depakote 250mg e/c tablet		100000	Assessment Centre	100071	Verbal interview	100075	Medications	100075	Assessment Centre > Verbal interview > Medications
41272#X659	CAT-MUL	193764/102(193866)	0.179843	0.0458438	0.292378	0.00396885	LOGISTIC-BINARY	Operative procedures - OPCS4: X65.9 Unspecified radiotherapy delivery		100091	Health-related outcomes	2000	Hospital inpatient	2005	Summary Operations	2005	Health-related outcomes > Hospital inpatient > Summary Operations
41270#M703	CAT-MUL	193834/32(193866)	0.266381	0.0526047	0.421959	0.00398971	LOGISTIC-BINARY	Diagnoses - ICD10: M70.3 Other bursitis of elbow		100091	Health-related outcomes	2000	Hospital inpatient	2002	Summary Diagnoses	2002	Health-related outcomes > Hospital inpatient > Summary Diagnoses
41204#N183	CAT-MUL	190227/3639(193866)	0.0407673	0.0125327	0.0680674	0.00399687	LOGISTIC-BINARY	Diagnoses - secondary ICD10: N18.3 Chronic kidney disease, stage 3		100091	Health-related outcomes	2000	Hospital inpatient	2002	Summary Diagnoses	2002	Health-related outcomes > Hospital inpatient > Summary Diagnoses
41202#F522	CAT-MUL	193793/73(193866)	0.204118	0.0474408	0.328974	0.00403395	LOGISTIC-BINARY	Diagnoses - main ICD10: F52.2 Failure of genital response		100091	Health-related outcomes	2000	Hospital inpatient	2002	Summary Diagnoses	2002	Health-related outcomes > Hospital inpatient > Summary Diagnoses
20003#1140879476	CAT-MUL	193809/14(193823)	0.356543	0.0616107	0.564374	0.00403675	LOGISTIC-BINARY	Treatment/medication code: laxative		100000	Assessment Centre	100071	Verbal interview	100075	Medications	100075	Assessment Centre > Verbal interview > Medications
41272#W789	CAT-MUL	193805/61(193866)	0.22516	0.0520535	0.361782	0.00403813	LOGISTIC-BINARY	Operative procedures - OPCS4: W78.9 Unspecified release of contracture of joint		100091	Health-related outcomes	2000	Hospital inpatient	2005	Summary Operations	2005	Health-related outcomes > Hospital inpatient > Summary Operations
41210#U093	CAT-MUL	193759/107(193866)	0.183549	0.0460698	0.297787	0.00404184	LOGISTIC-BINARY	Operative procedures - secondary OPCS4: U09.3 Magnetic resonance imaging of pelvis		100091	Health-related outcomes	2000	Hospital inpatient	2005	Summary Operations	2005	Health-related outcomes > Hospital inpatient > Summary Operations
41272#M283	CAT-MUL	193782/84(193866)	0.196551	0.0474724	0.31752	0.00404755	LOGISTIC-BINARY	Operative procedures - OPCS4: M28.3 Endoscopic extraction of calculus of ureter NEC		100091	Health-related outcomes	2000	Hospital inpatient	2005	Summary Operations	2005	Health-related outcomes > Hospital inpatient > Summary Operations
41272#E593	CAT-MUL	193503/363(193866)	0.112467	0.0314236	0.18512	0.00405127	LOGISTIC-BINARY	Operative procedures - OPCS4: E59.3 Biopsy of lesion of lung NEC		100091	Health-related outcomes	2000	Hospital inpatient	2005	Summary Operations	2005	Health-related outcomes > Hospital inpatient > Summary Operations
41272#G362	CAT-MUL	193855/11(193866)	0.361938	0.0516904	0.567745	0.00406042	LOGISTIC-BINARY	Operative procedures - OPCS4: G36.2 Closure of perforation of stomach NEC		100091	Health-related outcomes	2000	Hospital inpatient	2005	Summary Operations	2005	Health-related outcomes > Hospital inpatient > Summary Operations
41272#E544	CAT-MUL	193686/180(193866)	0.148273	0.0391921	0.242228	0.00406209	LOGISTIC-BINARY	Operative procedures - OPCS4: E54.4 Excision of segment of lung		100091	Health-related outcomes	2000	Hospital inpatient	2005	Summary Operations	2005	Health-related outcomes > Hospital inpatient > Summary Operations
41203#8810	CAT-MUL	193855/11(193866)	0.376911	0.0563176	0.596506	0.00406487	LOGISTIC-BINARY	Diagnoses - main ICD9: 8810 Open wound of elbow, forearm and wrist, without mention of complication		100091	Health-related outcomes	2000	Hospital inpatient	2002	Summary Diagnoses	2002	Health-related outcomes > Hospital inpatient > Summary Diagnoses
41271#8810	CAT-MUL	193855/11(193866)	0.376911	0.0563176	0.596506	0.00406487	LOGISTIC-BINARY	Diagnoses - ICD9: 8810 Open wound of elbow, forearm and wrist, without mention of complication		100091	Health-related outcomes	2000	Hospital inpatient	2002	Summary Diagnoses	2002	Health-related outcomes > Hospital inpatient > Summary Diagnoses
41202#C839	CAT-MUL	193843/23(193866)	0.296167	0.0553597	0.469506	0.00410161	LOGISTIC-BINARY	Diagnoses - main ICD10: C83.9 Diffuse non-Hodgkin's lymphoma, unspecified		100091	Health-related outcomes	2000	Hospital inpatient	2002	Summary Diagnoses	2002	Health-related outcomes > Hospital inpatient > Summary Diagnoses
41270#A498	CAT-MUL	193587/279(193866)	0.124727	0.0340495	0.204928	0.0041263	LOGISTIC-BINARY	Diagnoses - ICD10: A49.8 Other bacterial infections of unspecified site		100091	Health-related outcomes	2000	Hospital inpatient	2002	Summary Diagnoses	2002	Health-related outcomes > Hospital inpatient > Summary Diagnoses
41203#8250	CAT-MUL	193855/11(193866)	-21.8267	-36.7715	-6.96537	0.00413629	LOGISTIC-BINARY	Diagnoses - main ICD9: 8250 Fracture of calcaneus, closed		100091	Health-related outcomes	2000	Hospital inpatient	2002	Summary Diagnoses	2002	Health-related outcomes > Hospital inpatient > Summary Diagnoses
41204#C919	CAT-MUL	193849/17(193866)	0.300691	0.0482777	0.47238	0.00414453	LOGISTIC-BINARY	Diagnoses - secondary ICD10: C91.9 Lymphoid leukaemia, unspecified		100091	Health-related outcomes	2000	Hospital inpatient	2002	Summary Diagnoses	2002	Health-related outcomes > Hospital inpatient > Summary Diagnoses
41270#I611	CAT-MUL	193761/105(193866)	0.173857	0.0431969	0.282543	0.0041872	LOGISTIC-BINARY	Diagnoses - ICD10: I61.1 Intracerebral haemorrhage in hemisphere, cortical		100091	Health-related outcomes	2000	Hospital inpatient	2002	Summary Diagnoses	2002	Health-related outcomes > Hospital inpatient > Summary Diagnoses
41205#E8799	CAT-MUL	193855/11(193866)	0.37561	0.0654052	0.60269	0.00422409	LOGISTIC-BINARY	Diagnoses - secondary ICD9: E8799 Abn. reaction to unspecified procedures without misadventure at time		100091	Health-related outcomes	2000	Hospital inpatient	2002	Summary Diagnoses	2002	Health-related outcomes > Hospital inpatient > Summary Diagnoses
41271#E8799	CAT-MUL	193855/11(193866)	0.37561	0.0654052	0.60269	0.00422409	LOGISTIC-BINARY	Diagnoses - ICD9: E8799 Abn. reaction to unspecified procedures without misadventure at time		100091	Health-related outcomes	2000	Hospital inpatient	2002	Summary Diagnoses	2002	Health-related outcomes > Hospital inpatient > Summary Diagnoses
41200#X494	CAT-MUL	193849/17(193866)	0.31957	0.0495239	0.5046	0.00429524	LOGISTIC-BINARY	Operative procedures - main OPCS4: X49.4 Skin traction		100091	Health-related outcomes	2000	Hospital inpatient	2005	Summary Operations	2005	Health-related outcomes > Hospital inpatient > Summary Operations
41200#G802	CAT-MUL	193397/469(193866)	0.105613	0.0292893	0.174807	0.00437667	LOGISTIC-BINARY	Operative procedures - main OPCS4: G80.2 Wireless capsule endoscopy		100091	Health-related outcomes	2000	Hospital inpatient	2005	Summary Operations	2005	Health-related outcomes > Hospital inpatient > Summary Operations
41200#E027	CAT-MUL	193848/18(193866)	0.326373	0.0504524	0.51384	0.00446675	LOGISTIC-BINARY	Operative procedures - main OPCS4: E02.7 Alar reconstruction with cartilage graft		100091	Health-related outcomes	2000	Hospital inpatient	2005	Summary Operations	2005	Health-related outcomes > Hospital inpatient > Summary Operations
41272#S642	CAT-MUL	193698/168(193866)	0.157582	0.0399979	0.258158	0.00446952	LOGISTIC-BINARY	Operative procedures - OPCS4: S64.2 Chemical destruction of nail bed		100091	Health-related outcomes	2000	Hospital inpatient	2005	Summary Operations	2005	Health-related outcomes > Hospital inpatient > Summary Operations
41270#E212	CAT-MUL	193846/20(193866)	0.306164	0.05026	0.483908	0.00447585	LOGISTIC-BINARY	Diagnoses - ICD10: E21.2 Other hyperparathyroidism		100091	Health-related outcomes	2000	Hospital inpatient	2002	Summary Diagnoses	2002	Health-related outcomes > Hospital inpatient > Summary Diagnoses
41204#Z892	CAT-MUL	193849/17(193866)	0.325654	0.0493525	0.514239	0.00450109	LOGISTIC-BINARY	Diagnoses - secondary ICD10: Z89.2 Acquired absence of upper limb above wrist		100091	Health-related outcomes	2000	Hospital inpatient	2002	Summary Diagnoses	2002	Health-related outcomes > Hospital inpatient > Summary Diagnoses
41270#Z892	CAT-MUL	193849/17(193866)	0.325654	0.0493525	0.514239	0.00450109	LOGISTIC-BINARY	Diagnoses - ICD10: Z89.2 Acquired absence of upper limb above wrist		100091	Health-related outcomes	2000	Hospital inpatient	2002	Summary Diagnoses	2002	Health-related outcomes > Hospital inpatient > Summary Diagnoses
41202#B022	CAT-MUL	193828/38(193866)	0.245689	0.0475614	0.39248	0.00450178	LOGISTIC-BINARY	Diagnoses - main ICD10: B02.2 Zoster with other nervous system involvement		100091	Health-related outcomes	2000	Hospital inpatient	2002	Summary Diagnoses	2002	Health-related outcomes > Hospital inpatient > Summary Diagnoses
41200#H491	CAT-MUL	193832/34(193866)	0.269192	0.0520408	0.429846	0.00450491	LOGISTIC-BINARY	Operative procedures - main OPCS4: H49.1 Cauterisation of lesion of anus		100091	Health-related outcomes	2000	Hospital inpatient	2005	Summary Operations	2005	Health-related outcomes > Hospital inpatient > Summary Operations
41202#M8906	CAT-MUL	193846/20(193866)	0.335329	0.0557387	0.5305	0.0045089	LOGISTIC-BINARY	Diagnoses - main ICD10: M89.06 Algoneurodystrophy (Lower leg)		100091	Health-related outcomes	2000	Hospital inpatient	2002	Summary Diagnoses	2002	Health-related outcomes > Hospital inpatient > Summary Diagnoses
20003#1141195836	CAT-MUL	193801/22(193823)	0.295002	0.0480562	0.466822	0.00454447	LOGISTIC-BINARY	Treatment/medication code: dermol cream		100000	Assessment Centre	100071	Verbal interview	100075	Medications	100075	Assessment Centre > Verbal interview > Medications
41200#T253	CAT-MUL	193675/191(193866)	0.147278	0.0376613	0.241865	0.00455121	LOGISTIC-BINARY	Operative procedures - main OPCS4: T25.3 Primary repair of incisional hernia using sutures		100091	Health-related outcomes	2000	Hospital inpatient	2005	Summary Operations	2005	Health-related outcomes > Hospital inpatient > Summary Operations
41270#C838	CAT-MUL	193823/43(193866)	0.237582	0.0490441	0.381519	0.00456241	LOGISTIC-BINARY	Diagnoses - ICD10: C83.8 Other types of diffuse non-Hodgkin's lymphoma		100091	Health-related outcomes	2000	Hospital inpatient	2002	Summary Diagnoses	2002	Health-related outcomes > Hospital inpatient > Summary Diagnoses
41204#Z890	CAT-MUL	193812/54(193866)	0.231416	0.0491586	0.372703	0.00458509	LOGISTIC-BINARY	Diagnoses - secondary ICD10: Z89.0 Acquired absence of finger(s) [including thumb], unilateral		100091	Health-related outcomes	2000	Hospital inpatient	2002	Summary Diagnoses	2002	Health-related outcomes > Hospital inpatient > Summary Diagnoses
41270#Z890	CAT-MUL	193812/54(193866)	0.231416	0.0491586	0.372703	0.00458509	LOGISTIC-BINARY	Diagnoses - ICD10: Z89.0 Acquired absence of finger(s) [including thumb], unilateral		100091	Health-related outcomes	2000	Hospital inpatient	2002	Summary Diagnoses	2002	Health-related outcomes > Hospital inpatient > Summary Diagnoses
40002#I509	CAT-MUL	193625/241(193866)	0.124766	0.0326573	0.205721	0.00459583	LOGISTIC-BINARY	Contributory (secondary) causes of death: ICD10: I50.9 Heart failure, unspecified		100091	Health-related outcomes	100093	Death register	100093	Death register	100093	Health-related outcomes > Death register
41270#S032	CAT-MUL	193845/21(193866)	0.316494	0.0492055	0.498727	0.00459817	LOGISTIC-BINARY	Diagnoses - ICD10: S03.2 Dislocation of tooth		100091	Health-related outcomes	2000	Hospital inpatient	2002	Summary Diagnoses	2002	Health-related outcomes > Hospital inpatient > Summary Diagnoses
5986	INTEGER	40887	-0.0122229	-0.0206821	-0.00376361	0.00462723	LINEAR	ECG, phase time		100000	Assessment Centre	100006	Physical measures	100012	ECG during exercise	100012	Assessment Centre > Physical measures > ECG during exercise
41272#S683	CAT-MUL	193807/59(193866)	0.223849	0.047897	0.360906	0.00464181	LOGISTIC-BINARY	Operative procedures - OPCS4: S68.3 Partial excision of nail NEC		100091	Health-related outcomes	2000	Hospital inpatient	2005	Summary Operations	2005	Health-related outcomes > Hospital inpatient > Summary Operations
41272#X404	CAT-MUL	193524/342(193866)	0.112841	0.0301517	0.186767	0.00465129	LOGISTIC-BINARY	Operative procedures - OPCS4: X40.4 Haemofiltration		100091	Health-related outcomes	2000	Hospital inpatient	2005	Summary Operations	2005	Health-related outcomes > Hospital inpatient > Summary Operations
41204#R509	CAT-MUL	191570/2296(193866)	0.0523399	0.0151575	0.0878464	0.00474687	LOGISTIC-BINARY	Diagnoses - secondary ICD10: R50.9 Fever, unspecified		100091	Health-related outcomes	2000	Hospital inpatient	2002	Summary Diagnoses	2002	Health-related outcomes > Hospital inpatient > Summary Diagnoses
23475	CONTINUOUS	46733	-0.0127451	-0.0215927	-0.00389741	0.00475366	LINEAR	Acetate		220	Biological samples		Blood assays		Blood assays	220	Biological samples > Blood assays > NMR metabolomics
41204#B449	CAT-MUL	193809/57(193866)	0.21896	0.0463853	0.353726	0.00477417	LOGISTIC-BINARY	Diagnoses - secondary ICD10: B44.9 Aspergillosis, unspecified		100091	Health-related outcomes	2000	Hospital inpatient	2002	Summary Diagnoses	2002	Health-related outcomes > Hospital inpatient > Summary Diagnoses
41204#Z614	CAT-MUL	193852/14(193866)	-20.1272	-34.0236	-6.23008	0.0048111	LOGISTIC-BINARY	Diagnoses - secondary ICD10: Z61.4 Problems related to alleged sexual abuse of child by person within primary support group		100091	Health-related outcomes	2000	Hospital inpatient	2002	Summary Diagnoses	2002	Health-related outcomes > Hospital inpatient > Summary Diagnoses
41270#Z614	CAT-MUL	193852/14(193866)	-20.1272	-34.0236	-6.23008	0.0048111	LOGISTIC-BINARY	Diagnoses - ICD10: Z61.4 Problems related to alleged sexual abuse of child by person within primary support group		100091	Health-related outcomes	2000	Hospital inpatient	2002	Summary Diagnoses	2002	Health-related outcomes > Hospital inpatient > Summary Diagnoses
41204#A630	CAT-MUL	193821/45(193866)	0.272207	0.0557466	0.439443	0.00481575	LOGISTIC-BINARY	Diagnoses - secondary ICD10: A63.0 Anogenital (venereal) warts		100091	Health-related outcomes	2000	Hospital inpatient	2002	Summary Diagnoses	2002	Health-related outcomes > Hospital inpatient > Summary Diagnoses
30720	CONTINUOUS	184787	0.00591843	0.00180206	0.0100348	0.00483269	LINEAR	Cystatin C		100078	Biological samples	100079	Blood assays	100080	Blood biochemistry	17518	Biological samples > Blood assays > Blood biochemistry
41203#5989	CAT-MUL	193835/31(193866)	0.247186	0.0457012	0.399042	0.00483579	LOGISTIC-BINARY	Diagnoses - main ICD9: 5989 Urethral stricture, unspecified		100091	Health-related outcomes	2000	Hospital inpatient	2002	Summary Diagnoses	2002	Health-related outcomes > Hospital inpatient > Summary Diagnoses
41230#5LN	CAT-MUL	193850/16(193866)	0.339462	0.048156	0.53576	0.00486311	LOGISTIC-BINARY	PCT where patients GP was registered: EAST KENT COASTAL PCT		100091	Health-related outcomes	2000	Hospital inpatient	2001	Summary Administration	2001	Health-related outcomes > Hospital inpatient > Summary Administration
41270#B59	CAT-MUL	193808/58(193866)	0.215698	0.0454981	0.349158	0.00487345	LOGISTIC-BINARY	Diagnoses - ICD10: B59 Pneumocystosis		100091	Health-related outcomes	2000	Hospital inpatient	2002	Summary Diagnoses	2002	Health-related outcomes > Hospital inpatient > Summary Diagnoses
41245#1280	CAT-MUL	146962/46432(193394)	0.0149786	0.00451111	0.02539	0.00491886	LOGISTIC-BINARY	Main speciality of consultant (recoded): Gastroenterology		100091	Health-related outcomes	2000	Hospital inpatient	2001	Summary Administration	2001	Health-related outcomes > Hospital inpatient > Summary Administration
41270#H810	CAT-MUL	193409/457(193866)	0.102246	0.0273088	0.17013	0.00494044	LOGISTIC-BINARY	Diagnoses - ICD10: H81.0 Meniere's disease		100091	Health-related outcomes	2000	Hospital inpatient	2002	Summary Diagnoses	2002	Health-related outcomes > Hospital inpatient > Summary Diagnoses
137	INTEGER	193823	0.0120179	0.00363666	0.0203991	0.00494763	ORDERED-LOGISTIC	Number of treatments/medications taken		100000	Assessment Centre	100071	Verbal interview	100075	Medications	100075	Assessment Centre > Verbal interview > Medications
22507	INTEGER	17789	0.0207757	0.00628756	0.0352638	0.00494815	LINEAR	Age of stopping smoking		100089	Online follow-up	123	Work environment	132	Medical information	132	Online follow-up > Work environment > Medical information
41203#9988	CAT-MUL	193851/15(193866)	0.341655	0.0527609	0.545475	0.00495353	LOGISTIC-BINARY	Diagnoses - main ICD9: 9988 Other specified complications of procedures, not elsewhere classified		100091	Health-related outcomes	2000	Hospital inpatient	2002	Summary Diagnoses	2002	Health-related outcomes > Hospital inpatient > Summary Diagnoses
41204#N132	CAT-MUL	193769/97(193866)	0.182205	0.0418064	0.297605	0.00496134	LOGISTIC-BINARY	Diagnoses - secondary ICD10: N13.2 Hydronephrosis with renal and ureteral calculous obstruction		100091	Health-related outcomes	2000	Hospital inpatient	2002	Summary Diagnoses	2002	Health-related outcomes > Hospital inpatient > Summary Diagnoses
41270#R02	CAT-MUL	193318/548(193866)	0.0944081	0.0254258	0.157346	0.00496577	LOGISTIC-BINARY	Diagnoses - ICD10: R02 Gangrene, not elsewhere classified		100091	Health-related outcomes	2000	Hospital inpatient	2002	Summary Diagnoses	2002	Health-related outcomes > Hospital inpatient > Summary Diagnoses
41204#G530	CAT-MUL	193783/83(193866)	0.191234	0.0426284	0.311535	0.00498797	LOGISTIC-BINARY	Diagnoses - secondary ICD10: G53.0 Postzoster neuralgia		100091	Health-related outcomes	2000	Hospital inpatient	2002	Summary Diagnoses	2002	Health-related outcomes > Hospital inpatient > Summary Diagnoses
41202#D051	CAT-MUL	193206/660(193866)	-0.14052	-0.24422	-0.0473685	0.00504661	LOGISTIC-BINARY	Diagnoses - main ICD10: D05.1 Intraductal carcinoma in situ		100091	Health-related outcomes	2000	Hospital inpatient	2002	Summary Diagnoses	2002	Health-related outcomes > Hospital inpatient > Summary Diagnoses
41270#A418	CAT-MUL	193678/188(193866)	0.144598	0.0355741	0.238542	0.00507184	LOGISTIC-BINARY	Diagnoses - ICD10: A41.8 Other specified septicaemia		100091	Health-related outcomes	2000	Hospital inpatient	2002	Summary Diagnoses	2002	Health-related outcomes > Hospital inpatient > Summary Diagnoses
20003#1140878248	CAT-MUL	193794/29(193823)	0.26906	0.0469308	0.430707	0.00508346	LOGISTIC-BINARY	Treatment/medication code: oilatum emollient bath additive		100000	Assessment Centre	100071	Verbal interview	100075	Medications	100075	Assessment Centre > Verbal interview > Medications
41270#Z860	CAT-MUL	189503/4363(193866)	0.0386878	0.011167	0.0653215	0.00509392	LOGISTIC-BINARY	Diagnoses - ICD10: Z86.0 Personal history of other neoplasms		100091	Health-related outcomes	2000	Hospital inpatient	2002	Summary Diagnoses	2002	Health-related outcomes > Hospital inpatient > Summary Diagnoses
41230#5AW	CAT-MUL	193592/274(193866)	0.127693	0.0326627	0.212019	0.00509413	LOGISTIC-BINARY	PCT where patients GP was registered: AIREDALE PCT		100091	Health-related outcomes	2000	Hospital inpatient	2001	Summary Administration	2001	Health-related outcomes > Hospital inpatient > Summary Administration
41210#Z582	CAT-MUL	193804/62(193866)	0.235781	0.0491005	0.382212	0.00510209	LOGISTIC-BINARY	Operative procedures - secondary OPCS4: Z58.2 Peroneus		100091	Health-related outcomes	2000	Hospital inpatient	2005	Summary Operations	2005	Health-related outcomes > Hospital inpatient > Summary Operations
41272#Z582	CAT-MUL	193804/62(193866)	0.235781	0.0491005	0.382212	0.00510209	LOGISTIC-BINARY	Operative procedures - OPCS4: Z58.2 Peroneus		100091	Health-related outcomes	2000	Hospital inpatient	2005	Summary Operations	2005	Health-related outcomes > Hospital inpatient > Summary Operations
41210#Z246	CAT-MUL	192752/1114(193866)	0.0696874	0.0192817	0.116934	0.00511791	LOGISTIC-BINARY	Operative procedures - secondary OPCS4: Z24.6 Lung		100091	Health-related outcomes	2000	Hospital inpatient	2005	Summary Operations	2005	Health-related outcomes > Hospital inpatient > Summary Operations
41272#Z246	CAT-MUL	192752/1114(193866)	0.0696874	0.0192817	0.116934	0.00511791	LOGISTIC-BINARY	Operative procedures - OPCS4: Z24.6 Lung		100091	Health-related outcomes	2000	Hospital inpatient	2005	Summary Operations	2005	Health-related outcomes > Hospital inpatient > Summary Operations
41202#M8448	CAT-MUL	193846/20(193866)	0.296399	0.0461463	0.471807	0.00511968	LOGISTIC-BINARY	Diagnoses - main ICD10: M84.48 Pathological fracture, not elsewhere classified (Other)		100091	Health-related outcomes	2000	Hospital inpatient	2002	Summary Diagnoses	2002	Health-related outcomes > Hospital inpatient > Summary Diagnoses
41210#Z944	CAT-MUL	193646/220(193866)	0.13599	0.077061	0.224875	0.00513509	LOGISTIC-BINARY	Operative procedures - secondary OPCS4: Z94.4 Unilateral operation		100091	Health-related outcomes	2000	Hospital inpatient	2005	Summary Operations	2005	Health-related outcomes > Hospital inpatient > Summary Operations
41272#Z944	CAT-MUL	193646/220(193866)	0.13599	0.077061	0.224875	0.00513509	LOGISTIC-BINARY	Operative procedures - OPCS4: Z94.4 Unilateral operation		100091	Health-related outcomes	2000	Hospital inpatient	2005	Summary Operations	2005	Health-related outcomes > Hospital inpatient > Summary Operations
5984	INTEGER	40765	-0.0103602	-0.0176162	-0.00310428	0.00513535	LINEAR	ECG, load		100000	Assessment Centre	100006	Physical measures	100012	ECG during exercise	100012	Assessment Centre > Physical measures > ECG during exercise
41272#M659	CAT-MUL	193845/21(193866)	0.278156	0.0449559	0.444371	0.00513537	LOGISTIC-BINARY	Operative procedures - OPCS4: M65.9 Unspecified endoscopic resection of outlet of male bladder		100091	Health-related outcomes	2000	Hospital inpatient	2005	Summary Operations	2005	Health-related outcomes > Hospital inpatient > Summary Operations
41270#E041	CAT-MUL	193467/399(193866)	0.112409	0.0293434	0.187141	0.00514537	LOGISTIC-BINARY	Diagnoses - ICD10: E04.1 Non-toxic single thyroid nodule		100091	Health-related outcomes	2000	Hospital inpatient	2002	Summary Diagnoses	2002	Health-related outcomes > Hospital inpatient > Summary Diagnoses
41272#X389	CAT-MUL	193833/33(193866)	0.276951	0.0510698	0.44558	0.0051511	LOGISTIC-BINARY	Operative procedures - OPCS4: X38.9 Unspecified subcutaneous injection		100091	Health-related outcomes	2000	Hospital inpatient	2005	Summary Operations	2005	Health-related outcomes > Hospital inpatient > Summary Operations
41270#C959	CAT-MUL	193833/33(193866)	0.257802	0.0452539	0.4135	0.00517401	LOGISTIC-BINARY	Diagnoses - ICD10: C95.9 Leukaemia, unspecified		100091	Health-related outcomes	2000	Hospital inpatient	2002	Summary Diagnoses	2002	Health-related outcomes > Hospital inpatient > Summary Diagnoses
41230#5L2	CAT-MUL	193854/12(193866)	0.350538	0.0365023	0.551487	0.00518323	LOGISTIC-BINARY	PCT where patients GP was registered: MAIDSTONE WEALD PCT		100091	Health-related outcomes	2000	Hospital inpatient	2001	Summary Administration	2001	Health-related outcomes > Hospital inpatient > Summary Administration
41210#Z065	CAT-MUL	193852/14(193866)	0.379764	0.0484425	0.601111	0.00519533	LOGISTIC-BINARY	Operative procedures - secondary OPCS4: Z06.5 Cerebrospinal fluid		100091	Health-related outcomes	2000	Hospital inpatient	2005	Summary Operations	2005	Health-related outcomes > Hospital inpatient > Summary Operations
41272#Z065	CAT-MUL	193852/14(193866)	0.379764	0.0484425	0.601111	0.00519533	LOGISTIC-BINARY	Operative procedures - OPCS4: Z06.5 Cerebrospinal fluid		100091	Health-related outcomes	2000	Hospital inpatient	2005	Summary Operations	2005	Health-related outcomes > Hospital inpatient > Summary Operations
41270#F100	CAT-MUL	192798/1068(193866)	0.0745228	0.0204303	0.125062	0.00520297	LOGISTIC-BINARY	Diagnoses - ICD10: F10.0 Acute intoxication		100091	Health-related outcomes	2000	Hospital inpatient	2002	Summary Diagnoses	2002	Health-related outcomes > Hospital inpatient > Summary Diagnoses
41272#X721	CAT-MUL	190846/3020(193866)	0.0452319	0.0128654	0.0763589	0.00521505	LOGISTIC-BINARY	Operative procedures - OPCS4: X72.1 Delivery of complex chemotherapy for neoplasm including prolonged infusional treatment at first attendance		100091	Health-related outcomes	2000	Hospital inpatient	2005	Summary Operations	2005	Health-related outcomes > Hospital inpatient > Summary Operations
41270#H654	CAT-MUL	193813/53(193866)	0.231886	0.0464573	0.375745	0.00524001	LOGISTIC-BINARY	Diagnoses - ICD10: H65.4 Other chronic nonsuppurative otitis media		100091	Health-related outcomes	2000	Hospital inpatient	2002	Summary Diagnoses	2002	Health-related outcomes > Hospital inpatient > Summary Diagnoses
41200#M818	CAT-MUL	193855/11(193866)	0.340868	0.0319794	0.535571	0.00525706	LOGISTIC-BINARY	Operative procedures - main OPCS4: M81.8 Other specified operations on urethral orifice		100091	Health-related outcomes	2000	Hospital inpatient	2005	Summary Operations	2005	Health-related outcomes > Hospital inpatient > Summary Operations
41270#Z720	CAT-MUL	189073/4793(193866)	0.0378451	0.0108137	0.0640341	0.00530209	LOGISTIC-BINARY	Diagnoses - ICD10: Z72.0 Tobacco use		100091	Health-related outcomes	2000	Hospital inpatient	2002	Summary Diagnoses	2002	Health-related outcomes > Hospital inpatient > Summary Diagnoses
41210#Q145	CAT-MUL	193835/31(193866)	0.358785	0.0692898	0.583727	0.00532072	LOGISTIC-BINARY	Operative procedures - secondary OPCS4: Q14.5 Insertion of prostaglandin pessary		100091	Health-related outcomes	2000	Hospital inpatient	2005	Summary Operations	2005	Health-related outcomes > Hospital inpatient > Summary Operations
41200#E593	CAT-MUL	193520/346(193866)	0.111684	0.0284623	0.186089	0.00538281	LOGISTIC-BINARY	Operative procedures - main OPCS4: E59.3 Biopsy of lesion of lung NEC		100091	Health-related outcomes	2000	Hospital inpatient	2005	Summary Operations	2005	Health-related outcomes > Hospital inpatient > Summary Operations
41272#S089	CAT-MUL	193652/214(193866)	0.138707	0.0341013	0.230155	0.00539323	LOGISTIC-BINARY	Operative procedures - OPCS4: S08.9 Unspecified curettage of lesion of skin		100091	Health-related outcomes	2000	Hospital inpatient	2005	Summary Operations	2005	Health-related outcomes > Hospital inpatient > Summary Operations
41272#T253	CAT-MUL	193587/279(193866)	0.124204	0.0310426	0.206461	0.00539353	LOGISTIC-BINARY	Operative procedures - OPCS4: T25.3 Primary repair of incisional hernia using sutures		100091	Health-related outcomes	2000	Hospital inpatient	2005	Summary Operations	2005	Health-related outcomes > Hospital inpatient > Summary Operations
20003#1140883520	CAT-MUL	193779/44(193823)	0.245405	0.0468631	0.397068	0.00539681	LOGISTIC-BINARY	Treatment/medication code: chlorpheniramine		100000	Assessment Centre	100071	Verbal interview	100075	Medications	100075	Assessment Centre > Verbal interview > Medications
41272#D122	CAT-MUL	193817/49(193866)	0.230485	0.0444944	0.373256	0.00541925	LOGISTIC-BINARY	Operative procedures - OPCS4: D12.2 Atticotomy		100091	Health-related outcomes	2000	Hospital inpatient	2005	Summary Operations	2005	Health-related outcomes > Hospital inpatient > Summary Operations
41270#G231	CAT-MUL	193824/42(193866)	0.229619	0.0434882	0.371632	0.00544383	LOGISTIC-BINARY	Diagnoses - ICD10: G23.1 Progressive supranuclear ophthalmoplegia [Steele-Richardson-Olszewski]		100091	Health-related outcomes	2000	Hospital inpatient	2002	Summary Diagnoses	2002	Health-related outcomes > Hospital inpatient > Summary Diagnoses
41200#U191	CAT-MUL	193139/727(193866)	0.0838568	0.0222137	0.140773	0.00550924	LOGISTIC-BINARY	Operative procedures - main OPCS4: U19.1 Implantation of electrocardiography loop recorder		100091	Health-related outcomes	2000	Hospital inpatient	2005	Summary Operations	2005	Health-related outcomes > Hospital inpatient > Summary Operations
25491	CONTINUOUS	18327	-0.021062	-0.0359363	-0.00618778	0.00551722	LINEAR	Weighted-mean FA in tract anterior thalamic radiation (right)		100000	Assessment Centre	100003	Imaging	100	Brain MRI	135	Assessment Centre > Imaging > Brain MRI > Diffusion brain MRI > dMRI weighted means
20003#1140862742	CAT-MUL	193808/15(193823)	0.32936	0.0434285	0.524919	0.00552086	LOGISTIC-BINARY	Treatment/medication code: vallergan 10mg tablet		100000	Assessment Centre	100071	Verbal interview	100075	Medications	100075	Assessment Centre > Verbal interview > Medications
41204#W013	CAT-MUL	193849/17(193866)	0.305058	0.0426179	0.488426	0.00552804	LOGISTIC-BINARY	Diagnoses - secondary ICD10: W01.3 Sports and athletics area		100091	Health-related outcomes	2000	Hospital inpatient	2002	Summary Diagnoses	2002	Health-related outcomes > Hospital inpatient > Summary Diagnoses
41210#T122	CAT-MUL	193690/176(193866)	0.146411	0.0346449	0.242268	0.00552812	LOGISTIC-BINARY	Operative procedures - secondary OPCS4: T12.2 Drainage of pleural cavity NEC		100091	Health-related outcomes	2000	Hospital inpatient	2005	Summary Operations	2005	Health-related outcomes > Hospital inpatient > Summary Operations
40006#C343	CAT-MUL	193617/249(193866)	0.12213	0.03012	0.203178	0.00553707	LOGISTIC-BINARY	Type of cancer: ICD10: C34.3 Lower lobe, bronchus or lung		100091	Health-related outcomes	100092	Cancer register	100092	Cancer register	100092	Health-related outcomes > Cancer register
41270#S090	CAT-MUL	193843/23(193866)	0.2898	0.043783	0.462816	0.00553816	LOGISTIC-BINARY	Diagnoses - ICD10: S09.0 Injury of blood vessels of head, not elsewhere classified		100091	Health-related outcomes	2000	Hospital inpatient	2002	Summary Diagnoses	2002	Health-related outcomes > Hospital inpatient > Summary Diagnoses
41204#D619	CAT-MUL	193581/285(193866)	0.12014	0.0298109	0.200049	0.00555209	LOGISTIC-BINARY	Diagnoses - secondary ICD10: D61.9 Aplastic anaemia, unspecified		100091	Health-related outcomes	2000	Hospital inpatient	2002	Summary Diagnoses	2002	Health-related outcomes > Hospital inpatient > Summary Diagnoses
41204#G573	CAT-MUL	193854/12(193866)	0.341065	0.0357719	0.538496	0.00557478	LOGISTIC-BINARY	Diagnoses - secondary ICD10: G57.3 Lesion of lateral popliteal nerve		100091	Health-related outcomes	2000	Hospital inpatient	2002	Summary Diagnoses	2002	Health-related outcomes > Hospital inpatient > Summary Diagnoses
41202#F102	CAT-MUL	193664/202(193866)	0.152181	0.0360488	0.252172	0.00561247	LOGISTIC-BINARY	Diagnoses - main ICD10: F10.2 Dependence syndrome		100091	Health-related outcomes	2000	Hospital inpatient	2002	Summary Diagnoses	2002	Health-related outcomes > Hospital inpatient > Summary Diagnoses
40002#B182	CAT-MUL	193854/12(193866)	0.343831	0.0310407	0.547444	0.00562694	LOGISTIC-BINARY	Contributory (secondary) causes of death: ICD10: B18.2 Chronic viral hepatitis C		100091	Health-related outcomes	100093	Death register	100093	Death register	100093	Health-related outcomes > Death register
41202#M1090	CAT-MUL	193845/21(193866)	0.277826	0.0379504	0.443118	0.0056441	LOGISTIC-BINARY	Diagnoses - main ICD10: M10.90 Gout, unspecified (Multiple sites)		100091	Health-related outcomes	2000	Hospital inpatient	2002	Summary Diagnoses	2002	Health-related outcomes > Hospital inpatient > Summary Diagnoses
41202#M670	CAT-MUL	193856/10(193866)	0.383023	0.03536	0.606939	0.00566845	LOGISTIC-BINARY	Diagnoses - main ICD10: M67.0 Short Achilles tendon (acquired)		100091	Health-related outcomes	2000	Hospital inpatient	2002	Summary Diagnoses	2002	Health-related outcomes > Hospital inpatient > Summary Diagnoses
41270#C929	CAT-MUL	193850/16(193866)	0.325349	0.0382853	0.515783	0.00568909	LOGISTIC-BINARY	Diagnoses - ICD10: C92.9 Myeloid leukaemia, unspecified		100091	Health-related outcomes	2000	Hospital inpatient	2002	Summary Diagnoses	2002	Health-related outcomes > Hospital inpatient > Summary Diagnoses
41202#K863	CAT-MUL	193805/61(193866)	0.217165	0.042807	0.353693	0.0057115	LOGISTIC-BINARY	Diagnoses - main ICD10: K86.3 Pseudocyst of pancreas		100091	Health-related outcomes	2000	Hospital inpatient	2002	Summary Diagnoses	2002	Health-related outcomes > Hospital inpatient > Summary Diagnoses
41270#Z930	CAT-MUL	193720/146(193866)	0.157766	0.0359176	0.260779	0.00573286	LOGISTIC-BINARY	Diagnoses - ICD10: Z93.0 Tracheostomy status		100091	Health-related outcomes	2000	Hospital inpatient	2002	Summary Diagnoses	2002	Health-related outcomes > Hospital inpatient > Summary Diagnoses
41202#N888	CAT-MUL	193727/139(193866)	0.175925	0.040069	0.291116	0.00575767	LOGISTIC-BINARY	Diagnoses - main ICD10: N88.8 Other specified noninflammatory disorders of cervix uteri		100091	Health-related outcomes	2000	Hospital inpatient	2002	Summary Diagnoses	2002	Health-related outcomes > Hospital inpatient > Summary Diagnoses
41204#M5382	CAT-MUL	193848/18(193866)	0.32093	0.0409405	0.510402	0.00576978	LOGISTIC-BINARY	Diagnoses - secondary ICD10: M53.82 Other specified dorsopathies (Cervical region)		100091	Health-related outcomes	2000	Hospital inpatient	2002	Summary Diagnoses	2002	Health-related outcomes > Hospital inpatient > Summary Diagnoses
41204#I749	CAT-MUL	193835/31(193866)	0.260708	0.0429832	0.420076	0.00579433	LOGISTIC-BINARY	Diagnoses - secondary ICD10: I74.9 Embolism and thrombosis of unspecified artery		100091	Health-related outcomes	2000	Hospital inpatient	2002	Summary Diagnoses	2002	Health-related outcomes > Hospital inpatient > Summary Diagnoses
41200#H261	CAT-MUL	193828/38(193866)	0.252827	0.0449926	0.409549	0.00579679	LOGISTIC-BINARY	Operative procedures - main OPCS4: H26.1 Endoscopic snare resection of lesion of sigmoid colon using rigid sigmoidoscope		100091	Health-related outcomes	2000	Hospital inpatient	2005	Summary Operations	2005	Health-related outcomes > Hospital inpatient > Summary Operations
41246#1420	CAT-MUL	184542/1545(186087)	0.0598738	0.0161279	0.101292	0.00582327	LOGISTIC-BINARY	Treatment speciality of consultant (recoded): Diabetic medicine		100091	Health-related outcomes	2000	Hospital inpatient	2001	Summary Administration	2001	Health-related outcomes > Hospital inpatient > Summary Administration
41204#M167	CAT-MUL	193849/17(193866)	0.337983	0.0440298	0.538936	0.00582396	LOGISTIC-BINARY	Diagnoses - secondary ICD10: M16.7 Other secondary coxarthrosis		100091	Health-related outcomes	2000	Hospital inpatient	2002	Summary Diagnoses	2002	Health-related outcomes > Hospital inpatient > Summary Diagnoses
41204#H542	CAT-MUL	193850/16(193866)	0.32977	0.0417142	0.525786	0.00584506	LOGISTIC-BINARY	Diagnoses - secondary ICD10: H54.2 Low vision, both eyes		100091	Health-related outcomes	2000	Hospital inpatient	2002	Summary Diagnoses	2002	Health-related outcomes > Hospital inpatient > Summary Diagnoses
41270#H542	CAT-MUL	193850/16(193866)	0.32977	0.0417142	0.525786	0.00584506	LOGISTIC-BINARY	Diagnoses - ICD10: H54.2 Low vision, both eyes		100091	Health-related outcomes	2000	Hospital inpatient	2002	Summary Diagnoses	2002	Health-related outcomes > Hospital inpatient > Summary Diagnoses
41204#Z720	CAT-MUL	189074/4792(193866)	0.0374347	0.01038	0.0636459	0.00586033	LOGISTIC-BINARY	Diagnoses - secondary ICD10: Z72.0 Tobacco use		100091	Health-related outcomes	2000	Hospital inpatient	2002	Summary Diagnoses	2002	Health-related outcomes > Hospital inpatient > Summary Diagnoses
41204#Z860	CAT-MUL	189522/4344(193866)	0.038169	0.010564	0.0648812	0.0058657	LOGISTIC-BINARY	Diagnoses - secondary ICD10: Z86.0 Personal history of other neoplasms		100091	Health-related outcomes	2000	Hospital inpatient	2002	Summary Diagnoses	2002	Health-related outcomes > Hospital inpatient > Summary Diagnoses
41200#T858	CAT-MUL	193854/12(193866)	0.36044	0.0343688	0.569587	0.00586777	LOGISTIC-BINARY	Operative procedures - main OPCS4: T85.8 Other specified block dissection of lymph nodes		100091	Health-related outcomes	2000	Hospital inpatient	2005	Summary Operations	2005	Health-related outcomes > Hospital inpatient > Summary Operations
41230#5EQ	CAT-MUL	192886/980(193866)	0.0775574	0.0206841	0.131175	0.0058681	LOGISTIC-BINARY	PCT where patients GP was registered: SOUTH EAST SHEFFIELD PCT		100091	Health-related outcomes	2000	Hospital inpatient	2001	Summary Administration	2001	Health-related outcomes > Hospital inpatient > Summary Administration
41204#G558	CAT-MUL	193807/59(193866)	0.22319	0.0436093	0.364626	0.00588302	LOGISTIC-BINARY	Diagnoses - secondary ICD10: G55.8 Nerve root and plexus compressions in other diseases classified elsewhere		100091	Health-related outcomes	2000	Hospital inpatient	2002	Summary Diagnoses	2002	Health-related outcomes > Hospital inpatient > Summary Diagnoses
41204#S711	CAT-MUL	193843/23(193866)	0.289043	0.0390677	0.461521	0.0059282	LOGISTIC-BINARY	Diagnoses - secondary ICD10: S71.1 Open wound of thigh		100091	Health-related outcomes	2000	Hospital inpatient	2002	Summary Diagnoses	2002	Health-related outcomes > Hospital inpatient > Summary Diagnoses
20102#medium	CAT-MUL	31185/467(31652)	0.102944	0.0259958	0.172963	0.00593628	LOGISTIC-BINARY	Thickness of butter/margarine spread on crackers/crispbreads		100089	Online follow-up	100090	Diet by 24-hour recall	100101	Bread/pasta/rice yesterday	100101	Online follow-up > Diet by 24-hour recall > Bread/pasta/rice yesterday
6160#Sports club or gym	CAT-MUL	135191/58675(193866)	-0.0139273	-0.0238774	-0.00403052	0.00594394	LOGISTIC-BINARY	Leisure/social activities		100000	Assessment Centre	100025	Touchscreen	100059	Psychosocial factors	100061	Assessment Centre > Touchscreen > Psychosocial factors > Social support
40011#9120	CAT-MUL	193856/10(193866)	0.35193	0.0291097	0.557631	0.00595248	LOGISTIC-BINARY	Histology of cancer tumour: Hemangiosarcoma		100091	Health-related outcomes	100092	Cancer register	100092	Cancer register	100092	Health-related outcomes > Cancer register
41272#U211	CAT-MUL	191103/2763(193866)	0.0464519	0.0126276	0.0789017	0.00598775	LOGISTIC-BINARY	Operative procedures - OPCS4: U21.1 Magnetic resonance imaging NEC		100091	Health-related outcomes	2000	Hospital inpatient	2005	Summary Operations	2005	Health-related outcomes > Hospital inpatient > Summary Operations
41270#G111	CAT-MUL	193854/12(193866)	0.346122	0.0260508	0.545724	0.00599112	LOGISTIC-BINARY	Diagnoses - ICD10: G11.1 Early-onset cerebellar ataxia		100091	Health-related outcomes	2000	Hospital inpatient	2002	Summary Diagnoses	2002	Health-related outcomes > Hospital inpatient > Summary Diagnoses
41204#S013	CAT-MUL	193811/55(193866)	0.219664	0.0414029	0.358103	0.00599855	LOGISTIC-BINARY	Diagnoses - secondary ICD10: S01.3 Open wound of ear		100091	Health-related outcomes	2000	Hospital inpatient	2002	Summary Diagnoses	2002	Health-related outcomes > Hospital inpatient > Summary Diagnoses
41200#X368	CAT-MUL	193303/563(193866)	0.0946608	0.0239976	0.159253	0.006005	LOGISTIC-BINARY	Operative procedures - main OPCS4: X36.8 Other specified blood withdrawal		100091	Health-related outcomes	2000	Hospital inpatient	2005	Summary Operations	2005	Health-related outcomes > Hospital inpatient > Summary Operations
41270#B449	CAT-MUL	193797/69(193866)	0.201564	0.0399096	0.330089	0.00602381	LOGISTIC-BINARY	Diagnoses - ICD10: B44.9 Aspergillosis, unspecified		100091	Health-related outcomes	2000	Hospital inpatient	2002	Summary Diagnoses	2002	Health-related outcomes > Hospital inpatient > Summary Diagnoses
41270#N604	CAT-MUL	193726/140(193866)	0.167709	0.0375105	0.278132	0.00603592	LOGISTIC-BINARY	Diagnoses - ICD10: N60.4 Mammary duct ectasia		100091	Health-related outcomes	2000	Hospital inpatient	2002	Summary Diagnoses	2002	Health-related outcomes > Hospital inpatient > Summary Diagnoses
41204#S828	CAT-MUL	193853/13(193866)	0.338502	0.0381652	0.541167	0.0060603	LOGISTIC-BINARY	Diagnoses - secondary ICD10: S82.8 Fractures of other parts of lower leg		100091	Health-related outcomes	2000	Hospital inpatient	2002	Summary Diagnoses	2002	Health-related outcomes > Hospital inpatient > Summary Diagnoses
41210#X292	CAT-MUL	193014/852(193866)	0.0781281	0.0201729	0.131952	0.00609732	LOGISTIC-BINARY	Operative procedures - secondary OPCS4: X29.2 Continuous intravenous infusion of therapeutic substance NEC		100091	Health-related outcomes	2000	Hospital inpatient	2005	Summary Operations	2005	Health-related outcomes > Hospital inpatient > Summary Operations
40002#J47	CAT-MUL	193806/60(193866)	0.200518	0.0394715	0.328863	0.00609825	LOGISTIC-BINARY	Contributory (secondary) causes of death: ICD10: J47 Bronchiectasis		100091	Health-related outcomes	100093	Death register	100093	Death register	100093	Health-related outcomes > Death register
41200#H694	CAT-MUL	193850/16(193866)	0.337044	0.0383942	0.536867	0.0060983	LOGISTIC-BINARY	Operative procedures - main OPCS4: H69.4 Diagnostic endoscopic examination of ileoanal pouch using fibreoptic sigmoidoscope NEC		100091	Health-related outcomes	2000	Hospital inpatient	2005	Summary Operations	2005	Health-related outcomes > Hospital inpatient > Summary Operations
41272#H694	CAT-MUL	193850/16(193866)	0.337044	0.0383942	0.536867	0.0060983	LOGISTIC-BINARY	Operative procedures - OPCS4: H69.4 Diagnostic endoscopic examination of ileoanal pouch using fibreoptic sigmoidoscope NEC		100091	Health-related outcomes	2000	Hospital inpatient	2005	Summary Operations	2005	Health-related outcomes > Hospital inpatient > Summary Operations
40001#K704	CAT-MUL	193843/23(193866)	0.317205	0.0444935	0.509182	0.0061174	LOGISTIC-BINARY	Underlying (primary) cause of death: ICD10: K70.4 Alcoholic hepatic failure		100091	Health-related outcomes	100093	Death register	100093	Death register	100093	Health-related outcomes > Death register
22601#52342937	CAT-MUL	48245/20(48265)	0.345675	0.0567961	0.565069	0.00613584	LOGISTIC-BINARY	Job coding: car paint sprayer, coach painter		100089	Online follow-up	123	Work environment	130	Employment history	130	Online follow-up > Work environment > Employment history
40002#C799	CAT-MUL	193784/82(193866)	0.188453	0.0382009	0.309899	0.00615746	LOGISTIC-BINARY	Contributory (secondary) causes of death: ICD10: C79.9 Secondary malignant neoplasm, unspecified site		100091	Health-related outcomes	100093	Death register	100093	Death register	100093	Health-related outcomes > Death register
41200#L916	CAT-MUL	193799/67(193866)	0.213251	0.0420163	0.349927	0.00617361	LOGISTIC-BINARY	Operative procedures - main OPCS4: L91.6 Cannulation of vein NEC		100091	Health-related outcomes	2000	Hospital inpatient	2005	Summary Operations	2005	Health-related outcomes > Hospital inpatient > Summary Operations
41270#C812	CAT-MUL	193856/10(193866)	0.350212	0.0234045	0.554258	0.00620908	LOGISTIC-BINARY	Diagnoses - ICD10: C81.2 Mixed cellularity		100091	Health-related outcomes	2000	Hospital inpatient	2002	Summary Diagnoses	2002	Health-related outcomes > Hospital inpatient > Summary Diagnoses
41200#S132	CAT-MUL	192851/1015(193866)	0.072402	0.0187366	0.122625	0.00625362	LOGISTIC-BINARY	Operative procedures - main OPCS4: S13.2 Punch biopsy of lesion of skin NEC		100091	Health-related outcomes	2000	Hospital inpatient	2005	Summary Operations	2005	Health-related outcomes > Hospital inpatient > Summary Operations
41272#S471	CAT-MUL	193578/288(193866)	0.124384	0.0293558	0.208162	0.00626408	LOGISTIC-BINARY	Operative procedures - OPCS4: S47.1 Drainage of lesion of skin of head or neck		100091	Health-related outcomes	2000	Hospital inpatient	2005	Summary Operations	2005	Health-related outcomes > Hospital inpatient > Summary Operations
30150	CONTINUOUS	187877	-0.00628227	-0.0107873	-0.00177727	0.00627266	LINEAR	Eosinophill count		100078	Biological samples	100079	Blood assays	100080	Blood count	100081	Biological samples > Blood assays > Blood count
41210#S231	CAT-MUL	193828/38(193866)	0.247721	0.0416291	0.402346	0.00629673	LOGISTIC-BINARY	Operative procedures - secondary OPCS4: S23.1 Z plasty to head or neck		100091	Health-related outcomes	2000	Hospital inpatient	2005	Summary Operations	2005	Health-related outcomes > Hospital inpatient > Summary Operations
41210#U054	CAT-MUL	193637/229(193866)	-0.280203	-0.503685	-0.0986265	0.00629765	LOGISTIC-BINARY	Operative procedures - secondary OPCS4: U05.4 Computed tomography of spine		100091	Health-related outcomes	2000	Hospital inpatient	2005	Summary Operations	2005	Health-related outcomes > Hospital inpatient > Summary Operations
41200#J692	CAT-MUL	193833/33(193866)	0.254324	0.040332	0.411536	0.00632625	LOGISTIC-BINARY	Operative procedures - main OPCS4: J69.2 Total splenectomy		100091	Health-related outcomes	2000	Hospital inpatient	2005	Summary Operations	2005	Health-related outcomes > Hospital inpatient > Summary Operations
41200#Q259	CAT-MUL	193850/16(193866)	0.403257	0.0560726	0.653918	0.00634416	LOGISTIC-BINARY	Operative procedures - main OPCS4: Q25.9 Unspecified partial excision of fallopian tube		100091	Health-related outcomes	2000	Hospital inpatient	2005	Summary Operations	2005	Health-related outcomes > Hospital inpatient > Summary Operations
41210#M472	CAT-MUL	193668/198(193866)	0.133011	0.0302143	0.22195	0.00636046	LOGISTIC-BINARY	Operative procedures - secondary OPCS4: M47.2 Change of urethral catheter into bladder		100091	Health-related outcomes	2000	Hospital inpatient	2005	Summary Operations	2005	Health-related outcomes > Hospital inpatient > Summary Operations
41270#S222	CAT-MUL	193839/27(193866)	0.281486	0.0405246	0.453775	0.00636252	LOGISTIC-BINARY	Diagnoses - ICD10: S22.2 Fracture of sternum		100091	Health-related outcomes	2000	Hospital inpatient	2002	Summary Diagnoses	2002	Health-related outcomes > Hospital inpatient > Summary Diagnoses
41270#M4809	CAT-MUL	193655/211(193866)	0.129793	0.0297689	0.216844	0.0063652	LOGISTIC-BINARY	Diagnoses - ICD10: M48.09 Spinal stenosis (Site unspecified)		100091	Health-related outcomes	2000	Hospital inpatient	2002	Summary Diagnoses	2002	Health-related outcomes > Hospital inpatient > Summary Diagnoses
41200#X338	CAT-MUL	193789/77(193866)	0.202204	0.0398989	0.332994	0.00640281	LOGISTIC-BINARY	Operative procedures - main OPCS4: X33.8 Other specified other blood transfusion		100091	Health-related outcomes	2000	Hospital inpatient	2005	Summary Operations	2005	Health-related outcomes > Hospital inpatient > Summary Operations
41270#K720	CAT-MUL	193772/94(193866)	0.183575	0.0372462	0.303059	0.00643335	LOGISTIC-BINARY	Diagnoses - ICD10: K72.0 Acute and subacute hepatic failure		100091	Health-related outcomes	2000	Hospital inpatient	2002	Summary Diagnoses	2002	Health-related outcomes > Hospital inpatient > Summary Diagnoses
41202#R252	CAT-MUL	193787/79(193866)	0.20483	0.0401879	0.337239	0.00645132	LOGISTIC-BINARY	Diagnoses - main ICD10: R25.2 Cramp and spasm		100091	Health-related outcomes	2000	Hospital inpatient	2002	Summary Diagnoses	2002	Health-related outcomes > Hospital inpatient > Summary Diagnoses
41204#W194	CAT-MUL	193829/37(193866)	0.241094	0.0405958	0.393638	0.0064659	LOGISTIC-BINARY	Diagnoses - secondary ICD10: W19.4 Street and highway		100091	Health-related outcomes	2000	Hospital inpatient	2002	Summary Diagnoses	2002	Health-related outcomes > Hospital inpatient > Summary Diagnoses
41204#Z930	CAT-MUL	193719/147(193866)	0.155543	0.0335989	0.258637	0.00649825	LOGISTIC-BINARY	Diagnoses - secondary ICD10: Z93.0 Tracheostomy status		100091	Health-related outcomes	2000	Hospital inpatient	2002	Summary Diagnoses	2002	Health-related outcomes > Hospital inpatient > Summary Diagnoses
41210#Z698	CAT-MUL	193758/108(193866)	0.179468	0.037092	0.297113	0.00650027	LOGISTIC-BINARY	Operative procedures - secondary OPCS4: Z69.8 Specified humerus NEC		100091	Health-related outcomes	2000	Hospital inpatient	2005	Summary Operations	2005	Health-related outcomes > Hospital inpatient > Summary Operations
41272#Z698	CAT-MUL	193758/108(193866)	0.179468	0.037092	0.297113	0.00650027	LOGISTIC-BINARY	Operative procedures - OPCS4: Z69.8 Specified humerus NEC		100091	Health-related outcomes	2000	Hospital inpatient	2005	Summary Operations	2005	Health-related outcomes > Hospital inpatient > Summary Operations
41202#F100	CAT-MUL	193634/232(193866)	0.140282	0.0318669	0.234565	0.00650586	LOGISTIC-BINARY	Diagnoses - main ICD10: F10.0 Acute intoxication		100091	Health-related outcomes	2000	Hospital inpatient	2002	Summary Diagnoses	2002	Health-related outcomes > Hospital inpatient > Summary Diagnoses
20003#1140878060	CAT-MUL	193811/12(193823)	0.34089	0.0324546	0.544036	0.00655061	LOGISTIC-BINARY	Treatment/medication code: alomide eye drops		100000	Assessment Centre	100071	Verbal interview	100075	Medications	100075	Assessment Centre > Verbal interview > Medications
41201#Y610	CAT-MUL	193855/11(193866)	0.370371	0.0396272	0.597036	0.00655494	LOGISTIC-BINARY	External causes - ICD10: Y61.0 During surgical operation		100091	Health-related outcomes	2000	Hospital inpatient	2002	Summary Diagnoses	2002	Health-related outcomes > Hospital inpatient > Summary Diagnoses
41270#Y610	CAT-MUL	193855/11(193866)	0.370371	0.0396272	0.597036	0.00655494	LOGISTIC-BINARY	Diagnoses - ICD10: Y61.0 During surgical operation		100091	Health-related outcomes	2000	Hospital inpatient	2002	Summary Diagnoses	2002	Health-related outcomes > Hospital inpatient > Summary Diagnoses
41202#C341	CAT-MUL	193240/626(193866)	0.0843561	0.0208656	0.142707	0.00658195	LOGISTIC-BINARY	Diagnoses - main ICD10: C34.1 Upper lobe, bronchus or lung		100091	Health-related outcomes	2000	Hospital inpatient	2002	Summary Diagnoses	2002	Health-related outcomes > Hospital inpatient > Summary Diagnoses
41202#E114	CAT-MUL	193839/27(193866)	0.271356	0.0410632	0.440434	0.00658257	LOGISTIC-BINARY	Diagnoses - main ICD10: E11.4 With neurological complications		100091	Health-related outcomes	2000	Hospital inpatient	2002	Summary Diagnoses	2002	Health-related outcomes > Hospital inpatient > Summary Diagnoses
20091#white	CAT-MUL	25456/6196(31652)	-0.0405314	-0.0701618	-0.0115769	0.00667428	LOGISTIC-BINARY	Type of sliced bread eaten		100089	Online follow-up	100090	Diet by 24-hour recall	100101	Bread/pasta/rice yesterday	100101	Online follow-up > Diet by 24-hour recall > Bread/pasta/rice yesterday
41270#H168	CAT-MUL	193850/16(193866)	0.325708	0.0342627	0.520955	0.00669431	LOGISTIC-BINARY	Diagnoses - ICD10: H16.8 Other keratitis		100091	Health-related outcomes	2000	Hospital inpatient	2002	Summary Diagnoses	2002	Health-related outcomes > Hospital inpatient > Summary Diagnoses
41204#M8088	CAT-MUL	193855/11(193866)	0.341129	0.0305765	0.544889	0.00669966	LOGISTIC-BINARY	Diagnoses - secondary ICD10: M80.88 Other osteoporosis with pathological fracture (Other)		100091	Health-related outcomes	2000	Hospital inpatient	2002	Summary Diagnoses	2002	Health-related outcomes > Hospital inpatient > Summary Diagnoses
41270#E871	CAT-MUL	191151/2715(193866)	0.0444724	0.0116586	0.0759797	0.00670345	LOGISTIC-BINARY	Diagnoses - ICD10: E87.1 Hypo-osmolality and hyponatraemia		100091	Health-related outcomes	2000	Hospital inpatient	2002	Summary Diagnoses	2002	Health-related outcomes > Hospital inpatient > Summary Diagnoses
41272#H334	CAT-MUL	193511/355(193866)	0.108442	0.0255539	0.182681	0.00671076	LOGISTIC-BINARY	Operative procedures - OPCS4: H33.4 Anterior resection of rectum and anastomosis NEC		100091	Health-related outcomes	2000	Hospital inpatient	2005	Summary Operations	2005	Health-related outcomes > Hospital inpatient > Summary Operations
41200#X892	CAT-MUL	193704/162(193866)	0.15002	0.0324513	0.250306	0.00671869	LOGISTIC-BINARY	Operative procedures - main OPCS4: X89.2 Monoclonal antibodies Band 2		100091	Health-related outcomes	2000	Hospital inpatient	2005	Summary Operations	2005	Health-related outcomes > Hospital inpatient > Summary Operations
40002#T402	CAT-MUL	193856/10(193866)	0.360169	0.03291	0.579921	0.00674152	LOGISTIC-BINARY	Contributory (secondary) causes of death: ICD10: T40.2 Other opioids		100091	Health-related outcomes	100093	Death register	100093	Death register	100093	Health-related outcomes > Death register
41204#J189	CAT-MUL	192092/1774(193866)	0.0536354	0.0138276	0.0914799	0.00675036	LOGISTIC-BINARY	Diagnoses - secondary ICD10: J18.9 Pneumonia, unspecified		100091	Health-related outcomes	2000	Hospital inpatient	2002	Summary Diagnoses	2002	Health-related outcomes > Hospital inpatient > Summary Diagnoses
738	CAT-SIN	193321	0.0110153	0.00304211	0.0189884	0.00677318	ORDERED-LOGISTIC	Average total household income before tax		100000	Assessment Centre	100025	Touchscreen	100062	Sociodemographics	100066	Assessment Centre > Touchscreen > Sociodemographics > Household
40001#I639	CAT-MUL	193822/44(193866)	0.213742	0.0354159	0.349589	0.00678017	LOGISTIC-BINARY	Underlying (primary) cause of death: ICD10: I63.9 Cerebral infarction, unspecified		100091	Health-related outcomes	100093	Death register	100093	Death register	100093	Health-related outcomes > Death register
41204#J22	CAT-MUL	190528/3338(193866)	0.0412607	0.0108216	0.0705862	0.00678814	LOGISTIC-BINARY	Diagnoses - secondary ICD10: J22 Unspecified acute lower respiratory infection		100091	Health-related outcomes	2000	Hospital inpatient	2002	Summary Diagnoses	2002	Health-related outcomes > Hospital inpatient > Summary Diagnoses
41201#X410	CAT-MUL	193824/42(193866)	0.258539	0.0423545	0.422079	0.00679992	LOGISTIC-BINARY	External causes - ICD10: X41.0 Home		100091	Health-related outcomes	2000	Hospital inpatient	2002	Summary Diagnoses	2002	Health-related outcomes > Hospital inpatient > Summary Diagnoses
41200#X629	CAT-MUL	193845/21(193866)	0.298793	0.0386647	0.484195	0.00691393	LOGISTIC-BINARY	Operative procedures - main OPCS4: X62.9 Unspecified assessment		100091	Health-related outcomes	2000	Hospital inpatient	2005	Summary Operations	2005	Health-related outcomes > Hospital inpatient > Summary Operations
41204#H400	CAT-MUL	193044/822(193866)	-0.10686	-0.188035	-0.0327228	0.00691548	LOGISTIC-BINARY	Diagnoses - secondary ICD10: H40.0 Glaucoma suspect		100091	Health-related outcomes	2000	Hospital inpatient	2002	Summary Diagnoses	2002	Health-related outcomes > Hospital inpatient > Summary Diagnoses
41270#D589	CAT-MUL	193834/32(193866)	0.259486	0.0373636	0.420633	0.00691919	LOGISTIC-BINARY	Diagnoses - ICD10: D58.9 Hereditary haemolytic anaemia, unspecified		100091	Health-related outcomes	2000	Hospital inpatient	2002	Summary Diagnoses	2002	Health-related outcomes > Hospital inpatient > Summary Diagnoses
41201#Y850	CAT-MUL	193671/195(193866)	0.148894	0.0322399	0.249196	0.00694137	LOGISTIC-BINARY	External causes - ICD10: Y85.0 Sequelae of motor-vehicle accident		100091	Health-related outcomes	2000	Hospital inpatient	2002	Summary Diagnoses	2002	Health-related outcomes > Hospital inpatient > Summary Diagnoses
41200#X352	CAT-MUL	192212/1654(193866)	0.0585319	0.0148625	0.099933	0.00696466	LOGISTIC-BINARY	Operative procedures - main OPCS4: X35.2 Intravenous chemotherapy		100091	Health-related outcomes	2000	Hospital inpatient	2005	Summary Operations	2005	Health-related outcomes > Hospital inpatient > Summary Operations
41200#E543	CAT-MUL	193412/454(193866)	0.0962934	0.0227731	0.162942	0.00698957	LOGISTIC-BINARY	Operative procedures - main OPCS4: E54.3 Lobectomy of lung		100091	Health-related outcomes	2000	Hospital inpatient	2005	Summary Operations	2005	Health-related outcomes > Hospital inpatient > Summary Operations
41204#Z900	CAT-MUL	193585/281(193866)	0.122406	0.0277453	0.20618	0.00701218	LOGISTIC-BINARY	Diagnoses - secondary ICD10: Z90.0 Acquired absence of part of head and neck		100091	Health-related outcomes	2000	Hospital inpatient	2002	Summary Diagnoses	2002	Health-related outcomes > Hospital inpatient > Summary Diagnoses
41270#Z900	CAT-MUL	193585/281(193866)	0.122406	0.0277453	0.20618	0.00701218	LOGISTIC-BINARY	Diagnoses - ICD10: Z90.0 Acquired absence of part of head and neck		100091	Health-related outcomes	2000	Hospital inpatient	2002	Summary Diagnoses	2002	Health-related outcomes > Hospital inpatient > Summary Diagnoses
41210#U201	CAT-MUL	188454/5412(193866)	0.0330074	0.00864735	0.0566962	0.00707335	LOGISTIC-BINARY	Operative procedures - secondary OPCS4: U20.1 Transthoracic echocardiography		100091	Health-related outcomes	2000	Hospital inpatient	2005	Summary Operations	2005	Health-related outcomes > Hospital inpatient > Summary Operations
40011#8046	CAT-MUL	193777/89(193866)	0.177865	0.0344007	0.295107	0.00707401	LOGISTIC-BINARY	Histology of cancer tumour: Non-small cell carcinoma		100091	Health-related outcomes	100092	Cancer register	100092	Cancer register	100092	Health-related outcomes > Cancer register
41246#1800	CAT-MUL	184505/1597(186102)	0.0578447	0.0145653	0.0988021	0.00707525	LOGISTIC-BINARY	Treatment speciality of consultant (recoded): Nephrology		100091	Health-related outcomes	2000	Hospital inpatient	2001	Summary Administration	2001	Health-related outcomes > Hospital inpatient > Summary Administration
41270#R162	CAT-MUL	193803/63(193866)	0.215465	0.0377309	0.354688	0.00713902	LOGISTIC-BINARY	Diagnoses - ICD10: R16.2 Hepatomegaly with splenomegaly, not elsewhere classified		100091	Health-related outcomes	2000	Hospital inpatient	2002	Summary Diagnoses	2002	Health-related outcomes > Hospital inpatient > Summary Diagnoses
23244	INTEGER	3543	0.0398712	0.0108193	0.0689231	0.00716174	LINEAR	Android bone mass		100000	Assessment Centre	100003	Imaging	103	DXA assessment	124	Assessment Centre > Imaging > DXA assessment > Body composition by DXA
41270#M8487	CAT-MUL	193853/13(193866)	0.367996	0.0353707	0.592608	0.00725301	LOGISTIC-BINARY	Diagnoses - ICD10: M84.87 Other disorders of continuity of bone (Ankle and foot)		100091	Health-related outcomes	2000	Hospital inpatient	2002	Summary Diagnoses	2002	Health-related outcomes > Hospital inpatient > Summary Diagnoses
41204#X508	CAT-MUL	193856/10(193866)	0.349318	0.0163105	0.559854	0.00725477	LOGISTIC-BINARY	Diagnoses - secondary ICD10: X50.8 Other specified place		100091	Health-related outcomes	2000	Hospital inpatient	2002	Summary Diagnoses	2002	Health-related outcomes > Hospital inpatient > Summary Diagnoses
41270#J352	CAT-MUL	193846/20(193866)	0.338759	0.0374619	0.544797	0.00727234	LOGISTIC-BINARY	Diagnoses - ICD10: J35.2 Hypertrophy of adenoids		100091	Health-related outcomes	2000	Hospital inpatient	2002	Summary Diagnoses	2002	Health-related outcomes > Hospital inpatient > Summary Diagnoses
20003#1140873394	CAT-MUL	193651/172(193823)	0.148637	0.0311053	0.249039	0.00727469	LOGISTIC-BINARY	Treatment/medication code: doxycycline		100000	Assessment Centre	100071	Verbal interview	100075	Medications	100075	Assessment Centre > Verbal interview > Medications
27268	CONTINUOUS	19656	-0.0194798	-0.033707	-0.00525258	0.00728658	LINEAR	Mean thickness of caudalmiddlefrontal (right hemisphere)		100000	Assessment Centre	100003	Imaging	100	Brain MRI	196	Assessment Centre > Imaging > Brain MRI > T1 structural brain MRI > Freesurfer DKT
41248#3003	CAT-MUL	187974/51(188025)	0.233796	0.038533	0.383925	0.00728961	LOGISTIC-BINARY	Destinations on discharge from hospital (recoded): Medium secure unit: NHS		100091	Health-related outcomes	2000	Hospital inpatient	2001	Summary Administration	2001	Health-related outcomes > Hospital inpatient > Summary Administration
41270#G530	CAT-MUL	193781/85(193866)	0.183499	0.0343217	0.3043	0.0072913	LOGISTIC-BINARY	Diagnoses - ICD10: G53.0 Postzoster neuralgia		100091	Health-related outcomes	2000	Hospital inpatient	2002	Summary Diagnoses	2002	Health-related outcomes > Hospital inpatient > Summary Diagnoses
41270#D390	CAT-MUL	193851/15(193866)	0.366317	0.0421374	0.595387	0.00729485	LOGISTIC-BINARY	Diagnoses - ICD10: D39.0 Uterus		100091	Health-related outcomes	2000	Hospital inpatient	2002	Summary Diagnoses	2002	Health-related outcomes > Hospital inpatient > Summary Diagnoses
41270#T634	CAT-MUL	193793/73(193866)	0.202359	0.036429	0.334566	0.00730758	LOGISTIC-BINARY	Diagnoses - ICD10: T63.4 Venom of other arthropods		100091	Health-related outcomes	2000	Hospital inpatient	2002	Summary Diagnoses	2002	Health-related outcomes > Hospital inpatient > Summary Diagnoses
40006#D391	CAT-MUL	193839/27(193866)	0.288877	0.0410844	0.471966	0.00731405	LOGISTIC-BINARY	Type of cancer: ICD10: D39.1 Ovary		100091	Health-related outcomes	100092	Cancer register	100092	Cancer register	100092	Health-related outcomes > Cancer register
41270#S568	CAT-MUL	193851/15(193866)	0.340672	0.0255901	0.544403	0.00735372	LOGISTIC-BINARY	Diagnoses - ICD10: S56.8 Injury of other and unspecified muscles and tendons at forearm level		100091	Health-related outcomes	2000	Hospital inpatient	2002	Summary Diagnoses	2002	Health-related outcomes > Hospital inpatient > Summary Diagnoses
41270#B978	CAT-MUL	193594/272(193866)	0.125129	0.0275284	0.211011	0.0073552	LOGISTIC-BINARY	Diagnoses - ICD10: B97.8 Other viral agents as the cause of diseases classified to other chapters		100091	Health-related outcomes	2000	Hospital inpatient	2002	Summary Diagnoses	2002	Health-related outcomes > Hospital inpatient > Summary Diagnoses
41202#B59	CAT-MUL	193831/35(193866)	0.242496	0.0348907	0.396315	0.00737497	LOGISTIC-BINARY	Diagnoses - main ICD10: B59 Pneumocystosis		100091	Health-related outcomes	2000	Hospital inpatient	2002	Summary Diagnoses	2002	Health-related outcomes > Hospital inpatient > Summary Diagnoses
41204#E889	CAT-MUL	193852/14(193866)	-18.2809	-31.6179	-5.25453	0.00738994	LOGISTIC-BINARY	Diagnoses - secondary ICD10: E88.9 Metabolic disorder, unspecified		100091	Health-related outcomes	2000	Hospital inpatient	2002	Summary Diagnoses	2002	Health-related outcomes > Hospital inpatient > Summary Diagnoses
41270#S635	CAT-MUL	193837/29(193866)	0.275791	0.0347442	0.446468	0.00741341	LOGISTIC-BINARY	Diagnoses - ICD10: S63.5 Sprain and strain of wrist		100091	Health-related outcomes	2000	Hospital inpatient	2002	Summary Diagnoses	2002	Health-related outcomes > Hospital inpatient > Summary Diagnoses
41210#Z976	CAT-MUL	193842/24(193866)	0.272201	0.0350092	0.443417	0.00752631	LOGISTIC-BINARY	Operative procedures - secondary OPCS4: Z97.6 Iliac artery NEC		100091	Health-related outcomes	2000	Hospital inpatient	2005	Summary Operations	2005	Health-related outcomes > Hospital inpatient > Summary Operations
41272#Z976	CAT-MUL	193842/24(193866)	0.272201	0.0350092	0.443417	0.00752631	LOGISTIC-BINARY	Operative procedures - OPCS4: Z97.6 Iliac artery NEC		100091	Health-related outcomes	2000	Hospital inpatient	2005	Summary Operations	2005	Health-related outcomes > Hospital inpatient > Summary Operations
41249#2013	CAT-MUL	190074/3400(193474)	0.041691	0.010518	0.071718	0.0075594	LOGISTIC-BINARY	Methods of admission to hospital (recoded): Emergency admission: Consultant clinic of this or another health care provider		100091	Health-related outcomes	2000	Hospital inpatient	2001	Summary Administration	2001	Health-related outcomes > Hospital inpatient > Summary Administration
41204#Z801	CAT-MUL	193524/342(193866)	0.112664	0.0250806	0.190775	0.00756057	LOGISTIC-BINARY	Diagnoses - secondary ICD10: Z80.1 Family history of malignant neoplasm of trachea, bronchus and lung		100091	Health-related outcomes	2000	Hospital inpatient	2002	Summary Diagnoses	2002	Health-related outcomes > Hospital inpatient > Summary Diagnoses
41270#Z801	CAT-MUL	193524/342(193866)	0.112664	0.0250806	0.190775	0.00756057	LOGISTIC-BINARY	Diagnoses - ICD10: Z80.1 Family history of malignant neoplasm of trachea, bronchus and lung		100091	Health-related outcomes	2000	Hospital inpatient	2002	Summary Diagnoses	2002	Health-related outcomes > Hospital inpatient > Summary Diagnoses
5993	INTEGER	40887	-0.0258622	-0.044844	-0.00688051	0.00757769	ORDERED-LOGISTIC	ECG, number of stages in a phase		100000	Assessment Centre	100006	Physical measures	100012	ECG during exercise	100012	Assessment Centre > Physical measures > ECG during exercise
41272#T122	CAT-MUL	193347/519(193866)	0.0920581	0.0212209	0.156596	0.0075953	LOGISTIC-BINARY	Operative procedures - OPCS4: T12.2 Drainage of pleural cavity NEC		100091	Health-related outcomes	2000	Hospital inpatient	2005	Summary Operations	2005	Health-related outcomes > Hospital inpatient > Summary Operations
41272#F462	CAT-MUL	193854/12(193866)	0.365928	0.0244406	0.585954	0.00764402	LOGISTIC-BINARY	Operative procedures - OPCS4: F46.2 Incision of submandibular gland		100091	Health-related outcomes	2000	Hospital inpatient	2005	Summary Operations	2005	Health-related outcomes > Hospital inpatient > Summary Operations
41270#Y908	CAT-MUL	193855/11(193866)	0.3609	0.0216549	0.57899	0.00765634	LOGISTIC-BINARY	Diagnoses - ICD10: Y90.8 Blood alcohol level of 240 mg/100 ml or more		100091	Health-related outcomes	2000	Hospital inpatient	2002	Summary Diagnoses	2002	Health-related outcomes > Hospital inpatient > Summary Diagnoses
41200#B281	CAT-MUL	193831/35(193866)	0.26561	0.0412532	0.437835	0.00765642	LOGISTIC-BINARY	Operative procedures - main OPCS4: B28.1 Quadrantectomy of breast		100091	Health-related outcomes	2000	Hospital inpatient	2005	Summary Operations	2005	Health-related outcomes > Hospital inpatient > Summary Operations
41272#B281	CAT-MUL	193831/35(193866)	0.26561	0.0412532	0.437835	0.00765642	LOGISTIC-BINARY	Operative procedures - OPCS4: B28.1 Quadrantectomy of breast		100091	Health-related outcomes	2000	Hospital inpatient	2005	Summary Operations	2005	Health-related outcomes > Hospital inpatient > Summary Operations
41210#Z242	CAT-MUL	193798/68(193866)	0.204458	0.0343335	0.337561	0.00765739	LOGISTIC-BINARY	Operative procedures - secondary OPCS4: Z24.2 Larynx		100091	Health-related outcomes	2000	Hospital inpatient	2005	Summary Operations	2005	Health-related outcomes > Hospital inpatient > Summary Operations
41272#Z242	CAT-MUL	193798/68(193866)	0.204458	0.0343335	0.337561	0.00765739	LOGISTIC-BINARY	Operative procedures - OPCS4: Z24.2 Larynx		100091	Health-related outcomes	2000	Hospital inpatient	2005	Summary Operations	2005	Health-related outcomes > Hospital inpatient > Summary Operations
41272#H064	CAT-MUL	193849/17(193866)	0.303121	0.0323407	0.491278	0.0076596	LOGISTIC-BINARY	Operative procedures - OPCS4: H06.4 Extended right hemicolectomy and ileostomy HFQ		100091	Health-related outcomes	2000	Hospital inpatient	2005	Summary Operations	2005	Health-related outcomes > Hospital inpatient > Summary Operations
41270#G573	CAT-MUL	193844/22(193866)	0.287237	0.0323289	0.464852	0.00767827	LOGISTIC-BINARY	Diagnoses - ICD10: G57.3 Lesion of lateral popliteal nerve		100091	Health-related outcomes	2000	Hospital inpatient	2002	Summary Diagnoses	2002	Health-related outcomes > Hospital inpatient > Summary Diagnoses
41204#L932	CAT-MUL	193850/16(193866)	0.325588	0.0334725	0.528521	0.00768892	LOGISTIC-BINARY	Diagnoses - secondary ICD10: L93.2 Other local lupus erythematosus		100091	Health-related outcomes	2000	Hospital inpatient	2002	Summary Diagnoses	2002	Health-related outcomes > Hospital inpatient > Summary Diagnoses
41270#B370	CAT-MUL	192838/1028(193866)	0.0687214	0.0164392	0.117601	0.00769797	LOGISTIC-BINARY	Diagnoses - ICD10: B37.0 Candidal stomatitis		100091	Health-related outcomes	2000	Hospital inpatient	2002	Summary Diagnoses	2002	Health-related outcomes > Hospital inpatient > Summary Diagnoses
6032	INTEGER	40886	-0.0100678	-0.0174724	-0.00266317	0.00770255	LINEAR	Maximum workload during fitness test		100000	Assessment Centre	100006	Physical measures	100012	ECG during exercise	100012	Assessment Centre > Physical measures > ECG during exercise
27190	CONTINUOUS	19656	-0.0196722	-0.0341528	-0.00519161	0.00775522	LINEAR	Mean thickness of parsorbitalis (left hemisphere)		100000	Assessment Centre	100003	Imaging	100	Brain MRI	196	Assessment Centre > Imaging > Brain MRI > T1 structural brain MRI > Freesurfer DKT
40006#C329	CAT-MUL	193855/11(193866)	0.306355	0.0191649	0.494638	0.00779761	LOGISTIC-BINARY	Type of cancer: ICD10: C32.9 Larynx, unspecified		100091	Health-related outcomes	100092	Cancer register	100092	Cancer register	100092	Health-related outcomes > Cancer register
41210#Z494	CAT-MUL	189834/4032(193866)	0.038642	0.00967198	0.0666218	0.00780292	LOGISTIC-BINARY	Operative procedures - secondary OPCS4: Z49.4 Skin of back		100091	Health-related outcomes	2000	Hospital inpatient	2005	Summary Operations	2005	Health-related outcomes > Hospital inpatient > Summary Operations
41272#Z494	CAT-MUL	189834/4032(193866)	0.038642	0.00967198	0.0666218	0.00780292	LOGISTIC-BINARY	Operative procedures - OPCS4: Z49.4 Skin of back		100091	Health-related outcomes	2000	Hospital inpatient	2005	Summary Operations	2005	Health-related outcomes > Hospital inpatient > Summary Operations
41200#M668	CAT-MUL	193847/19(193866)	0.279013	0.0303124	0.452831	0.00781119	LOGISTIC-BINARY	Operative procedures - main OPCS4: M66.8 Other specified other therapeutic endoscopic operations on outlet of male bladder		100091	Health-related outcomes	2000	Hospital inpatient	2005	Summary Operations	2005	Health-related outcomes > Hospital inpatient > Summary Operations
41246#1480	CAT-MUL	135774/53268(189042)	0.0135182	0.00353527	0.0234572	0.00781389	LOGISTIC-BINARY	Treatment speciality of consultant (recoded): Gastroenterology		100091	Health-related outcomes	2000	Hospital inpatient	2001	Summary Administration	2001	Health-related outcomes > Hospital inpatient > Summary Administration
41204#J173	CAT-MUL	193813/53(193866)	0.213104	0.0339005	0.351842	0.00782181	LOGISTIC-BINARY	Diagnoses - secondary ICD10: J17.3 Pneumonia in parasitic diseases		100091	Health-related outcomes	2000	Hospital inpatient	2002	Summary Diagnoses	2002	Health-related outcomes > Hospital inpatient > Summary Diagnoses
41204#R201	CAT-MUL	193855/11(193866)	0.367738	0.0257886	0.591467	0.00782687	LOGISTIC-BINARY	Diagnoses - secondary ICD10: R20.1 Hypoaesthesia of skin		100091	Health-related outcomes	2000	Hospital inpatient	2002	Summary Diagnoses	2002	Health-related outcomes > Hospital inpatient > Summary Diagnoses
41272#B085	CAT-MUL	193792/74(193866)	0.202722	0.0353016	0.336594	0.00782892	LOGISTIC-BINARY	Operative procedures - OPCS4: B08.5 Isthmectomy of thyroid gland		100091	Health-related outcomes	2000	Hospital inpatient	2005	Summary Operations	2005	Health-related outcomes > Hospital inpatient > Summary Operations
41201#X592	CAT-MUL	193837/29(193866)	0.25215	0.0319111	0.41153	0.00783358	LOGISTIC-BINARY	External causes - ICD10: X59.2 School, other institution and public administrative area		100091	Health-related outcomes	2000	Hospital inpatient	2002	Summary Diagnoses	2002	Health-related outcomes > Hospital inpatient > Summary Diagnoses
30600	CONTINUOUS	169577	0.0063305	0.0016611	0.0109999	0.00787947	LINEAR	Albumin		100078	Biological samples	100079	Blood assays	100080	Blood biochemistry	17518	Biological samples > Blood assays > Blood biochemistry
41204#H46	CAT-MUL	193820/46(193866)	0.239226	0.0365356	0.394014	0.00788774	LOGISTIC-BINARY	Diagnoses - secondary ICD10: H46 Optic neuritis		100091	Health-related outcomes	2000	Hospital inpatient	2002	Summary Diagnoses	2002	Health-related outcomes > Hospital inpatient > Summary Diagnoses
41272#W362	CAT-MUL	193634/232(193866)	0.128286	0.0268171	0.216745	0.00790487	LOGISTIC-BINARY	Operative procedures - OPCS4: W36.2 Needle biopsy of lesion of bone NEC		100091	Health-related outcomes	2000	Hospital inpatient	2005	Summary Operations	2005	Health-related outcomes > Hospital inpatient > Summary Operations
41272#L911	CAT-MUL	193640/226(193866)	0.131001	0.0272608	0.221294	0.00793599	LOGISTIC-BINARY	Operative procedures - OPCS4: L91.1 Open insertion of central venous catheter		100091	Health-related outcomes	2000	Hospital inpatient	2005	Summary Operations	2005	Health-related outcomes > Hospital inpatient > Summary Operations
41204#U830	CAT-MUL	193792/74(193866)	0.191855	0.0326192	0.318656	0.00795908	LOGISTIC-BINARY	Diagnoses - secondary ICD10: U83.0 Resistance to vancomycin		100091	Health-related outcomes	2000	Hospital inpatient	2002	Summary Diagnoses	2002	Health-related outcomes > Hospital inpatient > Summary Diagnoses
41270#U830	CAT-MUL	193792/74(193866)	0.191855	0.0326192	0.318656	0.00795908	LOGISTIC-BINARY	Diagnoses - ICD10: U83.0 Resistance to vancomycin		100091	Health-related outcomes	2000	Hospital inpatient	2002	Summary Diagnoses	2002	Health-related outcomes > Hospital inpatient > Summary Diagnoses
41270#A410	CAT-MUL	193661/205(193866)	0.13217	0.0270632	0.22304	0.00799238	LOGISTIC-BINARY	Diagnoses - ICD10: A41.0 Septicaemia due to Staphylococcus aureus		100091	Health-related outcomes	2000	Hospital inpatient	2002	Summary Diagnoses	2002	Health-related outcomes > Hospital inpatient > Summary Diagnoses
25512	CONTINUOUS	18327	-0.0204626	-0.0355897	-0.00533555	0.00802164	LINEAR	Weighted-mean FA in tract superior thalamic radiation (right)		100000	Assessment Centre	100003	Imaging	100	Brain MRI	135	Assessment Centre > Imaging > Brain MRI > Diffusion brain MRI > dMRI weighted means
41270#E831	CAT-MUL	193346/520(193866)	0.0934631	0.0209777	0.159388	0.00802669	LOGISTIC-BINARY	Diagnoses - ICD10: E83.1 Disorders of iron metabolism		100091	Health-related outcomes	2000	Hospital inpatient	2002	Summary Diagnoses	2002	Health-related outcomes > Hospital inpatient > Summary Diagnoses
41270#D051	CAT-MUL	193053/813(193866)	-0.114865	-0.203957	-0.0337724	0.00804884	LOGISTIC-BINARY	Diagnoses - ICD10: D05.1 Intraductal carcinoma in situ		100091	Health-related outcomes	2000	Hospital inpatient	2002	Summary Diagnoses	2002	Health-related outcomes > Hospital inpatient > Summary Diagnoses
40006#C490	CAT-MUL	193855/11(193866)	0.333487	0.0149171	0.533464	0.00806689	LOGISTIC-BINARY	Type of cancer: ICD10: C49.0 Connective and soft tissue of head, face and neck		100091	Health-related outcomes	100092	Cancer register	100092	Cancer register	100092	Health-related outcomes > Cancer register
41270#A412	CAT-MUL	193825/41(193866)	0.231308	0.0319383	0.379265	0.00806919	LOGISTIC-BINARY	Diagnoses - ICD10: A41.2 Septicaemia due to unspecified staphylococcus		100091	Health-related outcomes	2000	Hospital inpatient	2002	Summary Diagnoses	2002	Health-related outcomes > Hospital inpatient > Summary Diagnoses
41210#X362	CAT-MUL	193821/45(193866)	0.229206	0.032846	0.376681	0.00812035	LOGISTIC-BINARY	Operative procedures - secondary OPCS4: X36.2 Venesection		100091	Health-related outcomes	2000	Hospital inpatient	2005	Summary Operations	2005	Health-related outcomes > Hospital inpatient > Summary Operations
25355	CONTINUOUS	18327	-0.0201225	-0.0350229	-0.00522206	0.00812702	LINEAR	Mean ICVF in inferior cerebellar peduncle on FA skeleton (left)		100000	Assessment Centre	100003	Imaging	100	Brain MRI	134	Assessment Centre > Imaging > Brain MRI > Diffusion brain MRI > dMRI skeleton
41200#C553	CAT-MUL	193847/19(193866)	0.297867	0.0327826	0.487109	0.00816847	LOGISTIC-BINARY	Operative procedures - main OPCS4: C55.3 Drainage of subretinal fluid through sclera		100091	Health-related outcomes	2000	Hospital inpatient	2005	Summary Operations	2005	Health-related outcomes > Hospital inpatient > Summary Operations
41202#K512	CAT-MUL	193623/243(193866)	-0.272311	-0.496372	-0.0897912	0.00817547	LOGISTIC-BINARY	Diagnoses - main ICD10: K51.2 Ulcerative (chronic) proctitis		100091	Health-related outcomes	2000	Hospital inpatient	2002	Summary Diagnoses	2002	Health-related outcomes > Hospital inpatient > Summary Diagnoses
41272#F635	CAT-MUL	193856/10(193866)	0.3735	0.0103171	0.595036	0.00819217	LOGISTIC-BINARY	Operative procedures - OPCS4: F63.5 Splinting of teeth		100091	Health-related outcomes	2000	Hospital inpatient	2005	Summary Operations	2005	Health-related outcomes > Hospital inpatient > Summary Operations
41272#W242	CAT-MUL	193143/723(193866)	0.0823989	0.018766	0.14108	0.00820011	LOGISTIC-BINARY	Operative procedures - OPCS4: W24.2 Closed reduction of fracture of long bone and rigid internal fixation NEC		100091	Health-related outcomes	2000	Hospital inpatient	2005	Summary Operations	2005	Health-related outcomes > Hospital inpatient > Summary Operations
41204#B371	CAT-MUL	193831/35(193866)	-10.7993	-19.0629	-3.66854	0.00820892	LOGISTIC-BINARY	Diagnoses - secondary ICD10: B37.1 Pulmonary candidiasis		100091	Health-related outcomes	2000	Hospital inpatient	2002	Summary Diagnoses	2002	Health-related outcomes > Hospital inpatient > Summary Diagnoses
41272#U175	CAT-MUL	193684/182(193866)	0.142258	0.0287696	0.240585	0.00822734	LOGISTIC-BINARY	Operative procedures - OPCS4: U17.5 Computed tomography of colon		100091	Health-related outcomes	2000	Hospital inpatient	2005	Summary Operations	2005	Health-related outcomes > Hospital inpatient > Summary Operations
41272#U121	CAT-MUL	193848/18(193866)	0.301476	0.0304734	0.491783	0.00823054	LOGISTIC-BINARY	Operative procedures - OPCS4: U12.1 Voiding cystourethrogram		100091	Health-related outcomes	2000	Hospital inpatient	2005	Summary Operations	2005	Health-related outcomes > Hospital inpatient > Summary Operations
41210#Z322	CAT-MUL	193846/20(193866)	0.27986	0.0245077	0.452963	0.00823144	LOGISTIC-BINARY	Operative procedures - secondary OPCS4: Z32.2 Aortic valve		100091	Health-related outcomes	2000	Hospital inpatient	2005	Summary Operations	2005	Health-related outcomes > Hospital inpatient > Summary Operations
41272#Z322	CAT-MUL	193846/20(193866)	0.27986	0.0245077	0.452963	0.00823144	LOGISTIC-BINARY	Operative procedures - OPCS4: Z32.2 Aortic valve		100091	Health-related outcomes	2000	Hospital inpatient	2005	Summary Operations	2005	Health-related outcomes > Hospital inpatient > Summary Operations
41202#R410	CAT-MUL	193225/641(193866)	0.081176	0.0183904	0.138965	0.0082342	LOGISTIC-BINARY	Diagnoses - main ICD10: R41.0 Disorientation, unspecified		100091	Health-related outcomes	2000	Hospital inpatient	2002	Summary Diagnoses	2002	Health-related outcomes > Hospital inpatient > Summary Diagnoses
41204#M7986	CAT-MUL	193028/838(193866)	0.0757196	0.0173749	0.129853	0.00825526	LOGISTIC-BINARY	Diagnoses - secondary ICD10: M79.86 Other specified soft tissue disorders (Lower leg)		100091	Health-related outcomes	2000	Hospital inpatient	2002	Summary Diagnoses	2002	Health-related outcomes > Hospital inpatient > Summary Diagnoses
41210#U354	CAT-MUL	192861/1005(193866)	0.0687706	0.0159491	0.118129	0.0082798	LOGISTIC-BINARY	Operative procedures - secondary OPCS4: U35.4 Computed tomography of pulmonary arteries		100091	Health-related outcomes	2000	Hospital inpatient	2005	Summary Operations	2005	Health-related outcomes > Hospital inpatient > Summary Operations
22617#5322	CAT-MUL	48245/20(48265)	0.315868	0.035807	0.520939	0.00833295	LOGISTIC-BINARY	Job code - historical: Floorers and wall tilers		100089	Online follow-up	123	Work environment	130	Employment history	130	Online follow-up > Work environment > Employment history
41204#I270	CAT-MUL	193650/216(193866)	0.126607	0.0257759	0.214628	0.0083828	LOGISTIC-BINARY	Diagnoses - secondary ICD10: I27.0 Primary pulmonary hypertension		100091	Health-related outcomes	2000	Hospital inpatient	2002	Summary Diagnoses	2002	Health-related outcomes > Hospital inpatient > Summary Diagnoses
90033	CONTINUOUS	42230	-0.0128852	-0.0224681	-0.00330226	0.00840588	LINEAR	Average acceleration 06:00 - 06:59		100088	Additional exposures	1008	Physical activity measurement	1009	Acceleration averages	1009	Additional exposures > Physical activity measurement > Acceleration averages
41272#E543	CAT-MUL	193409/457(193866)	0.0941413	0.0205501	0.160858	0.00842786	LOGISTIC-BINARY	Operative procedures - OPCS4: E54.3 Lobectomy of lung		100091	Health-related outcomes	2000	Hospital inpatient	2005	Summary Operations	2005	Health-related outcomes > Hospital inpatient > Summary Operations
30730	CONTINUOUS	184686	0.00569005	0.00145334	0.00992675	0.00848108	LINEAR	Gamma glutamyltransferase		100078	Biological samples	100079	Blood assays	100080	Blood biochemistry	17518	Biological samples > Blood assays > Blood biochemistry
41270#M2597	CAT-MUL	193844/22(193866)	0.297531	0.0308656	0.484478	0.00849326	LOGISTIC-BINARY	Diagnoses - ICD10: M25.97 Joint disorder, unspecified (Ankle and foot)		100091	Health-related outcomes	2000	Hospital inpatient	2002	Summary Diagnoses	2002	Health-related outcomes > Hospital inpatient > Summary Diagnoses
41271#3823	CAT-MUL	193855/11(193866)	0.366674	0.0276056	0.600115	0.00854816	LOGISTIC-BINARY	Diagnoses - ICD9: 3823 Unspecified chronic suppurative otitis media		100091	Health-related outcomes	2000	Hospital inpatient	2002	Summary Diagnoses	2002	Health-related outcomes > Hospital inpatient > Summary Diagnoses
41204#N251	CAT-MUL	193854/12(193866)	0.332571	0.0212461	0.53828	0.00856441	LOGISTIC-BINARY	Diagnoses - secondary ICD10: N25.1 Nephrogenic diabetes insipidus		100091	Health-related outcomes	2000	Hospital inpatient	2002	Summary Diagnoses	2002	Health-related outcomes > Hospital inpatient > Summary Diagnoses
41270#M1900	CAT-MUL	193840/26(193866)	0.260974	0.0286704	0.426202	0.00859107	LOGISTIC-BINARY	Diagnoses - ICD10: M19.00 Primary arthrosis of other joints (Multiple sites)		100091	Health-related outcomes	2000	Hospital inpatient	2002	Summary Diagnoses	2002	Health-related outcomes > Hospital inpatient > Summary Diagnoses
41204#G629	CAT-MUL	192893/973(193866)	0.0694433	0.0157723	0.119521	0.00863922	LOGISTIC-BINARY	Diagnoses - secondary ICD10: G62.9 Polyneuropathy, unspecified		100091	Health-related outcomes	2000	Hospital inpatient	2002	Summary Diagnoses	2002	Health-related outcomes > Hospital inpatient > Summary Diagnoses
41272#U191	CAT-MUL	193123/743(193866)	0.0791844	0.0176628	0.136014	0.00865046	LOGISTIC-BINARY	Operative procedures - OPCS4: U19.1 Implantation of electrocardiography loop recorder		100091	Health-related outcomes	2000	Hospital inpatient	2005	Summary Operations	2005	Health-related outcomes > Hospital inpatient > Summary Operations
41204#B962	CAT-MUL	191218/2648(193866)	0.0447745	0.0106303	0.0775121	0.00866021	LOGISTIC-BINARY	Diagnoses - secondary ICD10: B96.2 Escherichia coli [E. coli] as the cause of diseases classified to other chapters		100091	Health-related outcomes	2000	Hospital inpatient	2002	Summary Diagnoses	2002	Health-related outcomes > Hospital inpatient > Summary Diagnoses
41270#B962	CAT-MUL	191218/2648(193866)	0.0447745	0.0106303	0.0775121	0.00866021	LOGISTIC-BINARY	Diagnoses - ICD10: B96.2 Escherichia coli [E. coli] as the cause of diseases classified to other chapters		100091	Health-related outcomes	2000	Hospital inpatient	2002	Summary Diagnoses	2002	Health-related outcomes > Hospital inpatient > Summary Diagnoses
41202#E237	CAT-MUL	193849/17(193866)	0.306684	0.0222246	0.496682	0.00866219	LOGISTIC-BINARY	Diagnoses - main ICD10: E23.7 Disorder of pituitary gland, unspecified		100091	Health-related outcomes	2000	Hospital inpatient	2002	Summary Diagnoses	2002	Health-related outcomes > Hospital inpatient > Summary Diagnoses
41202#H332	CAT-MUL	193299/567(193866)	0.087857	0.0191116	0.150662	0.00875021	LOGISTIC-BINARY	Diagnoses - main ICD10: H33.2 Serous retinal detachment		100091	Health-related outcomes	2000	Hospital inpatient	2002	Summary Diagnoses	2002	Health-related outcomes > Hospital inpatient > Summary Diagnoses
41200#S683	CAT-MUL	193822/44(193866)	0.234551	0.031399	0.386698	0.00875439	LOGISTIC-BINARY	Operative procedures - main OPCS4: S68.3 Partial excision of nail NEC		100091	Health-related outcomes	2000	Hospital inpatient	2005	Summary Operations	2005	Health-related outcomes > Hospital inpatient > Summary Operations
20004#1468	CAT-MUL	193712/111(193823)	0.173915	0.0306715	0.29222	0.00876067	LOGISTIC-BINARY	Operation code: intracranial haematoma drainage		100000	Assessment Centre	100071	Verbal interview	100076	Operations	100076	Assessment Centre > Verbal interview > Operations
40006#D090	CAT-MUL	193562/304(193866)	0.107612	0.0434748	0.154771	0.00877253	LOGISTIC-BINARY	Type of cancer: ICD10: D09.0 Bladder		100091	Health-related outcomes	100092	Cancer register	100092	Cancer register	100092	Health-related outcomes > Cancer register
41210#V339	CAT-MUL	193848/18(193866)	0.30531	0.0244692	0.49561	0.00879786	LOGISTIC-BINARY	Operative procedures - secondary OPCS4: V33.9 Unspecified primary excision of lumbar intervertebral disc		100091	Health-related outcomes	2000	Hospital inpatient	2005	Summary Operations	2005	Health-related outcomes > Hospital inpatient > Summary Operations
41270#H530	CAT-MUL	193312/554(193866)	-0.131736	-0.236149	-0.0385584	0.00881087	LOGISTIC-BINARY	Diagnoses - ICD10: H53.0 Amblyopia ex anopsia		100091	Health-related outcomes	2000	Hospital inpatient	2002	Summary Diagnoses	2002	Health-related outcomes > Hospital inpatient > Summary Diagnoses
41270#I258	CAT-MUL	191184/2682(193866)	0.0424386	0.00999846	0.0736389	0.00892247	LOGISTIC-BINARY	Diagnoses - ICD10: I25.8 Other forms of chronic ischaemic heart disease		100091	Health-related outcomes	2000	Hospital inpatient	2002	Summary Diagnoses	2002	Health-related outcomes > Hospital inpatient > Summary Diagnoses
41272#X729	CAT-MUL	192796/1070(193866)	0.0672079	0.0151682	0.116015	0.00893061	LOGISTIC-BINARY	Operative procedures - OPCS4: X72.9 Unspecified delivery of chemotherapy for neoplasm		100091	Health-related outcomes	2000	Hospital inpatient	2005	Summary Operations	2005	Health-related outcomes > Hospital inpatient > Summary Operations
30260	CONTINUOUS	184463	0.00597158	0.00149314	0.01045	0.00896411	LINEAR	Mean reticulocyte volume		100078	Biological samples	100079	Blood assays	100080	Blood count	100081	Biological samples > Blood assays > Blood count
41246#2560	CAT-MUL	184709/1347(186056)	0.0598719	0.0136079	0.10347	0.00896435	LOGISTIC-BINARY	Treatment speciality of consultant (recoded): Thoracic surgery		100091	Health-related outcomes	2000	Hospital inpatient	2001	Summary Administration	2001	Health-related outcomes > Hospital inpatient > Summary Administration
41200#F362	CAT-MUL	193751/115(193866)	0.16674	0.0290925	0.280723	0.00900242	LOGISTIC-BINARY	Operative procedures - main OPCS4: F36.2 Biopsy of lesion of tonsil		100091	Health-related outcomes	2000	Hospital inpatient	2005	Summary Operations	2005	Health-related outcomes > Hospital inpatient > Summary Operations
41204#B369	CAT-MUL	193828/38(193866)	0.235243	0.0300762	0.388375	0.00901247	LOGISTIC-BINARY	Diagnoses - secondary ICD10: B36.9 Superficial mycosis, unspecified		100091	Health-related outcomes	2000	Hospital inpatient	2002	Summary Diagnoses	2002	Health-related outcomes > Hospital inpatient > Summary Diagnoses
41270#Y407	CAT-MUL	193854/12(193866)	0.33383	0.0184885	0.540777	0.00901327	LOGISTIC-BINARY	Diagnoses - ICD10: Y40.7 Antifungal antibiotics, systemically used		100091	Health-related outcomes	2000	Hospital inpatient	2002	Summary Diagnoses	2002	Health-related outcomes > Hospital inpatient > Summary Diagnoses
20003#1140872290	CAT-MUL	193588/235(193823)	0.133132	0.0259102	0.226365	0.00902045	LOGISTIC-BINARY	Treatment/medication code: lamotrigine		100000	Assessment Centre	100071	Verbal interview	100075	Medications	100075	Assessment Centre > Verbal interview > Medications
41210#Y983	CAT-MUL	189187/4679(193866)	0.0343551	0.00815828	0.0597569	0.00903815	LOGISTIC-BINARY	Operative procedures - secondary OPCS4: Y98.3 Radiology of three body areas (or 20-40 minutes)		100091	Health-related outcomes	2000	Hospital inpatient	2005	Summary Operations	2005	Health-related outcomes > Hospital inpatient > Summary Operations
41272#Y983	CAT-MUL	189187/4679(193866)	0.0343551	0.00815828	0.0597569	0.00903815	LOGISTIC-BINARY	Operative procedures - OPCS4: Y98.3 Radiology of three body areas (or 20-40 minutes)		100091	Health-related outcomes	2000	Hospital inpatient	2005	Summary Operations	2005	Health-related outcomes > Hospital inpatient > Summary Operations
41270#J22	CAT-MUL	187826/6040(193866)	0.0307164	0.00733302	0.053473	0.00905096	LOGISTIC-BINARY	Diagnoses - ICD10: J22 Unspecified acute lower respiratory infection		100091	Health-related outcomes	2000	Hospital inpatient	2002	Summary Diagnoses	2002	Health-related outcomes > Hospital inpatient > Summary Diagnoses
41200#E545	CAT-MUL	193779/87(193866)	0.177425	0.0293695	0.297773	0.00906334	LOGISTIC-BINARY	Operative procedures - main OPCS4: E54.5 Partial lobectomy of lung NEC		100091	Health-related outcomes	2000	Hospital inpatient	2005	Summary Operations	2005	Health-related outcomes > Hospital inpatient > Summary Operations
25344	CONTINUOUS	18327	-0.0201182	-0.0352486	-0.00498785	0.00916127	LINEAR	Mean ICVF in middle cerebellar peduncle on FA skeleton		100000	Assessment Centre	100003	Imaging	100	Brain MRI	134	Assessment Centre > Imaging > Brain MRI > Diffusion brain MRI > dMRI skeleton
41272#M362	CAT-MUL	193851/15(193866)	0.316685	0.0202019	0.513337	0.00917026	LOGISTIC-BINARY	Operative procedures - OPCS4: M36.2 Ileocystoplasty		100091	Health-related outcomes	2000	Hospital inpatient	2005	Summary Operations	2005	Health-related outcomes > Hospital inpatient > Summary Operations
41270#Z922	CAT-MUL	179403/14463(193866)	0.0209842	0.0050824	0.0366584	0.00917993	LOGISTIC-BINARY	Diagnoses - ICD10: Z92.2 Personal history of long-term (current) use of other medicaments		100091	Health-related outcomes	2000	Hospital inpatient	2002	Summary Diagnoses	2002	Health-related outcomes > Hospital inpatient > Summary Diagnoses
41271#9988	CAT-MUL	193850/16(193866)	0.31558	0.0264634	0.517336	0.00918382	LOGISTIC-BINARY	Diagnoses - ICD9: 9988 Other specified complications of procedures, not elsewhere classified		100091	Health-related outcomes	2000	Hospital inpatient	2002	Summary Diagnoses	2002	Health-related outcomes > Hospital inpatient > Summary Diagnoses
41272#P052	CAT-MUL	193833/33(193866)	0.255919	0.0309185	0.42296	0.00918422	LOGISTIC-BINARY	Operative procedures - OPCS4: P05.2 Partial excision of vulva		100091	Health-related outcomes	2000	Hospital inpatient	2005	Summary Operations	2005	Health-related outcomes > Hospital inpatient > Summary Operations
41270#M153	CAT-MUL	193853/13(193866)	0.351615	0.0199851	0.569812	0.00919672	LOGISTIC-BINARY	Diagnoses - ICD10: M15.3 Secondary multiple arthrosis		100091	Health-related outcomes	2000	Hospital inpatient	2002	Summary Diagnoses	2002	Health-related outcomes > Hospital inpatient > Summary Diagnoses
41270#Y906	CAT-MUL	193855/11(193866)	-20.1974	-35.3968	-5.2842	0.00919717	LOGISTIC-BINARY	Diagnoses - ICD10: Y90.6 Blood alcohol level of 120-199 mg/100 ml		100091	Health-related outcomes	2000	Hospital inpatient	2002	Summary Diagnoses	2002	Health-related outcomes > Hospital inpatient > Summary Diagnoses
41272#S575	CAT-MUL	193718/148(193866)	0.154994	0.028253	0.262696	0.00923675	LOGISTIC-BINARY	Operative procedures - OPCS4: S57.5 Attention to dressing of skin NEC		100091	Health-related outcomes	2000	Hospital inpatient	2005	Summary Operations	2005	Health-related outcomes > Hospital inpatient > Summary Operations
41204#Z922	CAT-MUL	179402/14464(193866)	0.0209572	0.00505529	0.0366316	0.00927069	LOGISTIC-BINARY	Diagnoses - secondary ICD10: Z92.2 Personal history of long-term (current) use of other medicaments		100091	Health-related outcomes	2000	Hospital inpatient	2002	Summary Diagnoses	2002	Health-related outcomes > Hospital inpatient > Summary Diagnoses
41202#K574	CAT-MUL	193854/12(193866)	0.328036	0.015516	0.53134	0.00931909	LOGISTIC-BINARY	Diagnoses - main ICD10: K57.4 Diverticular disease of both small and large intestine with perforation and abscess		100091	Health-related outcomes	2000	Hospital inpatient	2002	Summary Diagnoses	2002	Health-related outcomes > Hospital inpatient > Summary Diagnoses
41204#B372	CAT-MUL	193836/30(193866)	0.258957	0.0284675	0.426104	0.0093198	LOGISTIC-BINARY	Diagnoses - secondary ICD10: B37.2 Candidiasis of skin and nail		100091	Health-related outcomes	2000	Hospital inpatient	2002	Summary Diagnoses	2002	Health-related outcomes > Hospital inpatient > Summary Diagnoses
41248#1002	CAT-MUL	186394/1780(188174)	0.0599302	0.0139859	0.104465	0.00936527	LOGISTIC-BINARY	Destinations on discharge from hospital (recoded): Usual Place of residence: Living alone		100091	Health-related outcomes	2000	Hospital inpatient	2001	Summary Administration	2001	Health-related outcomes > Hospital inpatient > Summary Administration
20002#1229	CAT-MUL	193755/68(193823)	0.203014	0.0311833	0.340175	0.0093747	LOGISTIC-BINARY	Non-cancer illness code, self-reported: parathyroid gland problem (not cancer)		100000	Assessment Centre	100071	Verbal interview	100074	Medical conditions	100074	Assessment Centre > Verbal interview > Medical conditions
41270#X439	CAT-MUL	193856/10(193866)	0.371277	0.0122691	0.601114	0.00938416	LOGISTIC-BINARY	Diagnoses - ICD10: X43.9 Unspecified place		100091	Health-related outcomes	2000	Hospital inpatient	2002	Summary Diagnoses	2002	Health-related outcomes > Hospital inpatient > Summary Diagnoses
41271#5698	CAT-MUL	193856/10(193866)	0.364759	0.0218622	0.600458	0.00939281	LOGISTIC-BINARY	Diagnoses - ICD9: 5698 Other specified disorders of intestine		100091	Health-related outcomes	2000	Hospital inpatient	2002	Summary Diagnoses	2002	Health-related outcomes > Hospital inpatient > Summary Diagnoses
20546#Prefer not to answer	CAT-MUL	63874/127(64001)	0.165919	0.0294874	0.281384	0.00939518	LOGISTIC-BINARY	Substances taken for depression		100089	Online follow-up	136	Mental health	138	Depression	138	Online follow-up > Mental health > Depression
41210#X862	CAT-MUL	193839/27(193866)	0.269191	0.0252954	0.441024	0.00941214	LOGISTIC-BINARY	Operative procedures - secondary OPCS4: X86.2 Antifungal drugs Band 2		100091	Health-related outcomes	2000	Hospital inpatient	2005	Summary Operations	2005	Health-related outcomes > Hospital inpatient > Summary Operations
41204#B978	CAT-MUL	193595/271(193866)	0.122131	0.0236727	0.208707	0.00948041	LOGISTIC-BINARY	Diagnoses - secondary ICD10: B97.8 Other viral agents as the cause of diseases classified to other chapters		100091	Health-related outcomes	2000	Hospital inpatient	2002	Summary Diagnoses	2002	Health-related outcomes > Hospital inpatient > Summary Diagnoses
25503	CONTINUOUS	18327	-0.0195665	-0.0343487	-0.00478423	0.00948116	LINEAR	Weighted-mean FA in tract inferior longitudinal fasciculus (right)		100000	Assessment Centre	100003	Imaging	100	Brain MRI	135	Assessment Centre > Imaging > Brain MRI > Diffusion brain MRI > dMRI weighted means
41204#M2557	CAT-MUL	193738/128(193866)	0.164771	0.0284895	0.278803	0.00950169	LOGISTIC-BINARY	Diagnoses - secondary ICD10: M25.57 Pain in joint (Ankle and foot)		100091	Health-related outcomes	2000	Hospital inpatient	2002	Summary Diagnoses	2002	Health-related outcomes > Hospital inpatient > Summary Diagnoses
5985	INTEGER	40765	-0.0121003	-0.0212481	-0.00295241	0.00952859	LINEAR	Bicycle speed		100000	Assessment Centre	100006	Physical measures	100012	ECG during exercise	100012	Assessment Centre > Physical measures > ECG during exercise
41210#S575	CAT-MUL	193768/98(193866)	0.180253	0.0297429	0.304051	0.00953654	LOGISTIC-BINARY	Operative procedures - secondary OPCS4: S57.5 Attention to dressing of skin NEC		100091	Health-related outcomes	2000	Hospital inpatient	2005	Summary Operations	2005	Health-related outcomes > Hospital inpatient > Summary Operations
25356	CONTINUOUS	18327	-0.0196269	-0.0344663	-0.00478754	0.00953663	LINEAR	Mean ICVF in superior cerebellar peduncle on FA skeleton (right)		100000	Assessment Centre	100003	Imaging	100	Brain MRI	134	Assessment Centre > Imaging > Brain MRI > Diffusion brain MRI > dMRI skeleton
41202#C865	CAT-MUL	193854/12(193866)	0.32695	0.011345	0.528474	0.00955519	LOGISTIC-BINARY	Diagnoses - main ICD10: C86.5 Angioimmunoblastic T-cell lymphoma		100091	Health-related outcomes	2000	Hospital inpatient	2002	Summary Diagnoses	2002	Health-related outcomes > Hospital inpatient > Summary Diagnoses
41270#C865	CAT-MUL	193854/12(193866)	0.32695	0.011345	0.528474	0.00955519	LOGISTIC-BINARY	Diagnoses - ICD10: C86.5 Angioimmunoblastic T-cell lymphoma		100091	Health-related outcomes	2000	Hospital inpatient	2002	Summary Diagnoses	2002	Health-related outcomes > Hospital inpatient > Summary Diagnoses
20001#1006	CAT-MUL	193707/116(193823)	0.154968	0.0262027	0.261956	0.00955719	LOGISTIC-BINARY	Cancer code, self-reported: larynx/throat cancer		100000	Assessment Centre	100071	Verbal interview	100074	Medical conditions	100074	Assessment Centre > Verbal interview > Medical conditions
41272#B285	CAT-MUL	192026/1840(193866)	-0.0691496	-0.099444	-0.0183521	0.00956048	LOGISTIC-BINARY	Operative procedures - OPCS4: B28.5 Wire guided partial excision of breast		100091	Health-related outcomes	2000	Hospital inpatient	2005	Summary Operations	2005	Health-related outcomes > Hospital inpatient > Summary Operations
25560	CONTINUOUS	18327	-0.0200949	-0.0352944	-0.00489542	0.00956631	LINEAR	Weighted-mean MO in tract medial lemniscus (right)		100000	Assessment Centre	100003	Imaging	100	Brain MRI	135	Assessment Centre > Imaging > Brain MRI > Diffusion brain MRI > dMRI weighted means
40002#I259	CAT-MUL	193029/837(193866)	0.0688283	0.0148338	0.1191	0.00959084	LOGISTIC-BINARY	Contributory (secondary) causes of death: ICD10: I25.9 Chronic ischaemic heart disease, unspecified		100091	Health-related outcomes	100093	Death register	100093	Death register	100093	Health-related outcomes > Death register
41272#H261	CAT-MUL	193826/40(193866)	0.238582	0.0297075	0.396267	0.00964332	LOGISTIC-BINARY	Operative procedures - OPCS4: H26.1 Endoscopic snare resection of lesion of sigmoid colon using rigid sigmoidoscope		100091	Health-related outcomes	2000	Hospital inpatient	2005	Summary Operations	2005	Health-related outcomes > Hospital inpatient > Summary Operations
41270#I270	CAT-MUL	193621/245(193866)	0.118958	0.0227933	0.203464	0.00964599	LOGISTIC-BINARY	Diagnoses - ICD10: I27.0 Primary pulmonary hypertension		100091	Health-related outcomes	2000	Hospital inpatient	2002	Summary Diagnoses	2002	Health-related outcomes > Hospital inpatient > Summary Diagnoses
41270#K766	CAT-MUL	193439/427(193866)	0.0989058	0.019951	0.170013	0.00964791	LOGISTIC-BINARY	Diagnoses - ICD10: K76.6 Portal hypertension		100091	Health-related outcomes	2000	Hospital inpatient	2002	Summary Diagnoses	2002	Health-related outcomes > Hospital inpatient > Summary Diagnoses
41210#X721	CAT-MUL	191122/2744(193866)	0.0440844	0.0099937	0.0767928	0.00965592	LOGISTIC-BINARY	Operative procedures - secondary OPCS4: X72.1 Delivery of complex chemotherapy for neoplasm including prolonged infusional treatment at first attendance		100091	Health-related outcomes	2000	Hospital inpatient	2005	Summary Operations	2005	Health-related outcomes > Hospital inpatient > Summary Operations
41205#E9669	CAT-MUL	193850/16(193866)	0.331188	0.0182717	0.544454	0.00965927	LOGISTIC-BINARY	Diagnoses - secondary ICD9: E9669 Assault by cutting and piercing instrument		100091	Health-related outcomes	2000	Hospital inpatient	2002	Summary Diagnoses	2002	Health-related outcomes > Hospital inpatient > Summary Diagnoses
41271#E9669	CAT-MUL	193850/16(193866)	0.331188	0.0182717	0.544454	0.00965927	LOGISTIC-BINARY	Diagnoses - ICD9: E9669 Assault by cutting and piercing instrument		100091	Health-related outcomes	2000	Hospital inpatient	2002	Summary Diagnoses	2002	Health-related outcomes > Hospital inpatient > Summary Diagnoses
41202#M0094	CAT-MUL	193849/17(193866)	0.324572	0.0225461	0.530081	0.00966222	LOGISTIC-BINARY	Diagnoses - main ICD10: M00.94 Pyogenic arthritis, unspecified (Hand)		100091	Health-related outcomes	2000	Hospital inpatient	2002	Summary Diagnoses	2002	Health-related outcomes > Hospital inpatient > Summary Diagnoses
1259	CAT-SIN	180616	0.0200682	0.00486632	0.03527	0.00967048	ORDERED-LOGISTIC	Smoking/smokers in household		100000	Assessment Centre	100025	Touchscreen	100050	Lifestyle and environment	100058	Assessment Centre > Touchscreen > Lifestyle and environment > Smoking
41272#G802	CAT-MUL	193380/486(193866)	0.0958664	0.0195767	0.165082	0.00968678	LOGISTIC-BINARY	Operative procedures - OPCS4: G80.2 Wireless capsule endoscopy		100091	Health-related outcomes	2000	Hospital inpatient	2005	Summary Operations	2005	Health-related outcomes > Hospital inpatient > Summary Operations
25502	CONTINUOUS	18327	-0.0194582	-0.034203	-0.00471346	0.00969831	LINEAR	Weighted-mean FA in tract inferior longitudinal fasciculus (left)		100000	Assessment Centre	100003	Imaging	100	Brain MRI	135	Assessment Centre > Imaging > Brain MRI > Diffusion brain MRI > dMRI weighted means
41272#B084	CAT-MUL	193391/475(193866)	0.0981306	0.0199966	0.169014	0.0097187	LOGISTIC-BINARY	Operative procedures - OPCS4: B08.4 Lobectomy of thyroid gland NEC		100091	Health-related outcomes	2000	Hospital inpatient	2005	Summary Operations	2005	Health-related outcomes > Hospital inpatient > Summary Operations
41202#I714	CAT-MUL	193589/277(193866)	0.106573	0.0206945	0.182749	0.00974749	LOGISTIC-BINARY	Diagnoses - main ICD10: I71.4 Abdominal aortic aneurysm, without mention of rupture		100091	Health-related outcomes	2000	Hospital inpatient	2002	Summary Diagnoses	2002	Health-related outcomes > Hospital inpatient > Summary Diagnoses
41270#H332	CAT-MUL	193228/638(193866)	0.0823959	0.0171521	0.1423	0.00976317	LOGISTIC-BINARY	Diagnoses - ICD10: H33.2 Serous retinal detachment		100091	Health-related outcomes	2000	Hospital inpatient	2002	Summary Diagnoses	2002	Health-related outcomes > Hospital inpatient > Summary Diagnoses
41270#Y433	CAT-MUL	192053/1813(193866)	0.0527768	0.011688	0.0918039	0.00977876	LOGISTIC-BINARY	Diagnoses - ICD10: Y43.3 Other antineoplastic drugs		100091	Health-related outcomes	2000	Hospital inpatient	2002	Summary Diagnoses	2002	Health-related outcomes > Hospital inpatient > Summary Diagnoses
25559	CONTINUOUS	18327	-0.0197263	-0.0346967	-0.00475585	0.00980837	LINEAR	Weighted-mean MO in tract medial lemniscus (left)		100000	Assessment Centre	100003	Imaging	100	Brain MRI	135	Assessment Centre > Imaging > Brain MRI > Diffusion brain MRI > dMRI weighted means
41270#W259	CAT-MUL	193724/142(193866)	0.161578	0.0275322	0.273984	0.00981317	LOGISTIC-BINARY	Diagnoses - ICD10: W25.9 Unspecified place		100091	Health-related outcomes	2000	Hospital inpatient	2002	Summary Diagnoses	2002	Health-related outcomes > Hospital inpatient > Summary Diagnoses
41204#U831	CAT-MUL	193856/10(193866)	0.345528	0.00268194	0.562105	0.00982142	LOGISTIC-BINARY	Diagnoses - secondary ICD10: U83.1 Resistance to other vancomycin related antibiotics		100091	Health-related outcomes	2000	Hospital inpatient	2002	Summary Diagnoses	2002	Health-related outcomes > Hospital inpatient > Summary Diagnoses
41270#U831	CAT-MUL	193856/10(193866)	0.345528	0.00268194	0.562105	0.00982142	LOGISTIC-BINARY	Diagnoses - ICD10: U83.1 Resistance to other vancomycin related antibiotics		100091	Health-related outcomes	2000	Hospital inpatient	2002	Summary Diagnoses	2002	Health-related outcomes > Hospital inpatient > Summary Diagnoses
41204#R233	CAT-MUL	193777/89(193866)	0.18095	0.0283021	0.305102	0.00986282	LOGISTIC-BINARY	Diagnoses - secondary ICD10: R23.3 Spontaneous ecchymoses		100091	Health-related outcomes	2000	Hospital inpatient	2002	Summary Diagnoses	2002	Health-related outcomes > Hospital inpatient > Summary Diagnoses
41203#5356	CAT-MUL	193835/31(193866)	0.260714	0.0264738	0.43257	0.00987148	LOGISTIC-BINARY	Diagnoses - main ICD9: 5356 Duodenitis		100091	Health-related outcomes	2000	Hospital inpatient	2002	Summary Diagnoses	2002	Health-related outcomes > Hospital inpatient > Summary Diagnoses
20527-Never	CAT-SIN	61711/64001	-999	-999	-999	0.00988251	MULTINOMIAL-LOGISTIC	Been involved in combat or exposed to war-zone		100089	Online follow-up	136	Mental health	145	Traumatic events	145	Online follow-up > Mental health > Traumatic events
20001#1053	CAT-MUL	193478/345(193823)	0.107542	0.021002	0.184749	0.00988275	LOGISTIC-BINARY	Cancer code, self-reported: non-hodgkins lymphoma		100000	Assessment Centre	100071	Verbal interview	100074	Medical conditions	100074	Assessment Centre > Verbal interview > Medical conditions
41272#G452	CAT-MUL	193442/424(193866)	0.0969018	0.0193699	0.166916	0.0099099	LOGISTIC-BINARY	Operative procedures - OPCS4: G45.2 Fibreoptic endoscopic ultrasound examination of upper gastrointestinal tract		100091	Health-related outcomes	2000	Hospital inpatient	2005	Summary Operations	2005	Health-related outcomes > Hospital inpatient > Summary Operations
20003#1140883968	CAT-MUL	193743/80(193823)	0.18153	0.0281112	0.306207	0.00991847	LOGISTIC-BINARY	Treatment/medication code: carmellose		100000	Assessment Centre	100071	Verbal interview	100075	Medications	100075	Assessment Centre > Verbal interview > Medications
41270#F104	CAT-MUL	193786/80(193866)	0.192411	0.0281123	0.323242	0.00999521	LOGISTIC-BINARY	Diagnoses - ICD10: F10.4 Withdrawal state with delirium		100091	Health-related outcomes	2000	Hospital inpatient	2002	Summary Diagnoses	2002	Health-related outcomes > Hospital inpatient > Summary Diagnoses
41204#R040	CAT-MUL	193325/541(193866)	0.0873455	0.0176886	0.150876	0.0100422	LOGISTIC-BINARY	Diagnoses - secondary ICD10: R04.0 Epistaxis		100091	Health-related outcomes	2000	Hospital inpatient	2002	Summary Diagnoses	2002	Health-related outcomes > Hospital inpatient > Summary Diagnoses
40001#I500	CAT-MUL	193843/23(193866)	0.252915	0.02299	0.417539	0.0100483	LOGISTIC-BINARY	Underlying (primary) cause of death: ICD10: I50.0 Congestive heart failure		100091	Health-related outcomes	100093	Death register	100093	Death register	100093	Health-related outcomes > Death register
41204#C771	CAT-MUL	193171/695(193866)	0.0776904	0.0160611	0.134506	0.0100497	LOGISTIC-BINARY	Diagnoses - secondary ICD10: C77.1 Intrathoracic lymph nodes		100091	Health-related outcomes	2000	Hospital inpatient	2002	Summary Diagnoses	2002	Health-related outcomes > Hospital inpatient > Summary Diagnoses
20003#1140888570	CAT-MUL	193510/313(193823)	-0.190035	-0.347063	-0.0563502	0.0100589	LOGISTIC-BINARY	Treatment/medication code: flecainide		100000	Assessment Centre	100071	Verbal interview	100075	Medications	100075	Assessment Centre > Verbal interview > Medications
27283	CONTINUOUS	19656	-0.0188657	-0.0332368	-0.00449459	0.0100863	LINEAR	Mean thickness of parsorbitalis (right hemisphere)		100000	Assessment Centre	100003	Imaging	100	Brain MRI	196	Assessment Centre > Imaging > Brain MRI > T1 structural brain MRI > Freesurfer DKT
41204#N288	CAT-MUL	193480/386(193866)	0.101375	0.0197824	0.174553	0.0100987	LOGISTIC-BINARY	Diagnoses - secondary ICD10: N28.8 Other specified disorders of kidney and ureter		100091	Health-related outcomes	2000	Hospital inpatient	2002	Summary Diagnoses	2002	Health-related outcomes > Hospital inpatient > Summary Diagnoses
41204#D462	CAT-MUL	193844/22(193866)	0.270351	0.023024	0.44537	0.0101006	LOGISTIC-BINARY	Diagnoses - secondary ICD10: D46.2 Refractory anaemia with excess of blasts		100091	Health-related outcomes	2000	Hospital inpatient	2002	Summary Diagnoses	2002	Health-related outcomes > Hospital inpatient > Summary Diagnoses
41204#K590	CAT-MUL	186286/7580(193866)	0.0273786	0.00626291	0.047998	0.0101137	LOGISTIC-BINARY	Diagnoses - secondary ICD10: K59.0 Constipation		100091	Health-related outcomes	2000	Hospital inpatient	2002	Summary Diagnoses	2002	Health-related outcomes > Hospital inpatient > Summary Diagnoses
40011#8520	CAT-MUL	193039/827(193866)	0.0763411	0.0159551	0.132476	0.0101424	LOGISTIC-BINARY	Histology of cancer tumour: Lobular carcinoma, NOS		100091	Health-related outcomes	100092	Cancer register	100092	Cancer register	100092	Health-related outcomes > Cancer register
41204#K763	CAT-MUL	193852/14(193866)	0.307442	0.0163487	0.501591	0.0101463	LOGISTIC-BINARY	Diagnoses - secondary ICD10: K76.3 Infarction of liver		100091	Health-related outcomes	2000	Hospital inpatient	2002	Summary Diagnoses	2002	Health-related outcomes > Hospital inpatient > Summary Diagnoses
41270#K763	CAT-MUL	193852/14(193866)	0.307442	0.0163487	0.501591	0.0101463	LOGISTIC-BINARY	Diagnoses - ICD10: K76.3 Infarction of liver		100091	Health-related outcomes	2000	Hospital inpatient	2002	Summary Diagnoses	2002	Health-related outcomes > Hospital inpatient > Summary Diagnoses
41200#S471	CAT-MUL	193633/233(193866)	0.128362	0.0233585	0.219696	0.0101552	LOGISTIC-BINARY	Operative procedures - main OPCS4: S47.1 Drainage of lesion of skin of head or neck		100091	Health-related outcomes	2000	Hospital inpatient	2005	Summary Operations	2005	Health-related outcomes > Hospital inpatient > Summary Operations
41204#B370	CAT-MUL	192909/957(193866)	0.0685957	0.0144079	0.119132	0.0101751	LOGISTIC-BINARY	Diagnoses - secondary ICD10: B37.0 Candidal stomatitis		100091	Health-related outcomes	2000	Hospital inpatient	2002	Summary Diagnoses	2002	Health-related outcomes > Hospital inpatient > Summary Diagnoses
41200#L844	CAT-MUL	193741/125(193866)	0.160704	0.026484	0.272947	0.0101913	LOGISTIC-BINARY	Operative procedures - main OPCS4: L84.4 Combined operations on recurrent long saphenous vein		100091	Health-related outcomes	2000	Hospital inpatient	2005	Summary Operations	2005	Health-related outcomes > Hospital inpatient > Summary Operations
41202#M058	CAT-MUL	193856/10(193866)	-20.5119	-35.9907	-5.0448	0.0102218	LOGISTIC-BINARY	Diagnoses - main ICD10: M05.8 Other seropositive rheumatoid arthritis		100091	Health-related outcomes	2000	Hospital inpatient	2002	Summary Diagnoses	2002	Health-related outcomes > Hospital inpatient > Summary Diagnoses
41270#J028	CAT-MUL	193850/16(193866)	0.346585	0.0186988	0.565866	0.010228	LOGISTIC-BINARY	Diagnoses - ICD10: J02.8 Acute pharyngitis due to other specified organisms		100091	Health-related outcomes	2000	Hospital inpatient	2002	Summary Diagnoses	2002	Health-related outcomes > Hospital inpatient > Summary Diagnoses
41204#Z748	CAT-MUL	193803/63(193866)	0.188682	0.0266203	0.317444	0.0102532	LOGISTIC-BINARY	Diagnoses - secondary ICD10: Z74.8 Other problems related to care-provider dependency		100091	Health-related outcomes	2000	Hospital inpatient	2002	Summary Diagnoses	2002	Health-related outcomes > Hospital inpatient > Summary Diagnoses
41270#Z748	CAT-MUL	193803/63(193866)	0.188682	0.0266203	0.317444	0.0102532	LOGISTIC-BINARY	Diagnoses - ICD10: Z74.8 Other problems related to care-provider dependency		100091	Health-related outcomes	2000	Hospital inpatient	2002	Summary Diagnoses	2002	Health-related outcomes > Hospital inpatient > Summary Diagnoses
40006#C341	CAT-MUL	193419/447(193866)	0.0918082	0.0180907	0.158549	0.0102735	LOGISTIC-BINARY	Type of cancer: ICD10: C34.1 Upper lobe, bronchus or lung		100091	Health-related outcomes	100092	Cancer register	100092	Cancer register	100092	Health-related outcomes > Cancer register
40006#C241	CAT-MUL	193833/33(193866)	0.235923	0.0240521	0.391015	0.0103273	LOGISTIC-BINARY	Type of cancer: ICD10: C24.1 Ampulla of Vater		100091	Health-related outcomes	100092	Cancer register	100092	Cancer register	100092	Health-related outcomes > Cancer register
41200#L911	CAT-MUL	193739/127(193866)	0.159478	0.025943	0.270973	0.0103328	LOGISTIC-BINARY	Operative procedures - main OPCS4: L91.1 Open insertion of central venous catheter		100091	Health-related outcomes	2000	Hospital inpatient	2005	Summary Operations	2005	Health-related outcomes > Hospital inpatient > Summary Operations
41202#N949	CAT-MUL	193789/77(193866)	0.207995	0.0300866	0.350956	0.0103383	LOGISTIC-BINARY	Diagnoses - main ICD10: N94.9 Unspecified condition associated with female genital organs and menstrual cycle		100091	Health-related outcomes	2000	Hospital inpatient	2002	Summary Diagnoses	2002	Health-related outcomes > Hospital inpatient > Summary Diagnoses
41210#X711	CAT-MUL	193760/106(193866)	0.171025	0.0270203	0.29002	0.0103449	LOGISTIC-BINARY	Operative procedures - secondary OPCS4: X71.1 Procurement of drugs for chemotherapy for neoplasm for regimens in Band 6		100091	Health-related outcomes	2000	Hospital inpatient	2005	Summary Operations	2005	Health-related outcomes > Hospital inpatient > Summary Operations
12291-Direct entry	CAT-SIN	21728/22106	-999	-999	-999	0.0103593	MULTINOMIAL-LOGISTIC	Carotid ultrasound measuring method		100000	Assessment Centre	100006	Physical measures	101	Carotid ultrasound	101	Assessment Centre > Physical measures > Carotid ultrasound
41210#X394	CAT-MUL	193846/20(193866)	0.29397	0.0163503	0.479323	0.0103843	LOGISTIC-BINARY	Operative procedures - secondary OPCS4: X39.4 Inhalation administration of therapeutic substance		100091	Health-related outcomes	2000	Hospital inpatient	2005	Summary Operations	2005	Health-related outcomes > Hospital inpatient > Summary Operations
41270#D758	CAT-MUL	193743/123(193866)	0.158165	0.0256431	0.268899	0.0104029	LOGISTIC-BINARY	Diagnoses - ICD10: D75.8 Other specified diseases of blood and blood-forming organs		100091	Health-related outcomes	2000	Hospital inpatient	2002	Summary Diagnoses	2002	Health-related outcomes > Hospital inpatient > Summary Diagnoses
22617#2431	CAT-MUL	47882/383(48265)	-0.176534	-0.322239	-0.0509532	0.0104366	LOGISTIC-BINARY	Job code - historical: Architects		100089	Online follow-up	123	Work environment	130	Employment history	130	Online follow-up > Work environment > Employment history
41204#B956	CAT-MUL	192336/1530(193866)	0.0564545	0.0119928	0.0984689	0.0104513	LOGISTIC-BINARY	Diagnoses - secondary ICD10: B95.6 Staphylococcus aureus as the cause of diseases classified to other chapters		100091	Health-related outcomes	2000	Hospital inpatient	2002	Summary Diagnoses	2002	Health-related outcomes > Hospital inpatient > Summary Diagnoses
41270#B956	CAT-MUL	192336/1530(193866)	0.0564545	0.0119928	0.0984689	0.0104513	LOGISTIC-BINARY	Diagnoses - ICD10: B95.6 Staphylococcus aureus as the cause of diseases classified to other chapters		100091	Health-related outcomes	2000	Hospital inpatient	2002	Summary Diagnoses	2002	Health-related outcomes > Hospital inpatient > Summary Diagnoses
2149	INTEGER	157539	0.012239	0.00287033	0.0216077	0.0104533	ORDERED-LOGISTIC	Lifetime number of sexual partners		100000	Assessment Centre	100025	Touchscreen	100050	Lifestyle and environment	100056	Assessment Centre > Touchscreen > Lifestyle and environment > Sexual factors
41202#E041	CAT-MUL	193618/248(193866)	0.128175	0.023225	0.220066	0.0104631	LOGISTIC-BINARY	Diagnoses - main ICD10: E04.1 Non-toxic single thyroid nodule		100091	Health-related outcomes	2000	Hospital inpatient	2002	Summary Diagnoses	2002	Health-related outcomes > Hospital inpatient > Summary Diagnoses
41200#M736	CAT-MUL	193819/47(193866)	0.229554	0.0267405	0.382782	0.010488	LOGISTIC-BINARY	Operative procedures - main OPCS4: M73.6 Urethroplasty NEC		100091	Health-related outcomes	2000	Hospital inpatient	2005	Summary Operations	2005	Health-related outcomes > Hospital inpatient > Summary Operations
41202#I451	CAT-MUL	193817/49(193866)	0.214415	0.0268806	0.359171	0.010489	LOGISTIC-BINARY	Diagnoses - main ICD10: I45.1 Other and unspecified right bundle-branch block		100091	Health-related outcomes	2000	Hospital inpatient	2002	Summary Diagnoses	2002	Health-related outcomes > Hospital inpatient > Summary Diagnoses
20003#1141146188	CAT-MUL	193494/329(193823)	0.102902	0.0194148	0.17745	0.0105283	LOGISTIC-BINARY	Treatment/medication code: latanoprost		100000	Assessment Centre	100071	Verbal interview	100075	Medications	100075	Assessment Centre > Verbal interview > Medications
6143#Public transport	CAT-MUL	81193/23273(104466)	0.0197037	0.00453196	0.0347429	0.0105649	LOGISTIC-BINARY	Transport type for commuting to job workplace		100000	Assessment Centre	100025	Touchscreen	100062	Sociodemographics	100064	Assessment Centre > Touchscreen > Sociodemographics > Employment
20087#172	CAT-MUL	28872/2780(31652)	-0.0545627	-0.0973333	-0.0135847	0.0106172	LOGISTIC-BINARY	Types of spread used on bread/crackers: Low fat polyunsaturated margarine on bread/crackers		100089	Online follow-up	100090	Diet by 24-hour recall	100101	Bread/pasta/rice yesterday	100101	Online follow-up > Diet by 24-hour recall > Bread/pasta/rice yesterday
25354	CONTINUOUS	18327	-0.019425	-0.0343254	-0.00452466	0.0106177	LINEAR	Mean ICVF in inferior cerebellar peduncle on FA skeleton (right)		100000	Assessment Centre	100003	Imaging	100	Brain MRI	134	Assessment Centre > Imaging > Brain MRI > Diffusion brain MRI > dMRI skeleton
41270#M1904	CAT-MUL	193764/102(193866)	0.166397	0.0258521	0.282787	0.010633	LOGISTIC-BINARY	Diagnoses - ICD10: M19.04 Primary arthrosis of other joints (Hand)		100091	Health-related outcomes	2000	Hospital inpatient	2002	Summary Diagnoses	2002	Health-related outcomes > Hospital inpatient > Summary Diagnoses
20002#1538	CAT-MUL	192095/1728(193823)	0.0536703	0.0296631	0.093863	0.0106354	LOGISTIC-BINARY	Non-cancer illness code, self-reported: arthritis (nos)		100000	Assessment Centre	100071	Verbal interview	100074	Medical conditions	100074	Assessment Centre > Verbal interview > Medical conditions
41201#Y415	CAT-MUL	193850/16(193866)	0.316385	0.0169919	0.52	0.0106821	LOGISTIC-BINARY	External causes - ICD10: Y41.5 Antiviral drugs		100091	Health-related outcomes	2000	Hospital inpatient	2002	Summary Diagnoses	2002	Health-related outcomes > Hospital inpatient > Summary Diagnoses
22034	INTEGER	157205	-0.0064371	-0.0113828	-0.00149144	0.0107411	LINEAR	Summed minutes activity		100000	Assessment Centre	100025	Touchscreen	100050	Lifestyle and environment	54	Assessment Centre > Touchscreen > Lifestyle and environment > Physical activity > MET Scores
41203#9690	CAT-MUL	193845/21(193866)	0.29239	0.022157	0.485953	0.0107934	LOGISTIC-BINARY	Diagnoses - main ICD9: 9690 Poisoning by antidepressants		100091	Health-related outcomes	2000	Hospital inpatient	2002	Summary Diagnoses	2002	Health-related outcomes > Hospital inpatient > Summary Diagnoses
41202#K920	CAT-MUL	193102/764(193866)	0.076896	0.0153694	0.133739	0.0107967	LOGISTIC-BINARY	Diagnoses - main ICD10: K92.0 Haematemesis		100091	Health-related outcomes	2000	Hospital inpatient	2002	Summary Diagnoses	2002	Health-related outcomes > Hospital inpatient > Summary Diagnoses
41204#H530	CAT-MUL	193319/547(193866)	-0.127962	-0.232249	-0.0349163	0.0108464	LOGISTIC-BINARY	Diagnoses - secondary ICD10: H53.0 Amblyopia ex anopsia		100091	Health-related outcomes	2000	Hospital inpatient	2002	Summary Diagnoses	2002	Health-related outcomes > Hospital inpatient > Summary Diagnoses
41210#W262	CAT-MUL	193701/165(193866)	-0.34916	-0.656396	-0.112744	0.0108495	LOGISTIC-BINARY	Operative procedures - secondary OPCS4: W26.2 Manipulation of fracture of bone NEC		100091	Health-related outcomes	2000	Hospital inpatient	2005	Summary Operations	2005	Health-related outcomes > Hospital inpatient > Summary Operations
41204#I258	CAT-MUL	191258/2608(193866)	0.0418961	0.00899756	0.0735167	0.0108825	LOGISTIC-BINARY	Diagnoses - secondary ICD10: I25.8 Other forms of chronic ischaemic heart disease		100091	Health-related outcomes	2000	Hospital inpatient	2002	Summary Diagnoses	2002	Health-related outcomes > Hospital inpatient > Summary Diagnoses
41270#R068	CAT-MUL	193235/631(193866)	0.0835213	0.0163744	0.145132	0.0108976	LOGISTIC-BINARY	Diagnoses - ICD10: R06.8 Other and unspecified abnormalities of breathing		100091	Health-related outcomes	2000	Hospital inpatient	2002	Summary Diagnoses	2002	Health-related outcomes > Hospital inpatient > Summary Diagnoses
41204#D508	CAT-MUL	192554/1312(193866)	0.0600207	0.0123795	0.104872	0.0109133	LOGISTIC-BINARY	Diagnoses - secondary ICD10: D50.8 Other iron deficiency anaemias		100091	Health-related outcomes	2000	Hospital inpatient	2002	Summary Diagnoses	2002	Health-related outcomes > Hospital inpatient > Summary Diagnoses
41270#I64	CAT-MUL	193267/599(193866)	0.081013	0.0158541	0.140777	0.0109137	LOGISTIC-BINARY	Diagnoses - ICD10: I64 Stroke, not specified as haemorrhage or infarction		100091	Health-related outcomes	2000	Hospital inpatient	2002	Summary Diagnoses	2002	Health-related outcomes > Hospital inpatient > Summary Diagnoses
25037	CONTINUOUS	17743	-0.0200678	-0.0355246	-0.0046111	0.0109412	LINEAR	Median T2star in amygdala (right)		100000	Assessment Centre	100003	Imaging	100	Brain MRI	109	Assessment Centre > Imaging > Brain MRI > Susceptibility weighted brain MRI
41270#I802	CAT-MUL	191826/2040(193866)	-0.0597712	-0.107134	-0.0149387	0.0109997	LOGISTIC-BINARY	Diagnoses - ICD10: I80.2 Phlebitis and thrombophlebitis of other deep vessels of lower extremities		100091	Health-related outcomes	2000	Hospital inpatient	2002	Summary Diagnoses	2002	Health-related outcomes > Hospital inpatient > Summary Diagnoses
20111#Alzheimer's disease/dementia	CAT-MUL	166932/863(167795)	-0.0915278	-0.165181	-0.0238845	0.0110111	LOGISTIC-BINARY	Illnesses of siblings		100000	Assessment Centre	100025	Touchscreen	100034	Family history	100034	Assessment Centre > Touchscreen > Family history
41246#1750	CAT-MUL	181374/4790(186164)	0.0338163	0.00732188	0.059508	0.0110638	LOGISTIC-BINARY	Treatment speciality of consultant (recoded): Medical oncology		100091	Health-related outcomes	2000	Hospital inpatient	2001	Summary Administration	2001	Health-related outcomes > Hospital inpatient > Summary Administration
41204#I450	CAT-MUL	193856/10(193866)	0.35643	0.00439218	0.582948	0.0111393	LOGISTIC-BINARY	Diagnoses - secondary ICD10: I45.0 Right fascicular block		100091	Health-related outcomes	2000	Hospital inpatient	2002	Summary Diagnoses	2002	Health-related outcomes > Hospital inpatient > Summary Diagnoses
41270#J181	CAT-MUL	188168/5698(193866)	0.0302453	0.00653756	0.0533072	0.0112292	LOGISTIC-BINARY	Diagnoses - ICD10: J18.1 Lobar pneumonia, unspecified		100091	Health-related outcomes	2000	Hospital inpatient	2002	Summary Diagnoses	2002	Health-related outcomes > Hospital inpatient > Summary Diagnoses
41270#W109	CAT-MUL	193163/703(193866)	0.0801806	0.0155795	0.139693	0.0112351	LOGISTIC-BINARY	Diagnoses - ICD10: W10.9 Unspecified place		100091	Health-related outcomes	2000	Hospital inpatient	2002	Summary Diagnoses	2002	Health-related outcomes > Hospital inpatient > Summary Diagnoses
25488	CONTINUOUS	18327	-0.0198128	-0.0351305	-0.00449509	0.0112435	LINEAR	Weighted-mean FA in tract acoustic radiation (left)		100000	Assessment Centre	100003	Imaging	100	Brain MRI	135	Assessment Centre > Imaging > Brain MRI > Diffusion brain MRI > dMRI weighted means
25166	CONTINUOUS	18329	-0.0193861	-0.0343813	-0.00439088	0.0112837	LINEAR	Mean MO in cerebral peduncle on FA skeleton (right)		100000	Assessment Centre	100003	Imaging	100	Brain MRI	134	Assessment Centre > Imaging > Brain MRI > Diffusion brain MRI > dMRI skeleton
41200#B285	CAT-MUL	192046/1820(193866)	-0.0677762	-0.0982132	-0.016834	0.0113301	LOGISTIC-BINARY	Operative procedures - main OPCS4: B28.5 Wire guided partial excision of breast		100091	Health-related outcomes	2000	Hospital inpatient	2005	Summary Operations	2005	Health-related outcomes > Hospital inpatient > Summary Operations
41202#K117	CAT-MUL	193852/14(193866)	0.324221	0.0103356	0.532157	0.0113461	LOGISTIC-BINARY	Diagnoses - main ICD10: K11.7 Disturbances of salivary secretion		100091	Health-related outcomes	2000	Hospital inpatient	2002	Summary Diagnoses	2002	Health-related outcomes > Hospital inpatient > Summary Diagnoses
41210#W321	CAT-MUL	193844/22(193866)	0.276147	0.0183589	0.4566	0.0113532	LOGISTIC-BINARY	Operative procedures - secondary OPCS4: W32.1 Prepared graft of bone		100091	Health-related outcomes	2000	Hospital inpatient	2005	Summary Operations	2005	Health-related outcomes > Hospital inpatient > Summary Operations
41210#X659	CAT-MUL	193840/26(193866)	0.271417	0.0214331	0.450622	0.0113556	LOGISTIC-BINARY	Operative procedures - secondary OPCS4: X65.9 Unspecified radiotherapy delivery		100091	Health-related outcomes	2000	Hospital inpatient	2005	Summary Operations	2005	Health-related outcomes > Hospital inpatient > Summary Operations
41202#H350	CAT-MUL	193776/90(193866)	0.175666	0.0243919	0.298373	0.0113755	LOGISTIC-BINARY	Diagnoses - main ICD10: H35.0 Background retinopathy and retinal vascular changes		100091	Health-related outcomes	2000	Hospital inpatient	2002	Summary Diagnoses	2002	Health-related outcomes > Hospital inpatient > Summary Diagnoses
41210#Z716	CAT-MUL	193663/203(193866)	0.133796	0.0222823	0.230312	0.0114122	LOGISTIC-BINARY	Operative procedures - secondary OPCS4: Z71.6 Lower end of ulna NEC		100091	Health-related outcomes	2000	Hospital inpatient	2005	Summary Operations	2005	Health-related outcomes > Hospital inpatient > Summary Operations
41272#Z716	CAT-MUL	193663/203(193866)	0.133796	0.0222823	0.230312	0.0114122	LOGISTIC-BINARY	Operative procedures - OPCS4: Z71.6 Lower end of ulna NEC		100091	Health-related outcomes	2000	Hospital inpatient	2005	Summary Operations	2005	Health-related outcomes > Hospital inpatient > Summary Operations
41270#K921	CAT-MUL	192052/1814(193866)	0.0513008	0.0104892	0.090079	0.0114731	LOGISTIC-BINARY	Diagnoses - ICD10: K92.1 Melaena		100091	Health-related outcomes	2000	Hospital inpatient	2002	Summary Diagnoses	2002	Health-related outcomes > Hospital inpatient > Summary Diagnoses
41210#S472	CAT-MUL	193526/340(193866)	0.108174	0.0192422	0.187372	0.011485	LOGISTIC-BINARY	Operative procedures - secondary OPCS4: S47.2 Drainage of lesion of skin NEC		100091	Health-related outcomes	2000	Hospital inpatient	2005	Summary Operations	2005	Health-related outcomes > Hospital inpatient > Summary Operations
41204#A411	CAT-MUL	193765/101(193866)	0.170088	0.0241563	0.289614	0.0114983	LOGISTIC-BINARY	Diagnoses - secondary ICD10: A41.1 Septicaemia due to other specified staphylococcus		100091	Health-related outcomes	2000	Hospital inpatient	2002	Summary Diagnoses	2002	Health-related outcomes > Hospital inpatient > Summary Diagnoses
41200#C351	CAT-MUL	193855/11(193866)	0.378895	0.0128725	0.626472	0.0115125	LOGISTIC-BINARY	Operative procedures - main OPCS4: C35.1 Transposition of muscle of eye NEC		100091	Health-related outcomes	2000	Hospital inpatient	2005	Summary Operations	2005	Health-related outcomes > Hospital inpatient > Summary Operations
41270#I259	CAT-MUL	184911/8955(193866)	0.0244165	0.00528873	0.0431754	0.0115176	LOGISTIC-BINARY	Diagnoses - ICD10: I25.9 Chronic ischaemic heart disease, unspecified		100091	Health-related outcomes	2000	Hospital inpatient	2002	Summary Diagnoses	2002	Health-related outcomes > Hospital inpatient > Summary Diagnoses
41270#I808	CAT-MUL	193742/124(193866)	0.159528	0.0238387	0.272631	0.0115236	LOGISTIC-BINARY	Diagnoses - ICD10: I80.8 Phlebitis and thrombophlebitis of other sites		100091	Health-related outcomes	2000	Hospital inpatient	2002	Summary Diagnoses	2002	Health-related outcomes > Hospital inpatient > Summary Diagnoses
41202#K642	CAT-MUL	193681/185(193866)	-0.31504	-0.591893	-0.0979264	0.0115533	LOGISTIC-BINARY	Diagnoses - main ICD10: K64.2 Third degree haemorrhoids		100091	Health-related outcomes	2000	Hospital inpatient	2002	Summary Diagnoses	2002	Health-related outcomes > Hospital inpatient > Summary Diagnoses
41272#S308	CAT-MUL	193837/29(193866)	0.254823	0.0213696	0.424821	0.0115637	LOGISTIC-BINARY	Operative procedures - OPCS4: S30.8 Other specified other operations on flap of skin to head or neck		100091	Health-related outcomes	2000	Hospital inpatient	2005	Summary Operations	2005	Health-related outcomes > Hospital inpatient > Summary Operations
41270#N288	CAT-MUL	193313/553(193866)	0.0860033	0.0160755	0.149778	0.0115698	LOGISTIC-BINARY	Diagnoses - ICD10: N28.8 Other specified disorders of kidney and ureter		100091	Health-related outcomes	2000	Hospital inpatient	2002	Summary Diagnoses	2002	Health-related outcomes > Hospital inpatient > Summary Diagnoses
41202#T450	CAT-MUL	193848/18(193866)	0.332976	0.0160882	0.548293	0.0117052	LOGISTIC-BINARY	Diagnoses - main ICD10: T45.0 Antiallergic and antiemetic drugs		100091	Health-related outcomes	2000	Hospital inpatient	2002	Summary Diagnoses	2002	Health-related outcomes > Hospital inpatient > Summary Diagnoses
41204#R002	CAT-MUL	192251/1615(193866)	-0.0706003	-0.127282	-0.0174096	0.0117145	LOGISTIC-BINARY	Diagnoses - secondary ICD10: R00.2 Palpitations		100091	Health-related outcomes	2000	Hospital inpatient	2002	Summary Diagnoses	2002	Health-related outcomes > Hospital inpatient > Summary Diagnoses
41272#Q231	CAT-MUL	193174/692(193866)	-0.127468	-0.232077	-0.0333583	0.0117442	LOGISTIC-BINARY	Operative procedures - OPCS4: Q23.1 Unilateral salpingoophorectomy NEC		100091	Health-related outcomes	2000	Hospital inpatient	2005	Summary Operations	2005	Health-related outcomes > Hospital inpatient > Summary Operations
41202#E042	CAT-MUL	193536/330(193866)	0.111649	0.0195647	0.193717	0.0117698	LOGISTIC-BINARY	Diagnoses - main ICD10: E04.2 Non-toxic multinodular goitre		100091	Health-related outcomes	2000	Hospital inpatient	2002	Summary Diagnoses	2002	Health-related outcomes > Hospital inpatient > Summary Diagnoses
41270#G729	CAT-MUL	193799/67(193866)	0.191352	0.0236168	0.324088	0.0117857	LOGISTIC-BINARY	Diagnoses - ICD10: G72.9 Myopathy, unspecified		100091	Health-related outcomes	2000	Hospital inpatient	2002	Summary Diagnoses	2002	Health-related outcomes > Hospital inpatient > Summary Diagnoses
20002#1584	CAT-MUL	193798/25(193823)	0.25559	0.0172745	0.425071	0.011786	LOGISTIC-BINARY	Non-cancer illness code, self-reported: mitral valve disease		100000	Assessment Centre	100071	Verbal interview	100074	Medical conditions	100074	Assessment Centre > Verbal interview > Medical conditions
1588	INTEGER	134659	0.0144261	0.00319502	0.0256573	0.0118176	ORDERED-LOGISTIC	Average weekly beer plus cider intake		100000	Assessment Centre	100025	Touchscreen	100050	Lifestyle and environment	100051	Assessment Centre > Touchscreen > Lifestyle and environment > Alcohol
20004#1512	CAT-MUL	192263/1560(193823)	-0.0742766	-0.13409	-0.0182211	0.0119087	LOGISTIC-BINARY	Operation code: cone biopsy		100000	Assessment Centre	100071	Verbal interview	100076	Operations	100076	Assessment Centre > Verbal interview > Operations
41204#R02	CAT-MUL	193355/511(193866)	0.0882613	0.0160762	0.153867	0.0119131	LOGISTIC-BINARY	Diagnoses - secondary ICD10: R02 Gangrene, not elsewhere classified		100091	Health-related outcomes	2000	Hospital inpatient	2002	Summary Diagnoses	2002	Health-related outcomes > Hospital inpatient > Summary Diagnoses
41210#Z781	CAT-MUL	193806/60(193866)	0.213029	0.0240909	0.359719	0.0119202	LOGISTIC-BINARY	Operative procedures - secondary OPCS4: Z78.1 Shafts of tibia and fibula in combination		100091	Health-related outcomes	2000	Hospital inpatient	2005	Summary Operations	2005	Health-related outcomes > Hospital inpatient > Summary Operations
41272#Z781	CAT-MUL	193806/60(193866)	0.213029	0.0240909	0.359719	0.0119202	LOGISTIC-BINARY	Operative procedures - OPCS4: Z78.1 Shafts of tibia and fibula in combination		100091	Health-related outcomes	2000	Hospital inpatient	2005	Summary Operations	2005	Health-related outcomes > Hospital inpatient > Summary Operations
41202#S5261	CAT-MUL	193829/37(193866)	0.238375	0.0221772	0.399668	0.0119264	LOGISTIC-BINARY	Diagnoses - main ICD10: S52.61 Fracture of lower end of both ulna and radius (open)		100091	Health-related outcomes	2000	Hospital inpatient	2002	Summary Diagnoses	2002	Health-related outcomes > Hospital inpatient > Summary Diagnoses
41250#Not known	CAT-MUL	192895/971(193866)	0.0678087	0.0130426	0.118886	0.0119534	LOGISTIC-BINARY	Methods of discharge from hospital (recoded)		100091	Health-related outcomes	2000	Hospital inpatient	2001	Summary Administration	2001	Health-related outcomes > Hospital inpatient > Summary Administration
22611#Sometimes	CAT-MUL	24711/23554(48265)	-0.0230906	-0.0411135	-0.00508952	0.0119743	LOGISTIC-BINARY	Workplace had a lot of cigarette smoke from other people smoking		100089	Online follow-up	123	Work environment	130	Employment history	130	Online follow-up > Work environment > Employment history
41270#C97	CAT-MUL	193429/437(193866)	0.092543	0.0166003	0.161219	0.0119798	LOGISTIC-BINARY	Diagnoses - ICD10: C97 Malignant neoplasms of independent (primary) multiple sites		100091	Health-related outcomes	2000	Hospital inpatient	2002	Summary Diagnoses	2002	Health-related outcomes > Hospital inpatient > Summary Diagnoses
41270#S5261	CAT-MUL	193828/38(193866)	0.236623	0.0218977	0.396898	0.0120304	LOGISTIC-BINARY	Diagnoses - ICD10: S52.61 Fracture of lower end of both ulna and radius (open)		100091	Health-related outcomes	2000	Hospital inpatient	2002	Summary Diagnoses	2002	Health-related outcomes > Hospital inpatient > Summary Diagnoses
41270#K513	CAT-MUL	193710/156(193866)	-0.369902	-0.702872	-0.117593	0.0120677	LOGISTIC-BINARY	Diagnoses - ICD10: K51.3 Ulcerative (chronic) rectosigmoiditis		100091	Health-related outcomes	2000	Hospital inpatient	2002	Summary Diagnoses	2002	Health-related outcomes > Hospital inpatient > Summary Diagnoses
30020	CONTINUOUS	188196	-0.00456687	-0.00813569	-0.000998055	0.012139	LINEAR	Haemoglobin concentration		100078	Biological samples	100079	Blood assays	100080	Blood count	100081	Biological samples > Blood assays > Blood count
41204#C159	CAT-MUL	193655/211(193866)	0.121283	0.0195093	0.209704	0.0121474	LOGISTIC-BINARY	Diagnoses - secondary ICD10: C15.9 Oesophagus, unspecified		100091	Health-related outcomes	2000	Hospital inpatient	2002	Summary Diagnoses	2002	Health-related outcomes > Hospital inpatient > Summary Diagnoses
41204#I739	CAT-MUL	192143/1723(193866)	0.0497058	0.00985244	0.0875918	0.0121513	LOGISTIC-BINARY	Diagnoses - secondary ICD10: I73.9 Peripheral vascular disease, unspecified		100091	Health-related outcomes	2000	Hospital inpatient	2002	Summary Diagnoses	2002	Health-related outcomes > Hospital inpatient > Summary Diagnoses
41202#K529	CAT-MUL	188375/5491(193866)	0.0319504	0.00659307	0.0565707	0.0121933	LOGISTIC-BINARY	Diagnoses - main ICD10: K52.9 Non-infective gastro-enteritis and colitis, unspecified		100091	Health-related outcomes	2000	Hospital inpatient	2002	Summary Diagnoses	2002	Health-related outcomes > Hospital inpatient > Summary Diagnoses
41200#L635	CAT-MUL	193789/77(193866)	0.173131	0.0220056	0.294931	0.0122123	LOGISTIC-BINARY	Operative procedures - main OPCS4: L63.5 Percutaneous transluminal insertion of stent into femoral artery		100091	Health-related outcomes	2000	Hospital inpatient	2005	Summary Operations	2005	Health-related outcomes > Hospital inpatient > Summary Operations
41204#K766	CAT-MUL	193457/409(193866)	0.0980791	0.0170989	0.17082	0.0122225	LOGISTIC-BINARY	Diagnoses - secondary ICD10: K76.6 Portal hypertension		100091	Health-related outcomes	2000	Hospital inpatient	2002	Summary Diagnoses	2002	Health-related outcomes > Hospital inpatient > Summary Diagnoses
41272#T556	CAT-MUL	193840/26(193866)	0.266136	0.0148254	0.440443	0.0122384	LOGISTIC-BINARY	Operative procedures - OPCS4: T55.6 Release fasciotomy of leg NEC		100091	Health-related outcomes	2000	Hospital inpatient	2005	Summary Operations	2005	Health-related outcomes > Hospital inpatient > Summary Operations
41270#M500	CAT-MUL	193570/296(193866)	-0.198409	-0.367781	-0.0554936	0.0123217	LOGISTIC-BINARY	Diagnoses - ICD10: M50.0 Cervical disk disorder with myelopathy		100091	Health-related outcomes	2000	Hospital inpatient	2002	Summary Diagnoses	2002	Health-related outcomes > Hospital inpatient > Summary Diagnoses
41210#E423	CAT-MUL	193451/415(193866)	0.0966866	0.0168185	0.168599	0.0123623	LOGISTIC-BINARY	Operative procedures - secondary OPCS4: E42.3 Temporary tracheostomy		100091	Health-related outcomes	2000	Hospital inpatient	2005	Summary Operations	2005	Health-related outcomes > Hospital inpatient > Summary Operations
41200#P052	CAT-MUL	193835/31(193866)	0.254684	0.02007	0.426853	0.0123669	LOGISTIC-BINARY	Operative procedures - main OPCS4: P05.2 Partial excision of vulva		100091	Health-related outcomes	2000	Hospital inpatient	2005	Summary Operations	2005	Health-related outcomes > Hospital inpatient > Summary Operations
41270#S301	CAT-MUL	193776/90(193866)	-0.904492	-1.8071	-0.347838	0.0123869	LOGISTIC-BINARY	Diagnoses - ICD10: S30.1 Contusion of abdominal wall		100091	Health-related outcomes	2000	Hospital inpatient	2002	Summary Diagnoses	2002	Health-related outcomes > Hospital inpatient > Summary Diagnoses
41204#E871	CAT-MUL	191389/2477(193866)	0.0429451	0.00855361	0.0758964	0.0123945	LOGISTIC-BINARY	Diagnoses - secondary ICD10: E87.1 Hypo-osmolality and hyponatraemia		100091	Health-related outcomes	2000	Hospital inpatient	2002	Summary Diagnoses	2002	Health-related outcomes > Hospital inpatient > Summary Diagnoses
41270#B179	CAT-MUL	193832/34(193866)	0.249128	0.0201774	0.418021	0.0125458	LOGISTIC-BINARY	Diagnoses - ICD10: B17.9 Acute viral hepatitis, unspecified		100091	Health-related outcomes	2000	Hospital inpatient	2002	Summary Diagnoses	2002	Health-related outcomes > Hospital inpatient > Summary Diagnoses
41204#J81	CAT-MUL	193590/276(193866)	0.110647	0.0180326	0.192367	0.0126228	LOGISTIC-BINARY	Diagnoses - secondary ICD10: J81 Pulmonary oedema		100091	Health-related outcomes	2000	Hospital inpatient	2002	Summary Diagnoses	2002	Health-related outcomes > Hospital inpatient > Summary Diagnoses
41200#C798	CAT-MUL	193771/95(193866)	0.166916	0.0215257	0.285705	0.0126418	LOGISTIC-BINARY	Operative procedures - main OPCS4: C79.8 Other specified operations on vitreous body		100091	Health-related outcomes	2000	Hospital inpatient	2005	Summary Operations	2005	Health-related outcomes > Hospital inpatient > Summary Operations
41210#Z942	CAT-MUL	118765/75101(193866)	0.0117852	0.00251365	0.021045	0.0126672	LOGISTIC-BINARY	Operative procedures - secondary OPCS4: Z94.2 Right sided operation		100091	Health-related outcomes	2000	Hospital inpatient	2005	Summary Operations	2005	Health-related outcomes > Hospital inpatient > Summary Operations
41272#Z942	CAT-MUL	118765/75101(193866)	0.0117852	0.00251365	0.021045	0.0126672	LOGISTIC-BINARY	Operative procedures - OPCS4: Z94.2 Right sided operation		100091	Health-related outcomes	2000	Hospital inpatient	2005	Summary Operations	2005	Health-related outcomes > Hospital inpatient > Summary Operations
41272#X308	CAT-MUL	193530/336(193866)	0.107634	0.0178888	0.187546	0.0126823	LOGISTIC-BINARY	Operative procedures - OPCS4: X30.8 Other specified injection of therapeutic substance		100091	Health-related outcomes	2000	Hospital inpatient	2005	Summary Operations	2005	Health-related outcomes > Hospital inpatient > Summary Operations
23571	CONTINUOUS	46747	0.0112939	0.0024129	0.0201749	0.0126869	LINEAR	Triglycerides in Medium HDL		220	Biological samples		Blood assays		Blood assays	220	Biological samples > Blood assays > NMR metabolomics
41204#G10	CAT-MUL	193845/21(193866)	0.282368	0.0109358	0.467023	0.0127001	LOGISTIC-BINARY	Diagnoses - secondary ICD10: G10 Huntington's disease		100091	Health-related outcomes	2000	Hospital inpatient	2002	Summary Diagnoses	2002	Health-related outcomes > Hospital inpatient > Summary Diagnoses
41270#G10	CAT-MUL	193845/21(193866)	0.282368	0.0109358	0.467023	0.0127001	LOGISTIC-BINARY	Diagnoses - ICD10: G10 Huntington's disease		100091	Health-related outcomes	2000	Hospital inpatient	2002	Summary Diagnoses	2002	Health-related outcomes > Hospital inpatient > Summary Diagnoses
41270#M629	CAT-MUL	193850/16(193866)	0.31488	0.00987219	0.521397	0.0127643	LOGISTIC-BINARY	Diagnoses - ICD10: M62.9 Disorder of muscle, unspecified		100091	Health-related outcomes	2000	Hospital inpatient	2002	Summary Diagnoses	2002	Health-related outcomes > Hospital inpatient > Summary Diagnoses
41202#K317	CAT-MUL	191995/1871(193866)	-0.0623517	-0.112954	-0.0145875	0.0129109	LOGISTIC-BINARY	Diagnoses - main ICD10: K31.7 Polyp of stomach and duodenum		100091	Health-related outcomes	2000	Hospital inpatient	2002	Summary Diagnoses	2002	Health-related outcomes > Hospital inpatient > Summary Diagnoses
41230#5D5	CAT-MUL	193856/10(193866)	0.377448	-0.00194321	0.6244	0.0129299	LOGISTIC-BINARY	PCT where patients GP was registered: EDEN VALLEY PCT		100091	Health-related outcomes	2000	Hospital inpatient	2001	Summary Administration	2001	Health-related outcomes > Hospital inpatient > Summary Administration
41205#9800	CAT-MUL	193854/12(193866)	0.347715	0.00722937	0.580947	0.0130023	LOGISTIC-BINARY	Diagnoses - secondary ICD9: 9800 Toxic effect of ethyl alcohol		100091	Health-related outcomes	2000	Hospital inpatient	2002	Summary Diagnoses	2002	Health-related outcomes > Hospital inpatient > Summary Diagnoses
41271#9800	CAT-MUL	193854/12(193866)	0.347715	0.00722937	0.580947	0.0130023	LOGISTIC-BINARY	Diagnoses - ICD9: 9800 Toxic effect of ethyl alcohol		100091	Health-related outcomes	2000	Hospital inpatient	2002	Summary Diagnoses	2002	Health-related outcomes > Hospital inpatient > Summary Diagnoses
41204#H408	CAT-MUL	193832/34(193866)	0.231286	0.0178451	0.388886	0.013006	LOGISTIC-BINARY	Diagnoses - secondary ICD10: H40.8 Other glaucoma		100091	Health-related outcomes	2000	Hospital inpatient	2002	Summary Diagnoses	2002	Health-related outcomes > Hospital inpatient > Summary Diagnoses
41270#M6265	CAT-MUL	193855/11(193866)	0.360458	-0.00410032	0.594264	0.0130788	LOGISTIC-BINARY	Diagnoses - ICD10: M62.65 Muscle strain (Pelvic region and thigh)		100091	Health-related outcomes	2000	Hospital inpatient	2002	Summary Diagnoses	2002	Health-related outcomes > Hospital inpatient > Summary Diagnoses
41270#Q688	CAT-MUL	193854/12(193866)	0.34087	-0.00278088	0.559815	0.0132115	LOGISTIC-BINARY	Diagnoses - ICD10: Q68.8 Other specified congenital musculoskeletal deformities		100091	Health-related outcomes	2000	Hospital inpatient	2002	Summary Diagnoses	2002	Health-related outcomes > Hospital inpatient > Summary Diagnoses
22605	CONTINUOUS	17899	-0.0176326	-0.0315912	-0.00367395	0.0132956	LINEAR	Work hours per week - exact value		100089	Online follow-up	123	Work environment	130	Employment history	130	Online follow-up > Work environment > Employment history
41270#J018	CAT-MUL	193853/13(193866)	0.350165	0.00142956	0.577057	0.013331	LOGISTIC-BINARY	Diagnoses - ICD10: J01.8 Other acute sinusitis		100091	Health-related outcomes	2000	Hospital inpatient	2002	Summary Diagnoses	2002	Health-related outcomes > Hospital inpatient > Summary Diagnoses
41210#B288	CAT-MUL	193853/13(193866)	0.335199	-0.000443565	0.554578	0.013353	LOGISTIC-BINARY	Operative procedures - secondary OPCS4: B28.8 Other specified other excision of breast		100091	Health-related outcomes	2000	Hospital inpatient	2005	Summary Operations	2005	Health-related outcomes > Hospital inpatient > Summary Operations
41210#Y206	CAT-MUL	193853/13(193866)	0.322139	5.34e-05	0.532859	0.0134013	LOGISTIC-BINARY	Operative procedures - secondary OPCS4: Y20.6 Plugged biopsy NOC		100091	Health-related outcomes	2000	Hospital inpatient	2005	Summary Operations	2005	Health-related outcomes > Hospital inpatient > Summary Operations
41272#Y206	CAT-MUL	193853/13(193866)	0.322139	5.34e-05	0.532859	0.0134013	LOGISTIC-BINARY	Operative procedures - OPCS4: Y20.6 Plugged biopsy NOC		100091	Health-related outcomes	2000	Hospital inpatient	2005	Summary Operations	2005	Health-related outcomes > Hospital inpatient > Summary Operations
41272#U308	CAT-MUL	193825/41(193866)	0.233222	0.0205096	0.396258	0.0134113	LOGISTIC-BINARY	Operative procedures - OPCS4: U30.8 Other specified autonomic cardiovascular testing		100091	Health-related outcomes	2000	Hospital inpatient	2005	Summary Operations	2005	Health-related outcomes > Hospital inpatient > Summary Operations
41210#X904	CAT-MUL	193691/175(193866)	-0.293349	-0.556105	-0.0864017	0.0134297	LOGISTIC-BINARY	Operative procedures - secondary OPCS4: X90.4 Intravenous nutrition Band 1		100091	Health-related outcomes	2000	Hospital inpatient	2005	Summary Operations	2005	Health-related outcomes > Hospital inpatient > Summary Operations
41272#W761	CAT-MUL	193792/74(193866)	0.189391	0.0208256	0.323651	0.013439	LOGISTIC-BINARY	Operative procedures - OPCS4: W76.1 Excision of ligament		100091	Health-related outcomes	2000	Hospital inpatient	2005	Summary Operations	2005	Health-related outcomes > Hospital inpatient > Summary Operations
40013#1728	CAT-MUL	193855/11(193866)	0.330965	0.00176194	0.550234	0.0134806	LOGISTIC-BINARY	Type of cancer: ICD9: 1728 Malignant melanoma of other site		100091	Health-related outcomes	100092	Cancer register	100092	Cancer register	100092	Health-related outcomes > Cancer register
20003#1140881446	CAT-MUL	193747/76(193823)	0.182646	0.0206553	0.312772	0.013484	LOGISTIC-BINARY	Treatment/medication code: proctosedyl ointment		100000	Assessment Centre	100071	Verbal interview	100075	Medications	100075	Assessment Centre > Verbal interview > Medications
41202#L82	CAT-MUL	192252/1614(193866)	0.0532049	0.00982143	0.0942959	0.0135011	LOGISTIC-BINARY	Diagnoses - main ICD10: L82 Seborrhoeic keratosis		100091	Health-related outcomes	2000	Hospital inpatient	2002	Summary Diagnoses	2002	Health-related outcomes > Hospital inpatient > Summary Diagnoses
40011#8940	CAT-MUL	193851/15(193866)	0.313465	0.00400511	0.519776	0.0135468	LOGISTIC-BINARY	Histology of cancer tumour: Mixed tumor, malignant, NOS		100091	Health-related outcomes	100092	Cancer register	100092	Cancer register	100092	Health-related outcomes > Cancer register
41201#V495	CAT-MUL	193850/16(193866)	0.310649	0.00626409	0.515037	0.0135781	LOGISTIC-BINARY	External causes - ICD10: V49.5 Passenger injured in collision with other and unspecified motor vehicles in traffic accident		100091	Health-related outcomes	2000	Hospital inpatient	2002	Summary Diagnoses	2002	Health-related outcomes > Hospital inpatient > Summary Diagnoses
6150#None of the above	CAT-MUL	56293/137572(193865)	-0.0123519	-0.0221482	-0.00252463	0.0136071	LOGISTIC-BINARY	Vascular/heart problems diagnosed by doctor		100000	Assessment Centre	100025	Touchscreen	100036	Health and medical history	100044	Assessment Centre > Touchscreen > Health and medical history > Medical conditions
41200#W242	CAT-MUL	193180/686(193866)	0.0791756	0.0135163	0.139584	0.0137078	LOGISTIC-BINARY	Operative procedures - main OPCS4: W24.2 Closed reduction of fracture of long bone and rigid internal fixation NEC		100091	Health-related outcomes	2000	Hospital inpatient	2005	Summary Operations	2005	Health-related outcomes > Hospital inpatient > Summary Operations
40006#D110	CAT-MUL	193850/16(193866)	0.303705	-0.00119984	0.504326	0.0137231	LOGISTIC-BINARY	Type of cancer: ICD10: D11.0 Parotid gland		100091	Health-related outcomes	100092	Cancer register	100092	Cancer register	100092	Health-related outcomes > Cancer register
22601#91412654	CAT-MUL	48254/11(48265)	0.355174	0.0144633	0.603597	0.013732	LOGISTIC-BINARY	Job coding: docker, stevedore, slinger		100089	Online follow-up	123	Work environment	130	Employment history	130	Online follow-up > Work environment > Employment history
22617#9141	CAT-MUL	48254/11(48265)	0.355174	0.0144633	0.603597	0.013732	LOGISTIC-BINARY	Job code - historical: Stevedores, dockers and slingers		100089	Online follow-up	123	Work environment	130	Employment history	130	Online follow-up > Work environment > Employment history
41210#M283	CAT-MUL	193840/26(193866)	0.262178	0.0116003	0.438088	0.0137494	LOGISTIC-BINARY	Operative procedures - secondary OPCS4: M28.3 Endoscopic extraction of calculus of ureter NEC		100091	Health-related outcomes	2000	Hospital inpatient	2005	Summary Operations	2005	Health-related outcomes > Hospital inpatient > Summary Operations
41205#E88595	CAT-MUL	193850/16(193866)	0.28658	0.00549666	0.481739	0.0137634	LOGISTIC-BINARY	Diagnoses - secondary ICD9: E88595 Fall on same level slip/trip/stumble (at: street)		100091	Health-related outcomes	2000	Hospital inpatient	2002	Summary Diagnoses	2002	Health-related outcomes > Hospital inpatient > Summary Diagnoses
41271#E88595	CAT-MUL	193850/16(193866)	0.28658	0.00549666	0.481739	0.0137634	LOGISTIC-BINARY	Diagnoses - ICD9: E88595 Fall on same level slip/trip/stumble (at: street)		100091	Health-related outcomes	2000	Hospital inpatient	2002	Summary Diagnoses	2002	Health-related outcomes > Hospital inpatient > Summary Diagnoses
25611	CONTINUOUS	18327	0.0181514	0.00370341	0.0325994	0.0138056	LINEAR	Weighted-mean L2 in tract inferior longitudinal fasciculus (right)		100000	Assessment Centre	100003	Imaging	100	Brain MRI	135	Assessment Centre > Imaging > Brain MRI > Diffusion brain MRI > dMRI weighted means
6154#Ranitidine (e.g. Zantac)	CAT-MUL	190224/3592(193816)	0.0380617	0.0071915	0.0678065	0.0138129	LOGISTIC-BINARY	Medication for pain relief, constipation, heartburn		100000	Assessment Centre	100025	Touchscreen	100036	Health and medical history	100045	Assessment Centre > Touchscreen > Health and medical history > Medication
41270#Z514	CAT-MUL	192985/881(193866)	0.0697005	0.0120905	0.123225	0.0138618	LOGISTIC-BINARY	Diagnoses - ICD10: Z51.4 Preparatory care for treatment, not elsewhere classified		100091	Health-related outcomes	2000	Hospital inpatient	2002	Summary Diagnoses	2002	Health-related outcomes > Hospital inpatient > Summary Diagnoses
25501	CONTINUOUS	18327	-0.0186794	-0.0335574	-0.00380145	0.0138675	LINEAR	Weighted-mean FA in tract inferior fronto-occipital fasciculus (right)		100000	Assessment Centre	100003	Imaging	100	Brain MRI	135	Assessment Centre > Imaging > Brain MRI > Diffusion brain MRI > dMRI weighted means
41272#M063	CAT-MUL	193851/15(193866)	0.321812	0.00653424	0.537292	0.0138742	LOGISTIC-BINARY	Operative procedures - OPCS4: M06.3 Closure of nephrostomy		100091	Health-related outcomes	2000	Hospital inpatient	2005	Summary Operations	2005	Health-related outcomes > Hospital inpatient > Summary Operations
40002#D70	CAT-MUL	193821/45(193866)	0.209717	0.015887	0.354686	0.013898	LOGISTIC-BINARY	Contributory (secondary) causes of death: ICD10: D70 Agranulocytosis		100091	Health-related outcomes	100093	Death register	100093	Death register	100093	Health-related outcomes > Death register
25645	CONTINUOUS	18327	0.0183527	0.00372087	0.0329845	0.0139593	LINEAR	Weighted-mean L3 in tract superior longitudinal fasciculus (right)		100000	Assessment Centre	100003	Imaging	100	Brain MRI	135	Assessment Centre > Imaging > Brain MRI > Diffusion brain MRI > dMRI weighted means
41270#N751	CAT-MUL	193653/213(193866)	0.139086	0.01993	0.242587	0.0139852	LOGISTIC-BINARY	Diagnoses - ICD10: N75.1 Abscess of Bartholin's gland		100091	Health-related outcomes	2000	Hospital inpatient	2002	Summary Diagnoses	2002	Health-related outcomes > Hospital inpatient > Summary Diagnoses
41270#A090	CAT-MUL	193647/219(193866)	0.12646	0.017977	0.2205	0.0140624	LOGISTIC-BINARY	Diagnoses - ICD10: A09.0 Other and unspecified gastroenteritis and colitis of infectious origin		100091	Health-related outcomes	2000	Hospital inpatient	2002	Summary Diagnoses	2002	Health-related outcomes > Hospital inpatient > Summary Diagnoses
41270#M321	CAT-MUL	193829/37(193866)	0.249201	0.0173096	0.42124	0.0140742	LOGISTIC-BINARY	Diagnoses - ICD10: M32.1 Systemic lupus erythematosus with organ or system involvement		100091	Health-related outcomes	2000	Hospital inpatient	2002	Summary Diagnoses	2002	Health-related outcomes > Hospital inpatient > Summary Diagnoses
20002#1437	CAT-MUL	193775/48(193823)	0.22013	0.0179102	0.373589	0.0140958	LOGISTIC-BINARY	Non-cancer illness code, self-reported: myasthenia gravis		100000	Assessment Centre	100071	Verbal interview	100074	Medical conditions	100074	Assessment Centre > Verbal interview > Medical conditions
41204#T427	CAT-MUL	193850/16(193866)	0.328904	0.00137035	0.544415	0.0141352	LOGISTIC-BINARY	Diagnoses - secondary ICD10: T42.7 Antiepileptic and sedative-hypnotic drugs, unspecified		100091	Health-related outcomes	2000	Hospital inpatient	2002	Summary Diagnoses	2002	Health-related outcomes > Hospital inpatient > Summary Diagnoses
41204#I738	CAT-MUL	193850/16(193866)	0.289734	0.0013899	0.480684	0.0141506	LOGISTIC-BINARY	Diagnoses - secondary ICD10: I73.8 Other specified peripheral vascular diseases		100091	Health-related outcomes	2000	Hospital inpatient	2002	Summary Diagnoses	2002	Health-related outcomes > Hospital inpatient > Summary Diagnoses
20110#Stroke	CAT-MUL	165384/25264(190648)	-0.0165466	-0.0298463	-0.00340214	0.0141707	LOGISTIC-BINARY	Illnesses of mother		100000	Assessment Centre	100025	Touchscreen	100034	Family history	100034	Assessment Centre > Touchscreen > Family history
41210#B085	CAT-MUL	193813/53(193866)	0.213438	0.0186689	0.363613	0.0141719	LOGISTIC-BINARY	Operative procedures - secondary OPCS4: B08.5 Isthmectomy of thyroid gland		100091	Health-related outcomes	2000	Hospital inpatient	2005	Summary Operations	2005	Health-related outcomes > Hospital inpatient > Summary Operations
41202#Z369	CAT-MUL	193781/85(193866)	0.224926	0.0262646	0.389203	0.014192	LOGISTIC-BINARY	Diagnoses - main ICD10: Z36.9 Antenatal screening, unspecified		100091	Health-related outcomes	2000	Hospital inpatient	2002	Summary Diagnoses	2002	Health-related outcomes > Hospital inpatient > Summary Diagnoses
41201#W109	CAT-MUL	193268/598(193866)	0.083786	0.0137431	0.14787	0.0142064	LOGISTIC-BINARY	External causes - ICD10: W10.9 Unspecified place		100091	Health-related outcomes	2000	Hospital inpatient	2002	Summary Diagnoses	2002	Health-related outcomes > Hospital inpatient > Summary Diagnoses
41200#W923	CAT-MUL	193847/19(193866)	0.296479	0.00433277	0.492492	0.0142105	LOGISTIC-BINARY	Operative procedures - main OPCS4: W92.3 Examination of joint under image intensifier		100091	Health-related outcomes	2000	Hospital inpatient	2005	Summary Operations	2005	Health-related outcomes > Hospital inpatient > Summary Operations
22601#53152557	CAT-MUL	48252/13(48265)	0.345372	0.000973404	0.583512	0.0142325	LOGISTIC-BINARY	Job coding: shop fitter, office fitter		100089	Online follow-up	123	Work environment	130	Employment history	130	Online follow-up > Work environment > Employment history
41200#G452	CAT-MUL	193499/367(193866)	0.0985304	0.0152321	0.173162	0.014267	LOGISTIC-BINARY	Operative procedures - main OPCS4: G45.2 Fibreoptic endoscopic ultrasound examination of upper gastrointestinal tract		100091	Health-related outcomes	2000	Hospital inpatient	2005	Summary Operations	2005	Health-related outcomes > Hospital inpatient > Summary Operations
6154#None of the above	CAT-MUL	86633/107183(193816)	-0.011213	-0.0201798	-0.00224052	0.0142763	LOGISTIC-BINARY	Medication for pain relief, constipation, heartburn		100000	Assessment Centre	100025	Touchscreen	100036	Health and medical history	100045	Assessment Centre > Touchscreen > Health and medical history > Medication
20258	CONTINUOUS	144888	0.00641417	0.00128335	0.011545	0.0142781	LINEAR	FEV1/ FVC ratio Z-score		100000	Assessment Centre	100006	Physical measures	100020	Spirometry	100020	Assessment Centre > Physical measures > Spirometry
41210#X353	CAT-MUL	193830/36(193866)	0.236776	0.0157027	0.400372	0.0142794	LOGISTIC-BINARY	Operative procedures - secondary OPCS4: X35.3 Intravenous immunotherapy		100091	Health-related outcomes	2000	Hospital inpatient	2005	Summary Operations	2005	Health-related outcomes > Hospital inpatient > Summary Operations
41270#F03	CAT-MUL	192754/1112(193866)	-0.0740788	-0.135544	-0.0169106	0.0142849	LOGISTIC-BINARY	Diagnoses - ICD10: F03 Unspecified dementia		100091	Health-related outcomes	2000	Hospital inpatient	2002	Summary Diagnoses	2002	Health-related outcomes > Hospital inpatient > Summary Diagnoses
41204#J040	CAT-MUL	193839/27(193866)	0.26394	0.0124225	0.443542	0.0143409	LOGISTIC-BINARY	Diagnoses - secondary ICD10: J04.0 Acute laryngitis		100091	Health-related outcomes	2000	Hospital inpatient	2002	Summary Diagnoses	2002	Health-related outcomes > Hospital inpatient > Summary Diagnoses
41202#D509	CAT-MUL	190668/3198(193866)	0.0394382	0.00723803	0.0704123	0.0143694	LOGISTIC-BINARY	Diagnoses - main ICD10: D50.9 Iron deficiency anaemia, unspecified		100091	Health-related outcomes	2000	Hospital inpatient	2002	Summary Diagnoses	2002	Health-related outcomes > Hospital inpatient > Summary Diagnoses
41271#8250	CAT-MUL	193851/15(193866)	-15.8065	-28.4612	-3.61499	0.014414	LOGISTIC-BINARY	Diagnoses - ICD9: 8250 Fracture of calcaneus, closed		100091	Health-related outcomes	2000	Hospital inpatient	2002	Summary Diagnoses	2002	Health-related outcomes > Hospital inpatient > Summary Diagnoses
41204#Z038	CAT-MUL	191754/2112(193866)	0.0469535	0.00842311	0.0837006	0.0144403	LOGISTIC-BINARY	Diagnoses - secondary ICD10: Z03.8 Observation for other suspected diseases and conditions		100091	Health-related outcomes	2000	Hospital inpatient	2002	Summary Diagnoses	2002	Health-related outcomes > Hospital inpatient > Summary Diagnoses
41210#Y181	CAT-MUL	193347/519(193866)	-0.133714	-0.247569	-0.0327377	0.0144449	LOGISTIC-BINARY	Operative procedures - secondary OPCS4: Y18.1 Freeing of adhesions of organ NOC		100091	Health-related outcomes	2000	Hospital inpatient	2005	Summary Operations	2005	Health-related outcomes > Hospital inpatient > Summary Operations
41272#Y181	CAT-MUL	193347/519(193866)	-0.133714	-0.247569	-0.0327377	0.0144449	LOGISTIC-BINARY	Operative procedures - OPCS4: Y18.1 Freeing of adhesions of organ NOC		100091	Health-related outcomes	2000	Hospital inpatient	2005	Summary Operations	2005	Health-related outcomes > Hospital inpatient > Summary Operations
41270#S099	CAT-MUL	192596/1270(193866)	0.0594025	0.0102897	0.105561	0.0144541	LOGISTIC-BINARY	Diagnoses - ICD10: S09.9 Unspecified injury of head		100091	Health-related outcomes	2000	Hospital inpatient	2002	Summary Diagnoses	2002	Health-related outcomes > Hospital inpatient > Summary Diagnoses
22601#35443245	CAT-MUL	48116/149(48265)	0.154566	0.0201087	0.269213	0.0144683	LOGISTIC-BINARY	Job coding: estate agent, auctioneer, land agent, letting agent		100089	Online follow-up	123	Work environment	130	Employment history	130	Online follow-up > Work environment > Employment history
22617#3544	CAT-MUL	48116/149(48265)	0.154566	0.0201087	0.269213	0.0144683	LOGISTIC-BINARY	Job code - historical: Estate agents, auctioneers		100089	Online follow-up	123	Work environment	130	Employment history	130	Online follow-up > Work environment > Employment history
41202#S563	CAT-MUL	193849/17(193866)	0.319457	0.00427362	0.532688	0.0144905	LOGISTIC-BINARY	Diagnoses - main ICD10: S56.3 Injury of extensor or abductor muscles and tendons of thumb at forearm level		100091	Health-related outcomes	2000	Hospital inpatient	2002	Summary Diagnoses	2002	Health-related outcomes > Hospital inpatient > Summary Diagnoses
41204#M223	CAT-MUL	193833/33(193866)	0.263142	0.0142864	0.443934	0.0144919	LOGISTIC-BINARY	Diagnoses - secondary ICD10: M22.3 Other derangements of patella		100091	Health-related outcomes	2000	Hospital inpatient	2002	Summary Diagnoses	2002	Health-related outcomes > Hospital inpatient > Summary Diagnoses
41210#Z388	CAT-MUL	193732/134(193866)	0.155166	0.0190999	0.269409	0.0145827	LOGISTIC-BINARY	Operative procedures - secondary OPCS4: Z38.8 Specified terminal branch of aorta NEC		100091	Health-related outcomes	2000	Hospital inpatient	2005	Summary Operations	2005	Health-related outcomes > Hospital inpatient > Summary Operations
41272#Z388	CAT-MUL	193732/134(193866)	0.155166	0.0190999	0.269409	0.0145827	LOGISTIC-BINARY	Operative procedures - OPCS4: Z38.8 Specified terminal branch of aorta NEC		100091	Health-related outcomes	2000	Hospital inpatient	2005	Summary Operations	2005	Health-related outcomes > Hospital inpatient > Summary Operations
41204#C830	CAT-MUL	193805/61(193866)	0.190231	0.0173234	0.32553	0.0145942	LOGISTIC-BINARY	Diagnoses - secondary ICD10: C83.0 Small cell (diffuse)		100091	Health-related outcomes	2000	Hospital inpatient	2002	Summary Diagnoses	2002	Health-related outcomes > Hospital inpatient > Summary Diagnoses
41202#M7984	CAT-MUL	193789/77(193866)	0.188006	0.0188358	0.323097	0.0146308	LOGISTIC-BINARY	Diagnoses - main ICD10: M79.84 Other specified soft tissue disorders (Hand)		100091	Health-related outcomes	2000	Hospital inpatient	2002	Summary Diagnoses	2002	Health-related outcomes > Hospital inpatient > Summary Diagnoses
41205#25009	CAT-MUL	193852/14(193866)	0.315342	0.00595234	0.53189	0.0146413	LOGISTIC-BINARY	Diagnoses - secondary ICD9: 25009 Diabetes mellitus without mention of compl. (adult/juvenile unspec.)		100091	Health-related outcomes	2000	Hospital inpatient	2002	Summary Diagnoses	2002	Health-related outcomes > Hospital inpatient > Summary Diagnoses
41200#L544	CAT-MUL	193714/152(193866)	0.135267	0.0174323	0.235613	0.0146536	LOGISTIC-BINARY	Operative procedures - main OPCS4: L54.4 Percutaneous transluminal insertion of stent into iliac artery		100091	Health-related outcomes	2000	Hospital inpatient	2005	Summary Operations	2005	Health-related outcomes > Hospital inpatient > Summary Operations
41272#Q052	CAT-MUL	193739/127(193866)	0.169714	0.0204039	0.294596	0.0146686	LOGISTIC-BINARY	Operative procedures - OPCS4: Q05.2 Dilation of cervix uteri		100091	Health-related outcomes	2000	Hospital inpatient	2005	Summary Operations	2005	Health-related outcomes > Hospital inpatient > Summary Operations
41272#E484	CAT-MUL	193825/41(193866)	0.213714	0.013068	0.361904	0.0146764	LOGISTIC-BINARY	Operative procedures - OPCS4: E48.4 Fibreoptic endoscopic aspiration of lower respiratory tract		100091	Health-related outcomes	2000	Hospital inpatient	2005	Summary Operations	2005	Health-related outcomes > Hospital inpatient > Summary Operations
41202#H748	CAT-MUL	193836/30(193866)	0.253116	0.0118984	0.426012	0.0147085	LOGISTIC-BINARY	Diagnoses - main ICD10: H74.8 Other specified disorders of middle ear and mastoid		100091	Health-related outcomes	2000	Hospital inpatient	2002	Summary Diagnoses	2002	Health-related outcomes > Hospital inpatient > Summary Diagnoses
41270#H539	CAT-MUL	193573/293(193866)	0.112062	0.0162357	0.196813	0.0147399	LOGISTIC-BINARY	Diagnoses - ICD10: H53.9 Visual disturbance, unspecified		100091	Health-related outcomes	2000	Hospital inpatient	2002	Summary Diagnoses	2002	Health-related outcomes > Hospital inpatient > Summary Diagnoses
41270#J189	CAT-MUL	190102/3764(193866)	0.0350688	0.00638737	0.0627725	0.0147406	LOGISTIC-BINARY	Diagnoses - ICD10: J18.9 Pneumonia, unspecified		100091	Health-related outcomes	2000	Hospital inpatient	2002	Summary Diagnoses	2002	Health-related outcomes > Hospital inpatient > Summary Diagnoses
41272#M814	CAT-MUL	193535/331(193866)	0.101525	0.0149112	0.178525	0.0147728	LOGISTIC-BINARY	Operative procedures - OPCS4: M81.4 Dilation of meatus of urethra		100091	Health-related outcomes	2000	Hospital inpatient	2005	Summary Operations	2005	Health-related outcomes > Hospital inpatient > Summary Operations
41270#M5437	CAT-MUL	193800/66(193866)	0.196134	0.0181098	0.336545	0.0147886	LOGISTIC-BINARY	Diagnoses - ICD10: M54.37 Sciatica (Lumbosacral region)		100091	Health-related outcomes	2000	Hospital inpatient	2002	Summary Diagnoses	2002	Health-related outcomes > Hospital inpatient > Summary Diagnoses
41204#S818	CAT-MUL	193781/85(193866)	0.170983	0.0178353	0.294738	0.0147891	LOGISTIC-BINARY	Diagnoses - secondary ICD10: S81.8 Open wound of other parts of lower leg		100091	Health-related outcomes	2000	Hospital inpatient	2002	Summary Diagnoses	2002	Health-related outcomes > Hospital inpatient > Summary Diagnoses
41210#L631	CAT-MUL	193799/67(193866)	0.178166	0.0170756	0.306362	0.0148174	LOGISTIC-BINARY	Operative procedures - secondary OPCS4: L63.1 Percutaneous transluminal angioplasty of femoral artery		100091	Health-related outcomes	2000	Hospital inpatient	2005	Summary Operations	2005	Health-related outcomes > Hospital inpatient > Summary Operations
23564	CONTINUOUS	46747	0.0107088	0.00209327	0.0193243	0.014845	LINEAR	Triglycerides in Large HDL		220	Biological samples		Blood assays		Blood assays	220	Biological samples > Blood assays > NMR metabolomics
20004#1535	CAT-MUL	193594/229(193823)	0.114328	0.0159409	0.20051	0.0148677	LOGISTIC-BINARY	Operation code: dupuytren's contracture surgery		100000	Assessment Centre	100071	Verbal interview	100076	Operations	100076	Assessment Centre > Verbal interview > Operations
25034	CONTINUOUS	17743	-0.0191623	-0.0345844	-0.00374025	0.0148822	LINEAR	Median T2star in hippocampus (left)		100000	Assessment Centre	100003	Imaging	100	Brain MRI	109	Assessment Centre > Imaging > Brain MRI > Susceptibility weighted brain MRI
40011#9671	CAT-MUL	193837/29(193866)	0.244073	0.0129726	0.413423	0.0149239	LOGISTIC-BINARY	Histology of cancer tumour: Malignant lymphoma, lymphoplasmacytic		100091	Health-related outcomes	100092	Cancer register	100092	Cancer register	100092	Health-related outcomes > Cancer register
41272#X352	CAT-MUL	192047/1819(193866)	0.0511687	0.00889179	0.0913425	0.0149361	LOGISTIC-BINARY	Operative procedures - OPCS4: X35.2 Intravenous chemotherapy		100091	Health-related outcomes	2000	Hospital inpatient	2005	Summary Operations	2005	Health-related outcomes > Hospital inpatient > Summary Operations
40011#8097	CAT-MUL	193606/260(193866)	-0.192197	-0.361106	-0.0499593	0.0149525	LOGISTIC-BINARY	Histology of cancer tumour: Basal cell carcinoma, nodular		100091	Health-related outcomes	100092	Cancer register	100092	Cancer register	100092	Health-related outcomes > Cancer register
41270#M2147	CAT-MUL	193833/33(193866)	0.246154	0.0116379	0.414964	0.0149567	LOGISTIC-BINARY	Diagnoses - ICD10: M21.47 Flat foot [pes planus] (acquired)-Ankle/foot		100091	Health-related outcomes	2000	Hospital inpatient	2002	Summary Diagnoses	2002	Health-related outcomes > Hospital inpatient > Summary Diagnoses
41210#H073	CAT-MUL	193854/12(193866)	0.342049	-0.0088689	0.566745	0.0149585	LOGISTIC-BINARY	Operative procedures - secondary OPCS4: H07.3 Right hemicolectomy and anastomosis NEC		100091	Health-related outcomes	2000	Hospital inpatient	2005	Summary Operations	2005	Health-related outcomes > Hospital inpatient > Summary Operations
41204#C341	CAT-MUL	193542/324(193866)	0.100929	0.0147018	0.177721	0.0150004	LOGISTIC-BINARY	Diagnoses - secondary ICD10: C34.1 Upper lobe, bronchus or lung		100091	Health-related outcomes	2000	Hospital inpatient	2002	Summary Diagnoses	2002	Health-related outcomes > Hospital inpatient > Summary Diagnoses
41200#B331	CAT-MUL	193694/172(193866)	-0.318485	-0.610688	-0.09143	0.0150412	LOGISTIC-BINARY	Operative procedures - main OPCS4: B33.1 Drainage of lesion of breast		100091	Health-related outcomes	2000	Hospital inpatient	2005	Summary Operations	2005	Health-related outcomes > Hospital inpatient > Summary Operations
41270#H524	CAT-MUL	193820/46(193866)	0.218986	0.0162448	0.373875	0.0150437	LOGISTIC-BINARY	Diagnoses - ICD10: H52.4 Presbyopia		100091	Health-related outcomes	2000	Hospital inpatient	2002	Summary Diagnoses	2002	Health-related outcomes > Hospital inpatient > Summary Diagnoses
41270#L401	CAT-MUL	193845/21(193866)	0.279158	0.00375078	0.465569	0.0150474	LOGISTIC-BINARY	Diagnoses - ICD10: L40.1 Generalised pustular psoriasis		100091	Health-related outcomes	2000	Hospital inpatient	2002	Summary Diagnoses	2002	Health-related outcomes > Hospital inpatient > Summary Diagnoses
41270#D751	CAT-MUL	193625/241(193866)	0.117363	0.0160061	0.205883	0.0151021	LOGISTIC-BINARY	Diagnoses - ICD10: D75.1 Secondary polycythaemia		100091	Health-related outcomes	2000	Hospital inpatient	2002	Summary Diagnoses	2002	Health-related outcomes > Hospital inpatient > Summary Diagnoses
41270#K552	CAT-MUL	193447/419(193866)	-0.142689	-0.265724	-0.0348409	0.0151064	LOGISTIC-BINARY	Diagnoses - ICD10: K55.2 Angiodysplasia of colon		100091	Health-related outcomes	2000	Hospital inpatient	2002	Summary Diagnoses	2002	Health-related outcomes > Hospital inpatient > Summary Diagnoses
20004#1593	CAT-MUL	193438/385(193823)	-0.157728	-0.294357	-0.0389942	0.0151161	LOGISTIC-BINARY	Operation code: removal of malignant melanoma		100000	Assessment Centre	100071	Verbal interview	100076	Operations	100076	Assessment Centre > Verbal interview > Operations
41203#5650	CAT-MUL	193809/57(193866)	0.203248	0.0166701	0.348988	0.0151165	LOGISTIC-BINARY	Diagnoses - main ICD9: 5650 Anal fissure		100091	Health-related outcomes	2000	Hospital inpatient	2002	Summary Diagnoses	2002	Health-related outcomes > Hospital inpatient > Summary Diagnoses
41200#W423	CAT-MUL	193839/27(193866)	0.243145	0.0109889	0.411293	0.0151581	LOGISTIC-BINARY	Operative procedures - main OPCS4: W42.3 Revision of total prosthetic replacement of knee joint NEC		100091	Health-related outcomes	2000	Hospital inpatient	2005	Summary Operations	2005	Health-related outcomes > Hospital inpatient > Summary Operations
41272#W423	CAT-MUL	193839/27(193866)	0.243145	0.0109889	0.411293	0.0151581	LOGISTIC-BINARY	Operative procedures - OPCS4: W42.3 Revision of total prosthetic replacement of knee joint NEC		100091	Health-related outcomes	2000	Hospital inpatient	2005	Summary Operations	2005	Health-related outcomes > Hospital inpatient > Summary Operations
41204#I672	CAT-MUL	193616/250(193866)	0.11223	0.0157163	0.197453	0.015193	LOGISTIC-BINARY	Diagnoses - secondary ICD10: I67.2 Cerebral atherosclerosis		100091	Health-related outcomes	2000	Hospital inpatient	2002	Summary Diagnoses	2002	Health-related outcomes > Hospital inpatient > Summary Diagnoses
20002#1611	CAT-MUL	193784/39(193823)	0.235114	0.0148236	0.400266	0.0152257	LOGISTIC-BINARY	Non-cancer illness code, self-reported: hyperparathyroidism		100000	Assessment Centre	100071	Verbal interview	100074	Medical conditions	100074	Assessment Centre > Verbal interview > Medical conditions
41272#P034	CAT-MUL	193792/74(193866)	0.206589	0.0198106	0.356614	0.015235	LOGISTIC-BINARY	Operative procedures - OPCS4: P03.4 Drainage of Bartholin gland		100091	Health-related outcomes	2000	Hospital inpatient	2005	Summary Operations	2005	Health-related outcomes > Hospital inpatient > Summary Operations
41204#M7126	CAT-MUL	193835/31(193866)	0.247471	0.0104008	0.417765	0.0152701	LOGISTIC-BINARY	Diagnoses - secondary ICD10: M71.26 Synovial cyst of popliteal space [Baker]-Lower Leg		100091	Health-related outcomes	2000	Hospital inpatient	2002	Summary Diagnoses	2002	Health-related outcomes > Hospital inpatient > Summary Diagnoses
41210#C828	CAT-MUL	193825/41(193866)	0.225571	0.0129821	0.383331	0.0152757	LOGISTIC-BINARY	Operative procedures - secondary OPCS4: C82.8 Other specified destruction of lesion of retina		100091	Health-related outcomes	2000	Hospital inpatient	2005	Summary Operations	2005	Health-related outcomes > Hospital inpatient > Summary Operations
41200#H468	CAT-MUL	193795/71(193866)	0.187779	0.0169575	0.323423	0.0153609	LOGISTIC-BINARY	Operative procedures - main OPCS4: H46.8 Other specified other operations on rectum		100091	Health-related outcomes	2000	Hospital inpatient	2005	Summary Operations	2005	Health-related outcomes > Hospital inpatient > Summary Operations
41204#K123	CAT-MUL	193616/250(193866)	0.118138	0.0158874	0.207502	0.0153677	LOGISTIC-BINARY	Diagnoses - secondary ICD10: K12.3 Oral mucositis (ulcerative)		100091	Health-related outcomes	2000	Hospital inpatient	2002	Summary Diagnoses	2002	Health-related outcomes > Hospital inpatient > Summary Diagnoses
41202#D589	CAT-MUL	193853/13(193866)	0.319317	-0.00843047	0.530893	0.0153848	LOGISTIC-BINARY	Diagnoses - main ICD10: D58.9 Hereditary haemolytic anaemia, unspecified		100091	Health-related outcomes	2000	Hospital inpatient	2002	Summary Diagnoses	2002	Health-related outcomes > Hospital inpatient > Summary Diagnoses
30880	CONTINUOUS	184554	0.00477765	0.000912985	0.00864232	0.0153939	LINEAR	Urate		100078	Biological samples	100079	Blood assays	100080	Blood biochemistry	17518	Biological samples > Blood assays > Blood biochemistry
41210#K606	CAT-MUL	193793/73(193866)	0.172191	0.0168274	0.29791	0.015432	LOGISTIC-BINARY	Operative procedures - secondary OPCS4: K60.6 Implantation of intravenous dual chamber cardiac pacemaker system		100091	Health-related outcomes	2000	Hospital inpatient	2005	Summary Operations	2005	Health-related outcomes > Hospital inpatient > Summary Operations
41210#Y429	CAT-MUL	193838/28(193866)	0.257123	0.0112291	0.435996	0.0154485	LOGISTIC-BINARY	Operative procedures - secondary OPCS4: Y42.9 Unspecified manipulation of organ NOC		100091	Health-related outcomes	2000	Hospital inpatient	2005	Summary Operations	2005	Health-related outcomes > Hospital inpatient > Summary Operations
41272#Y429	CAT-MUL	193838/28(193866)	0.257123	0.0112291	0.435996	0.0154485	LOGISTIC-BINARY	Operative procedures - OPCS4: Y42.9 Unspecified manipulation of organ NOC		100091	Health-related outcomes	2000	Hospital inpatient	2005	Summary Operations	2005	Health-related outcomes > Hospital inpatient > Summary Operations
41204#D758	CAT-MUL	193779/87(193866)	0.172173	0.017152	0.297997	0.015493	LOGISTIC-BINARY	Diagnoses - secondary ICD10: D75.8 Other specified diseases of blood and blood-forming organs		100091	Health-related outcomes	2000	Hospital inpatient	2002	Summary Diagnoses	2002	Health-related outcomes > Hospital inpatient > Summary Diagnoses
41210#Z258	CAT-MUL	193803/63(193866)	0.193298	0.0160522	0.332128	0.0154965	LOGISTIC-BINARY	Operative procedures - secondary OPCS4: Z25.8 Specified mouth NEC		100091	Health-related outcomes	2000	Hospital inpatient	2005	Summary Operations	2005	Health-related outcomes > Hospital inpatient > Summary Operations
41272#Z258	CAT-MUL	193803/63(193866)	0.193298	0.0160522	0.332128	0.0154965	LOGISTIC-BINARY	Operative procedures - OPCS4: Z25.8 Specified mouth NEC		100091	Health-related outcomes	2000	Hospital inpatient	2005	Summary Operations	2005	Health-related outcomes > Hospital inpatient > Summary Operations
41200#Q179	CAT-MUL	193841/25(193866)	0.269481	0.00757642	0.455477	0.0155042	LOGISTIC-BINARY	Operative procedures - main OPCS4: Q17.9 Unspecified therapeutic endoscopic operations on uterus		100091	Health-related outcomes	2000	Hospital inpatient	2005	Summary Operations	2005	Health-related outcomes > Hospital inpatient > Summary Operations
41202#T0250	CAT-MUL	193850/16(193866)	0.31428	-0.00335399	0.522847	0.0155154	LOGISTIC-BINARY	Diagnoses - main ICD10: T02.50 Fractures involving multiple regions of both lower limbs (closed)		100091	Health-related outcomes	2000	Hospital inpatient	2002	Summary Diagnoses	2002	Health-related outcomes > Hospital inpatient > Summary Diagnoses
6160#Pub or social club	CAT-MUL	143150/50716(193866)	0.0126465	0.00237533	0.0228655	0.015543	LOGISTIC-BINARY	Leisure/social activities		100000	Assessment Centre	100025	Touchscreen	100059	Psychosocial factors	100061	Assessment Centre > Touchscreen > Psychosocial factors > Social support
41202#H613	CAT-MUL	193837/29(193866)	0.25312	0.00993639	0.427763	0.0155461	LOGISTIC-BINARY	Diagnoses - main ICD10: H61.3 Acquired stenosis of external ear canal		100091	Health-related outcomes	2000	Hospital inpatient	2002	Summary Diagnoses	2002	Health-related outcomes > Hospital inpatient > Summary Diagnoses
41235	INTEGER	127127	0.0123246	0.00233998	0.0223092	0.01555	ORDERED-LOGISTIC	Spells in hospital		100091	Health-related outcomes	2000	Hospital inpatient	2001	Summary Administration	2001	Health-related outcomes > Hospital inpatient > Summary Administration
40006#C812	CAT-MUL	193846/20(193866)	0.293161	0.00213621	0.491208	0.0155591	LOGISTIC-BINARY	Type of cancer: ICD10: C81.2 Mixed cellularity		100091	Health-related outcomes	100092	Cancer register	100092	Cancer register	100092	Health-related outcomes > Cancer register
41271#9690	CAT-MUL	193844/22(193866)	0.279408	0.00755869	0.474005	0.0155799	LOGISTIC-BINARY	Diagnoses - ICD9: 9690 Poisoning by antidepressants		100091	Health-related outcomes	2000	Hospital inpatient	2002	Summary Diagnoses	2002	Health-related outcomes > Hospital inpatient > Summary Diagnoses
41202#G231	CAT-MUL	193849/17(193866)	0.279003	0.0031485	0.469575	0.0155875	LOGISTIC-BINARY	Diagnoses - main ICD10: G23.1 Progressive supranuclear ophthalmoplegia [Steele-Richardson-Olszewski]		100091	Health-related outcomes	2000	Hospital inpatient	2002	Summary Diagnoses	2002	Health-related outcomes > Hospital inpatient > Summary Diagnoses
41200#G738	CAT-MUL	193853/13(193866)	0.334888	-0.00588632	0.561198	0.01561	LOGISTIC-BINARY	Operative procedures - main OPCS4: G73.8 Other specified attention to connection of ileum		100091	Health-related outcomes	2000	Hospital inpatient	2005	Summary Operations	2005	Health-related outcomes > Hospital inpatient > Summary Operations
25231	CONTINUOUS	18329	0.0182766	0.00345895	0.0330943	0.015631	LINEAR	Mean L1 in sagittal stratum on FA skeleton (left)		100000	Assessment Centre	100003	Imaging	100	Brain MRI	134	Assessment Centre > Imaging > Brain MRI > Diffusion brain MRI > dMRI skeleton
41270#J958	CAT-MUL	193706/160(193866)	0.1367	0.0163972	0.239045	0.0156446	LOGISTIC-BINARY	Diagnoses - ICD10: J95.8 Other postprocedural respiratory disorders		100091	Health-related outcomes	2000	Hospital inpatient	2002	Summary Diagnoses	2002	Health-related outcomes > Hospital inpatient > Summary Diagnoses
41202#D508	CAT-MUL	192777/1089(193866)	0.0632364	0.0101813	0.112873	0.0157008	LOGISTIC-BINARY	Diagnoses - main ICD10: D50.8 Other iron deficiency anaemias		100091	Health-related outcomes	2000	Hospital inpatient	2002	Summary Diagnoses	2002	Health-related outcomes > Hospital inpatient > Summary Diagnoses
40001#C859	CAT-MUL	193788/78(193866)	0.172532	0.0163761	0.298568	0.0157146	LOGISTIC-BINARY	Underlying (primary) cause of death: ICD10: C85.9 Non-Hodgkin's lymphoma, unspecified type		100091	Health-related outcomes	100093	Death register	100093	Death register	100093	Health-related outcomes > Death register
41202#K253	CAT-MUL	193751/115(193866)	0.152173	0.0162731	0.264739	0.015758	LOGISTIC-BINARY	Diagnoses - main ICD10: K25.3 Acute without haemorrhage or perforation		100091	Health-related outcomes	2000	Hospital inpatient	2002	Summary Diagnoses	2002	Health-related outcomes > Hospital inpatient > Summary Diagnoses
41210#Z928	CAT-MUL	193724/142(193866)	0.144731	0.0165143	0.252598	0.0157685	LOGISTIC-BINARY	Operative procedures - secondary OPCS4: Z92.8 Specified region of body NEC		100091	Health-related outcomes	2000	Hospital inpatient	2005	Summary Operations	2005	Health-related outcomes > Hospital inpatient > Summary Operations
41272#Z928	CAT-MUL	193724/142(193866)	0.144731	0.0165143	0.252598	0.0157685	LOGISTIC-BINARY	Operative procedures - OPCS4: Z92.8 Specified region of body NEC		100091	Health-related outcomes	2000	Hospital inpatient	2005	Summary Operations	2005	Health-related outcomes > Hospital inpatient > Summary Operations
41270#K512	CAT-MUL	193573/293(193866)	-0.20097	-0.379418	-0.0510357	0.0158754	LOGISTIC-BINARY	Diagnoses - ICD10: K51.2 Ulcerative (chronic) proctitis		100091	Health-related outcomes	2000	Hospital inpatient	2002	Summary Diagnoses	2002	Health-related outcomes > Hospital inpatient > Summary Diagnoses
41272#C115	CAT-MUL	193786/80(193866)	0.17793	0.0161185	0.307504	0.0158849	LOGISTIC-BINARY	Operative procedures - OPCS4: C11.5 Graft of skin to canthus		100091	Health-related outcomes	2000	Hospital inpatient	2005	Summary Operations	2005	Health-related outcomes > Hospital inpatient > Summary Operations
20003#1199	CAT-MUL	193068/755(193823)	-0.107345	-0.199025	-0.024224	0.0158888	LOGISTIC-BINARY	Treatment/medication code: food supplement/plant/herbal extract		100000	Assessment Centre	100071	Verbal interview	100075	Medications	100075	Assessment Centre > Verbal interview > Medications
41202#S0640	CAT-MUL	193837/29(193866)	0.251816	0.00980874	0.427233	0.0159905	LOGISTIC-BINARY	Diagnoses - main ICD10: S06.40 Epidural haemorrhage (without open intracranial wound)		100091	Health-related outcomes	2000	Hospital inpatient	2002	Summary Diagnoses	2002	Health-related outcomes > Hospital inpatient > Summary Diagnoses
41202#J181	CAT-MUL	190126/3740(193866)	0.0349114	0.00600085	0.0628254	0.0159974	LOGISTIC-BINARY	Diagnoses - main ICD10: J18.1 Lobar pneumonia, unspecified		100091	Health-related outcomes	2000	Hospital inpatient	2002	Summary Diagnoses	2002	Health-related outcomes > Hospital inpatient > Summary Diagnoses
2714	INTEGER	103971	-0.0142098	-0.0257734	-0.00264628	0.0160183	ORDERED-LOGISTIC	Age when periods started (menarche)		100000	Assessment Centre	100025	Touchscreen	100068	Sex-specific factors	100069	Assessment Centre > Touchscreen > Sex-specific factors > Female-specific factors
23013	INTEGER	3713	-0.0376457	-0.0682814	-0.00700994	0.0160351	LINEAR	U14 antigen for Human Herpesvirus-7		100078	Biological samples	100079	Blood assays	100080	Infectious Diseases	1307	Biological samples > Blood assays > Infectious Diseases > Infectious Disease Antigens
41200#X391	CAT-MUL	193785/81(193866)	0.181102	0.0170668	0.31437	0.0160669	LOGISTIC-BINARY	Operative procedures - main OPCS4: X39.1 Oral administration of therapeutic substance		100091	Health-related outcomes	2000	Hospital inpatient	2005	Summary Operations	2005	Health-related outcomes > Hospital inpatient > Summary Operations
41272#D152	CAT-MUL	193778/88(193866)	0.175447	0.0161672	0.303919	0.0160727	LOGISTIC-BINARY	Operative procedures - OPCS4: D15.2 Suction clearance of middle ear		100091	Health-related outcomes	2000	Hospital inpatient	2005	Summary Operations	2005	Health-related outcomes > Hospital inpatient > Summary Operations
41204#J929	CAT-MUL	193431/435(193866)	0.084355	0.0121562	0.149781	0.0160772	LOGISTIC-BINARY	Diagnoses - secondary ICD10: J92.9 Pleural plaque without asbestos		100091	Health-related outcomes	2000	Hospital inpatient	2002	Summary Diagnoses	2002	Health-related outcomes > Hospital inpatient > Summary Diagnoses
41270#T832	CAT-MUL	193846/20(193866)	0.284325	-0.000761778	0.476263	0.0161388	LOGISTIC-BINARY	Diagnoses - ICD10: T83.2 Mechanical complication of graft of urinary organ		100091	Health-related outcomes	2000	Hospital inpatient	2002	Summary Diagnoses	2002	Health-related outcomes > Hospital inpatient > Summary Diagnoses
27296	CONTINUOUS	19656	-0.0182414	-0.0331037	-0.003379	0.01615	LINEAR	Mean thickness of transversetemporal (right hemisphere)		100000	Assessment Centre	100003	Imaging	100	Brain MRI	196	Assessment Centre > Imaging > Brain MRI > T1 structural brain MRI > Freesurfer DKT
41202#C914	CAT-MUL	193828/38(193866)	0.234979	0.0113392	0.4007	0.0161817	LOGISTIC-BINARY	Diagnoses - main ICD10: C91.4 Hairy-cell leukaemia		100091	Health-related outcomes	2000	Hospital inpatient	2002	Summary Diagnoses	2002	Health-related outcomes > Hospital inpatient > Summary Diagnoses
41270#H022	CAT-MUL	193829/37(193866)	0.238278	0.0123333	0.406539	0.0161914	LOGISTIC-BINARY	Diagnoses - ICD10: H02.2 Lagophthalmos		100091	Health-related outcomes	2000	Hospital inpatient	2002	Summary Diagnoses	2002	Health-related outcomes > Hospital inpatient > Summary Diagnoses
41272#W321	CAT-MUL	193843/23(193866)	0.264594	0.00490809	0.446642	0.0161955	LOGISTIC-BINARY	Operative procedures - OPCS4: W32.1 Prepared graft of bone		100091	Health-related outcomes	2000	Hospital inpatient	2005	Summary Operations	2005	Health-related outcomes > Hospital inpatient > Summary Operations
41210#X404	CAT-MUL	193586/280(193866)	0.107187	0.0141016	0.189301	0.0162046	LOGISTIC-BINARY	Operative procedures - secondary OPCS4: X40.4 Haemofiltration		100091	Health-related outcomes	2000	Hospital inpatient	2005	Summary Operations	2005	Health-related outcomes > Hospital inpatient > Summary Operations
41272#V486	CAT-MUL	193702/164(193866)	-0.311202	-0.600371	-0.0869607	0.0162775	LOGISTIC-BINARY	Operative procedures - OPCS4: V48.6 Denervation of spinal facet joint of lumbar vertebra NEC		100091	Health-related outcomes	2000	Hospital inpatient	2005	Summary Operations	2005	Health-related outcomes > Hospital inpatient > Summary Operations
904	INTEGER	184165	-0.0101277	-0.0183901	-0.00186523	0.016286	ORDERED-LOGISTIC	Number of days/week of vigorous physical activity 10+ minutes		100000	Assessment Centre	100025	Touchscreen	100050	Lifestyle and environment	100054	Assessment Centre > Touchscreen > Lifestyle and environment > Physical activity
41272#X494	CAT-MUL	193837/29(193866)	0.243203	0.00790788	0.412919	0.0163484	LOGISTIC-BINARY	Operative procedures - OPCS4: X49.4 Skin traction		100091	Health-related outcomes	2000	Hospital inpatient	2005	Summary Operations	2005	Health-related outcomes > Hospital inpatient > Summary Operations
41204#H524	CAT-MUL	193826/40(193866)	0.223516	0.0128932	0.383027	0.0163569	LOGISTIC-BINARY	Diagnoses - secondary ICD10: H52.4 Presbyopia		100091	Health-related outcomes	2000	Hospital inpatient	2002	Summary Diagnoses	2002	Health-related outcomes > Hospital inpatient > Summary Diagnoses
41202#J81	CAT-MUL	193801/65(193866)	0.185879	0.0145626	0.320946	0.0163659	LOGISTIC-BINARY	Diagnoses - main ICD10: J81 Pulmonary oedema		100091	Health-related outcomes	2000	Hospital inpatient	2002	Summary Diagnoses	2002	Health-related outcomes > Hospital inpatient > Summary Diagnoses
41210#Q521	CAT-MUL	193856/10(193866)	0.402457	-0.0150035	0.675282	0.0163707	LOGISTIC-BINARY	Operative procedures - secondary OPCS4: Q52.1 Excision of lesion of broad ligament of uterus		100091	Health-related outcomes	2000	Hospital inpatient	2005	Summary Operations	2005	Health-related outcomes > Hospital inpatient > Summary Operations
20003#1141176662	CAT-MUL	193636/187(193823)	0.130533	0.0154906	0.229465	0.0163824	LOGISTIC-BINARY	Treatment/medication code: celecoxib		100000	Assessment Centre	100071	Verbal interview	100075	Medications	100075	Assessment Centre > Verbal interview > Medications
41202#M549	CAT-MUL	193021/845(193866)	-0.0965796	-0.179198	-0.0211223	0.0164667	LOGISTIC-BINARY	Diagnoses - main ICD10: M54.9 Dorsalgia, unspecified		100091	Health-related outcomes	2000	Hospital inpatient	2002	Summary Diagnoses	2002	Health-related outcomes > Hospital inpatient > Summary Diagnoses
41202#M2487	CAT-MUL	193838/28(193866)	0.271332	0.00722884	0.459751	0.0164951	LOGISTIC-BINARY	Diagnoses - main ICD10: M24.87 Other specific joint derangements, not elsewhere classified (Ankle and foot)		100091	Health-related outcomes	2000	Hospital inpatient	2002	Summary Diagnoses	2002	Health-related outcomes > Hospital inpatient > Summary Diagnoses
41270#M8906	CAT-MUL	193843/23(193866)	0.28914	0.00443505	0.488411	0.0165114	LOGISTIC-BINARY	Diagnoses - ICD10: M89.06 Algoneurodystrophy (Lower leg)		100091	Health-related outcomes	2000	Hospital inpatient	2002	Summary Diagnoses	2002	Health-related outcomes > Hospital inpatient > Summary Diagnoses
6152#Emphysema/chronic bronchitis	CAT-MUL	190989/2875(193864)	0.039571	0.00654935	0.0712759	0.0165173	LOGISTIC-BINARY	Blood clot, DVT, bronchitis, emphysema, asthma, rhinitis, eczema, allergy diagnosed by doctor		100000	Assessment Centre	100025	Touchscreen	100036	Health and medical history	100044	Assessment Centre > Touchscreen > Health and medical history > Medical conditions
5085	CONTINUOUS	53787	-0.0100477	-0.0182642	-0.00183114	0.0165417	LINEAR	Spherical power (left)		100000	Assessment Centre	100006	Physical measures	100013	Eye measures	100014	Assessment Centre > Physical measures > Eye measures > Autorefraction
41270#M5382	CAT-MUL	193842/24(193866)	0.274859	0.00413134	0.463928	0.0165901	LOGISTIC-BINARY	Diagnoses - ICD10: M53.82 Other specified dorsopathies (Cervical region)		100091	Health-related outcomes	2000	Hospital inpatient	2002	Summary Diagnoses	2002	Health-related outcomes > Hospital inpatient > Summary Diagnoses
41270#M5458	CAT-MUL	193685/181(193866)	0.134321	0.0155399	0.23623	0.016592	LOGISTIC-BINARY	Diagnoses - ICD10: M54.58 Low back pain (Sacral and sacrococcygeal region)		100091	Health-related outcomes	2000	Hospital inpatient	2002	Summary Diagnoses	2002	Health-related outcomes > Hospital inpatient > Summary Diagnoses
2139	INTEGER	169082	-0.00570995	-0.0103821	-0.00103778	0.0166066	LINEAR	Age first had sexual intercourse		100000	Assessment Centre	100025	Touchscreen	100050	Lifestyle and environment	100056	Assessment Centre > Touchscreen > Lifestyle and environment > Sexual factors
41210#Z751	CAT-MUL	193803/63(193866)	0.193708	0.0142891	0.334369	0.0166244	LOGISTIC-BINARY	Operative procedures - secondary OPCS4: Z75.1 Body of sacrum		100091	Health-related outcomes	2000	Hospital inpatient	2005	Summary Operations	2005	Health-related outcomes > Hospital inpatient > Summary Operations
41272#Z751	CAT-MUL	193803/63(193866)	0.193708	0.0142891	0.334369	0.0166244	LOGISTIC-BINARY	Operative procedures - OPCS4: Z75.1 Body of sacrum		100091	Health-related outcomes	2000	Hospital inpatient	2005	Summary Operations	2005	Health-related outcomes > Hospital inpatient > Summary Operations
41270#S818	CAT-MUL	193692/174(193866)	0.130171	0.0149084	0.228782	0.0166271	LOGISTIC-BINARY	Diagnoses - ICD10: S81.8 Open wound of other parts of lower leg		100091	Health-related outcomes	2000	Hospital inpatient	2002	Summary Diagnoses	2002	Health-related outcomes > Hospital inpatient > Summary Diagnoses
41210#S573	CAT-MUL	193199/667(193866)	0.0789303	0.0114736	0.140834	0.0166302	LOGISTIC-BINARY	Operative procedures - secondary OPCS4: S57.3 Toilet of skin NEC		100091	Health-related outcomes	2000	Hospital inpatient	2005	Summary Operations	2005	Health-related outcomes > Hospital inpatient > Summary Operations
25062	CONTINUOUS	18329	-0.0179064	-0.032568	-0.00324471	0.0166815	LINEAR	Mean FA in corticospinal tract on FA skeleton (right)		100000	Assessment Centre	100003	Imaging	100	Brain MRI	134	Assessment Centre > Imaging > Brain MRI > Diffusion brain MRI > dMRI skeleton
41272#Q223	CAT-MUL	193672/194(193866)	0.134702	0.0159325	0.237469	0.0167263	LOGISTIC-BINARY	Operative procedures - OPCS4: Q22.3 Bilateral oophorectomy NEC		100091	Health-related outcomes	2000	Hospital inpatient	2005	Summary Operations	2005	Health-related outcomes > Hospital inpatient > Summary Operations
41204#M703	CAT-MUL	193856/10(193866)	0.324357	-0.0277474	0.535382	0.0167627	LOGISTIC-BINARY	Diagnoses - secondary ICD10: M70.3 Other bursitis of elbow		100091	Health-related outcomes	2000	Hospital inpatient	2002	Summary Diagnoses	2002	Health-related outcomes > Hospital inpatient > Summary Diagnoses
41270#J323	CAT-MUL	193850/16(193866)	0.288904	-0.00699076	0.483625	0.0167663	LOGISTIC-BINARY	Diagnoses - ICD10: J32.3 Chronic sphenoidal sinusitis		100091	Health-related outcomes	2000	Hospital inpatient	2002	Summary Diagnoses	2002	Health-related outcomes > Hospital inpatient > Summary Diagnoses
20003#1140867640	CAT-MUL	193812/11(193823)	0.336564	-0.0166508	0.560192	0.0168151	LOGISTIC-BINARY	Treatment/medication code: doxepin		100000	Assessment Centre	100071	Verbal interview	100075	Medications	100075	Assessment Centre > Verbal interview > Medications
25619	CONTINUOUS	18327	0.0178504	0.00320382	0.0324971	0.0169114	LINEAR	Weighted-mean L2 in tract superior thalamic radiation (left)		100000	Assessment Centre	100003	Imaging	100	Brain MRI	135	Assessment Centre > Imaging > Brain MRI > Diffusion brain MRI > dMRI weighted means
20004#1615	CAT-MUL	193791/32(193823)	0.259917	0.00791016	0.442236	0.0169126	LOGISTIC-BINARY	Operation code: bone marrow biopsy		100000	Assessment Centre	100071	Verbal interview	100076	Operations	100076	Assessment Centre > Verbal interview > Operations
41204#Z514	CAT-MUL	193011/855(193866)	0.0687684	0.0101486	0.123164	0.0169603	LOGISTIC-BINARY	Diagnoses - secondary ICD10: Z51.4 Preparatory care for treatment, not elsewhere classified		100091	Health-related outcomes	2000	Hospital inpatient	2002	Summary Diagnoses	2002	Health-related outcomes > Hospital inpatient > Summary Diagnoses
1130	CAT-SIN	165498	0.0163778	0.00292356	0.029832	0.0170384	ORDERED-LOGISTIC	Hands-free device/speakerphone use with mobile phone in last 3 month		100000	Assessment Centre	100025	Touchscreen	100050	Lifestyle and environment	100053	Assessment Centre > Touchscreen > Lifestyle and environment > Electronic device use
41204#C838	CAT-MUL	193846/20(193866)	0.270385	-5.38e-05	0.456027	0.0171643	LOGISTIC-BINARY	Diagnoses - secondary ICD10: C83.8 Other types of diffuse non-Hodgkin's lymphoma		100091	Health-related outcomes	2000	Hospital inpatient	2002	Summary Diagnoses	2002	Health-related outcomes > Hospital inpatient > Summary Diagnoses
41270#H919	CAT-MUL	190570/3296(193866)	0.0362545	0.00587744	0.0655322	0.0171701	LOGISTIC-BINARY	Diagnoses - ICD10: H91.9 Hearing loss, unspecified		100091	Health-related outcomes	2000	Hospital inpatient	2002	Summary Diagnoses	2002	Health-related outcomes > Hospital inpatient > Summary Diagnoses
41210#T659	CAT-MUL	193855/11(193866)	0.323089	-0.0276348	0.533116	0.0171716	LOGISTIC-BINARY	Operative procedures - secondary OPCS4: T65.9 Unspecified excision of tendon		100091	Health-related outcomes	2000	Hospital inpatient	2005	Summary Operations	2005	Health-related outcomes > Hospital inpatient > Summary Operations
41204#T796	CAT-MUL	193817/49(193866)	0.204554	0.0107727	0.351678	0.017212	LOGISTIC-BINARY	Diagnoses - secondary ICD10: T79.6 Traumatic ischaemia of muscle		100091	Health-related outcomes	2000	Hospital inpatient	2002	Summary Diagnoses	2002	Health-related outcomes > Hospital inpatient > Summary Diagnoses
41230#5GH	CAT-MUL	193851/15(193866)	0.308846	-0.0136392	0.514296	0.0172251	LOGISTIC-BINARY	PCT where patients GP was registered: NORTH HERTFORDSHIRE AND STEVENAGE PCT		100091	Health-related outcomes	2000	Hospital inpatient	2001	Summary Administration	2001	Health-related outcomes > Hospital inpatient > Summary Administration
41210#Z474	CAT-MUL	193567/299(193866)	0.106609	0.013206	0.189225	0.017316	LOGISTIC-BINARY	Operative procedures - secondary OPCS4: Z47.4 Skin of nasolabial area		100091	Health-related outcomes	2000	Hospital inpatient	2005	Summary Operations	2005	Health-related outcomes > Hospital inpatient > Summary Operations
41272#Z474	CAT-MUL	193567/299(193866)	0.106609	0.013206	0.189225	0.017316	LOGISTIC-BINARY	Operative procedures - OPCS4: Z47.4 Skin of nasolabial area		100091	Health-related outcomes	2000	Hospital inpatient	2005	Summary Operations	2005	Health-related outcomes > Hospital inpatient > Summary Operations
41270#R000	CAT-MUL	191788/2078(193866)	0.0464561	0.00725136	0.0838036	0.0173166	LOGISTIC-BINARY	Diagnoses - ICD10: R00.0 Tachycardia, unspecified		100091	Health-related outcomes	2000	Hospital inpatient	2002	Summary Diagnoses	2002	Health-related outcomes > Hospital inpatient > Summary Diagnoses
41202#D390	CAT-MUL	193855/11(193866)	0.373065	-0.0104697	0.631223	0.0173261	LOGISTIC-BINARY	Diagnoses - main ICD10: D39.0 Uterus		100091	Health-related outcomes	2000	Hospital inpatient	2002	Summary Diagnoses	2002	Health-related outcomes > Hospital inpatient > Summary Diagnoses
41210#Y984	CAT-MUL	192442/1424(193866)	0.0538923	0.0081554	0.0970591	0.0174211	LOGISTIC-BINARY	Operative procedures - secondary OPCS4: Y98.4 Radiology of four body areas		100091	Health-related outcomes	2000	Hospital inpatient	2005	Summary Operations	2005	Health-related outcomes > Hospital inpatient > Summary Operations
41272#Y984	CAT-MUL	192442/1424(193866)	0.0538923	0.0081554	0.0970591	0.0174211	LOGISTIC-BINARY	Operative procedures - OPCS4: Y98.4 Radiology of four body areas		100091	Health-related outcomes	2000	Hospital inpatient	2005	Summary Operations	2005	Health-related outcomes > Hospital inpatient > Summary Operations
41204#T242	CAT-MUL	193851/15(193866)	0.299594	-0.0044576	0.506286	0.0174251	LOGISTIC-BINARY	Diagnoses - secondary ICD10: T24.2 Burn of second degree of hip and lower limb, except ankle and foot		100091	Health-related outcomes	2000	Hospital inpatient	2002	Summary Diagnoses	2002	Health-related outcomes > Hospital inpatient > Summary Diagnoses
41270#K610	CAT-MUL	193225/641(193866)	-0.117479	-0.219812	-0.025705	0.0174379	LOGISTIC-BINARY	Diagnoses - ICD10: K61.0 Anal abscess		100091	Health-related outcomes	2000	Hospital inpatient	2002	Summary Diagnoses	2002	Health-related outcomes > Hospital inpatient > Summary Diagnoses
41230#5QR	CAT-MUL	192775/1091(193866)	0.07044	0.0109488	0.127313	0.0174593	LOGISTIC-BINARY	PCT where patients GP was registered: REDCAR AND CLEVELAND PCT		100091	Health-related outcomes	2000	Hospital inpatient	2001	Summary Administration	2001	Health-related outcomes > Hospital inpatient > Summary Administration
41204#N459	CAT-MUL	193762/104(193866)	0.155659	0.0136648	0.272041	0.0174664	LOGISTIC-BINARY	Diagnoses - secondary ICD10: N45.9 Orchitis, epididymitis and epididymo-orchitis without abscess		100091	Health-related outcomes	2000	Hospital inpatient	2002	Summary Diagnoses	2002	Health-related outcomes > Hospital inpatient > Summary Diagnoses
41270#X419	CAT-MUL	193789/77(193866)	0.193944	0.0143939	0.336903	0.0174697	LOGISTIC-BINARY	Diagnoses - ICD10: X41.9 Unspecified place		100091	Health-related outcomes	2000	Hospital inpatient	2002	Summary Diagnoses	2002	Health-related outcomes > Hospital inpatient > Summary Diagnoses
25510	CONTINUOUS	18327	-0.0182173	-0.033241	-0.00319354	0.0174764	LINEAR	Weighted-mean FA in tract superior longitudinal fasciculus (right)		100000	Assessment Centre	100003	Imaging	100	Brain MRI	135	Assessment Centre > Imaging > Brain MRI > Diffusion brain MRI > dMRI weighted means
41210#S089	CAT-MUL	193773/93(193866)	0.169376	0.0146478	0.295967	0.0174807	LOGISTIC-BINARY	Operative procedures - secondary OPCS4: S08.9 Unspecified curettage of lesion of skin		100091	Health-related outcomes	2000	Hospital inpatient	2005	Summary Operations	2005	Health-related outcomes > Hospital inpatient > Summary Operations
41200#V486	CAT-MUL	193709/157(193866)	-0.31539	-0.612645	-0.0862376	0.0174959	LOGISTIC-BINARY	Operative procedures - main OPCS4: V48.6 Denervation of spinal facet joint of lumbar vertebra NEC		100091	Health-related outcomes	2000	Hospital inpatient	2005	Summary Operations	2005	Health-related outcomes > Hospital inpatient > Summary Operations
41271#5356	CAT-MUL	193812/54(193866)	0.203597	0.0119327	0.352753	0.0175045	LOGISTIC-BINARY	Diagnoses - ICD9: 5356 Duodenitis		100091	Health-related outcomes	2000	Hospital inpatient	2002	Summary Diagnoses	2002	Health-related outcomes > Hospital inpatient > Summary Diagnoses
20111#Prefer not to answer (group 1)	CAT-MUL	167622/173(167795)	-0.308042	-0.597244	-0.0833772	0.0175116	LOGISTIC-BINARY	Illnesses of siblings		100000	Assessment Centre	100025	Touchscreen	100034	Family history	100034	Assessment Centre > Touchscreen > Family history
41210#Y743	CAT-MUL	193849/17(193866)	0.281179	-0.00502783	0.474352	0.0176057	LOGISTIC-BINARY	Operative procedures - secondary OPCS4: Y74.3 Robotic minimal access approach to thoracic cavity		100091	Health-related outcomes	2000	Hospital inpatient	2005	Summary Operations	2005	Health-related outcomes > Hospital inpatient > Summary Operations
41272#Y743	CAT-MUL	193849/17(193866)	0.281179	-0.00502783	0.474352	0.0176057	LOGISTIC-BINARY	Operative procedures - OPCS4: Y74.3 Robotic minimal access approach to thoracic cavity		100091	Health-related outcomes	2000	Hospital inpatient	2005	Summary Operations	2005	Health-related outcomes > Hospital inpatient > Summary Operations
41204#I498	CAT-MUL	193634/232(193866)	0.114818	0.0131541	0.203417	0.0176606	LOGISTIC-BINARY	Diagnoses - secondary ICD10: I49.8 Other specified cardiac arrhythmias		100091	Health-related outcomes	2000	Hospital inpatient	2002	Summary Diagnoses	2002	Health-related outcomes > Hospital inpatient > Summary Diagnoses
5992	INTEGER	8898/31989(40887)	-0.0273379	-0.0497853	-0.00460923	0.0176625	LOGISTIC-BINARY	ECG, phase duration		100000	Assessment Centre	100006	Physical measures	100012	ECG during exercise	100012	Assessment Centre > Physical measures > ECG during exercise
41272#W268	CAT-MUL	193854/12(193866)	-17.508	-31.9463	-3.22132	0.0176634	LOGISTIC-BINARY	Operative procedures - OPCS4: W26.8 Other specified other closed reduction of fracture of bone		100091	Health-related outcomes	2000	Hospital inpatient	2005	Summary Operations	2005	Health-related outcomes > Hospital inpatient > Summary Operations
100012	CONTINUOUS	31666	-0.0131655	-0.0240417	-0.00228922	0.01767	LINEAR	Vitamin B6		100089	Online follow-up	100090	Diet by 24-hour recall	100098	Estimated nutrients yesterday	100098	Online follow-up > Diet by 24-hour recall > Estimated nutrients yesterday
41270#D465	CAT-MUL	193849/17(193866)	0.271259	-0.000776137	0.460041	0.0176924	LOGISTIC-BINARY	Diagnoses - ICD10: D46.5 Refractory anaemia with multi-lineage dysplasia		100091	Health-related outcomes	2000	Hospital inpatient	2002	Summary Diagnoses	2002	Health-related outcomes > Hospital inpatient > Summary Diagnoses
41270#D809	CAT-MUL	193853/13(193866)	0.329895	-0.0140527	0.552319	0.0177259	LOGISTIC-BINARY	Diagnoses - ICD10: D80.9 Immunodeficiency with predominantly antibody defects, unspecified		100091	Health-related outcomes	2000	Hospital inpatient	2002	Summary Diagnoses	2002	Health-related outcomes > Hospital inpatient > Summary Diagnoses
41270#G629	CAT-MUL	192773/1093(193866)	0.0605011	0.0087951	0.108898	0.0177396	LOGISTIC-BINARY	Diagnoses - ICD10: G62.9 Polyneuropathy, unspecified		100091	Health-related outcomes	2000	Hospital inpatient	2002	Summary Diagnoses	2002	Health-related outcomes > Hospital inpatient > Summary Diagnoses
20003#1140872492	CAT-MUL	193754/69(193823)	0.196978	0.0126814	0.341334	0.0177561	LOGISTIC-BINARY	Treatment/medication code: nicotine product		100000	Assessment Centre	100071	Verbal interview	100075	Medications	100075	Assessment Centre > Verbal interview > Medications
20001#1052	CAT-MUL	193660/163(193823)	0.145591	0.0145868	0.256539	0.0178292	LOGISTIC-BINARY	Cancer code, self-reported: hodgkins lymphoma / hodgkins disease		100000	Assessment Centre	100071	Verbal interview	100074	Medical conditions	100074	Assessment Centre > Verbal interview > Medical conditions
41271#5650	CAT-MUL	193805/61(193866)	0.195672	0.0120525	0.339893	0.017839	LOGISTIC-BINARY	Diagnoses - ICD9: 5650 Anal fissure		100091	Health-related outcomes	2000	Hospital inpatient	2002	Summary Diagnoses	2002	Health-related outcomes > Hospital inpatient > Summary Diagnoses
20003#1140871542	CAT-MUL	193610/213(193823)	0.147321	0.01635	0.261184	0.0178625	LOGISTIC-BINARY	Treatment/medication code: mefenamic acid		100000	Assessment Centre	100071	Verbal interview	100075	Medications	100075	Assessment Centre > Verbal interview > Medications
41200#E551	CAT-MUL	193850/16(193866)	0.284961	-0.00819863	0.480176	0.0179142	LOGISTIC-BINARY	Operative procedures - main OPCS4: E55.1 Open decortication of lesion of lung		100091	Health-related outcomes	2000	Hospital inpatient	2005	Summary Operations	2005	Health-related outcomes > Hospital inpatient > Summary Operations
41270#H219	CAT-MUL	193853/13(193866)	0.312561	-0.0121826	0.525912	0.0179605	LOGISTIC-BINARY	Diagnoses - ICD10: H21.9 Disorder of iris and ciliary body, unspecified		100091	Health-related outcomes	2000	Hospital inpatient	2002	Summary Diagnoses	2002	Health-related outcomes > Hospital inpatient > Summary Diagnoses
41204#N138	CAT-MUL	193814/52(193866)	0.200528	0.0109297	0.346801	0.0179794	LOGISTIC-BINARY	Diagnoses - secondary ICD10: N13.8 Other obstructive and reflux uropathy		100091	Health-related outcomes	2000	Hospital inpatient	2002	Summary Diagnoses	2002	Health-related outcomes > Hospital inpatient > Summary Diagnoses
41210#Z835	CAT-MUL	193411/455(193866)	0.090711	0.0116392	0.162185	0.0179809	LOGISTIC-BINARY	Operative procedures - secondary OPCS4: Z83.5 Distal interphalangeal joint of finger		100091	Health-related outcomes	2000	Hospital inpatient	2005	Summary Operations	2005	Health-related outcomes > Hospital inpatient > Summary Operations
41272#Z835	CAT-MUL	193411/455(193866)	0.090711	0.0116392	0.162185	0.0179809	LOGISTIC-BINARY	Operative procedures - OPCS4: Z83.5 Distal interphalangeal joint of finger		100091	Health-related outcomes	2000	Hospital inpatient	2005	Summary Operations	2005	Health-related outcomes > Hospital inpatient > Summary Operations
41202#F104	CAT-MUL	193821/45(193866)	0.217911	0.00809731	0.374343	0.0180301	LOGISTIC-BINARY	Diagnoses - main ICD10: F10.4 Withdrawal state with delirium		100091	Health-related outcomes	2000	Hospital inpatient	2002	Summary Diagnoses	2002	Health-related outcomes > Hospital inpatient > Summary Diagnoses
41272#R215	CAT-MUL	193684/182(193866)	0.164457	0.0178017	0.291796	0.0180354	LOGISTIC-BINARY	Operative procedures - OPCS4: R21.5 Low forceps cephalic delivery		100091	Health-related outcomes	2000	Hospital inpatient	2005	Summary Operations	2005	Health-related outcomes > Hospital inpatient > Summary Operations
41270#N949	CAT-MUL	193763/103(193866)	0.179391	0.0152267	0.314577	0.0180433	LOGISTIC-BINARY	Diagnoses - ICD10: N94.9 Unspecified condition associated with female genital organs and menstrual cycle		100091	Health-related outcomes	2000	Hospital inpatient	2002	Summary Diagnoses	2002	Health-related outcomes > Hospital inpatient > Summary Diagnoses
41204#J91	CAT-MUL	193703/163(193866)	0.128489	0.0131924	0.227234	0.0180509	LOGISTIC-BINARY	Diagnoses - secondary ICD10: J91 Pleural effusion in conditions classified elsewhere		100091	Health-related outcomes	2000	Hospital inpatient	2002	Summary Diagnoses	2002	Health-related outcomes > Hospital inpatient > Summary Diagnoses
41270#Q505	CAT-MUL	193856/10(193866)	0.376579	-0.0234035	0.632356	0.0180564	LOGISTIC-BINARY	Diagnoses - ICD10: Q50.5 Embryonic cyst of broad ligament		100091	Health-related outcomes	2000	Hospital inpatient	2002	Summary Diagnoses	2002	Health-related outcomes > Hospital inpatient > Summary Diagnoses
41200#C442	CAT-MUL	193842/24(193866)	0.27073	0.000857571	0.460792	0.0180894	LOGISTIC-BINARY	Operative procedures - main OPCS4: C44.2 Laser in situ keratomileusis		100091	Health-related outcomes	2000	Hospital inpatient	2005	Summary Operations	2005	Health-related outcomes > Hospital inpatient > Summary Operations
41272#C442	CAT-MUL	193842/24(193866)	0.27073	0.000857571	0.460792	0.0180894	LOGISTIC-BINARY	Operative procedures - OPCS4: C44.2 Laser in situ keratomileusis		100091	Health-related outcomes	2000	Hospital inpatient	2005	Summary Operations	2005	Health-related outcomes > Hospital inpatient > Summary Operations
41270#H839	CAT-MUL	193850/16(193866)	0.296191	-0.0090647	0.499167	0.0181123	LOGISTIC-BINARY	Diagnoses - ICD10: H83.9 Disease of inner ear, unspecified		100091	Health-related outcomes	2000	Hospital inpatient	2002	Summary Diagnoses	2002	Health-related outcomes > Hospital inpatient > Summary Diagnoses
41200#S359	CAT-MUL	193765/101(193866)	0.162354	0.0137009	0.284804	0.0181271	LOGISTIC-BINARY	Operative procedures - main OPCS4: S35.9 Unspecified split autograft of skin		100091	Health-related outcomes	2000	Hospital inpatient	2005	Summary Operations	2005	Health-related outcomes > Hospital inpatient > Summary Operations
41270#S309	CAT-MUL	193746/120(193866)	0.153474	0.013515	0.26952	0.0181358	LOGISTIC-BINARY	Diagnoses - ICD10: S30.9 Superficial injury of abdomen, lower back and pelvis, part unspecified		100091	Health-related outcomes	2000	Hospital inpatient	2002	Summary Diagnoses	2002	Health-related outcomes > Hospital inpatient > Summary Diagnoses
41210#O162	CAT-MUL	193755/111(193866)	0.152779	0.0134018	0.268423	0.0181809	LOGISTIC-BINARY	Operative procedures - secondary OPCS4: O16.2 Spine NEC		100091	Health-related outcomes	2000	Hospital inpatient	2005	Summary Operations	2005	Health-related outcomes > Hospital inpatient > Summary Operations
41272#O162	CAT-MUL	193755/111(193866)	0.152779	0.0134018	0.268423	0.0181809	LOGISTIC-BINARY	Operative procedures - OPCS4: O16.2 Spine NEC		100091	Health-related outcomes	2000	Hospital inpatient	2005	Summary Operations	2005	Health-related outcomes > Hospital inpatient > Summary Operations
41270#E740	CAT-MUL	193853/13(193866)	0.326801	-0.0126749	0.551701	0.0181988	LOGISTIC-BINARY	Diagnoses - ICD10: E74.0 Glycogen storage disease		100091	Health-related outcomes	2000	Hospital inpatient	2002	Summary Diagnoses	2002	Health-related outcomes > Hospital inpatient > Summary Diagnoses
41210#D208	CAT-MUL	193851/15(193866)	0.307129	-0.0139854	0.514792	0.0182022	LOGISTIC-BINARY	Operative procedures - secondary OPCS4: D20.8 Other specified other operations on middle ear		100091	Health-related outcomes	2000	Hospital inpatient	2005	Summary Operations	2005	Health-related outcomes > Hospital inpatient > Summary Operations
25500	CONTINUOUS	18327	-0.0178381	-0.0326442	-0.00303209	0.0182118	LINEAR	Weighted-mean FA in tract inferior fronto-occipital fasciculus (left)		100000	Assessment Centre	100003	Imaging	100	Brain MRI	135	Assessment Centre > Imaging > Brain MRI > Diffusion brain MRI > dMRI weighted means
41200#U194	CAT-MUL	193842/24(193866)	0.267809	0.00199212	0.457456	0.0182128	LOGISTIC-BINARY	Operative procedures - main OPCS4: U19.4 Exercise electrocardiography		100091	Health-related outcomes	2000	Hospital inpatient	2005	Summary Operations	2005	Health-related outcomes > Hospital inpatient > Summary Operations
25610	CONTINUOUS	18327	0.0173479	0.0029422	0.0317535	0.0182646	LINEAR	Weighted-mean L2 in tract inferior longitudinal fasciculus (left)		100000	Assessment Centre	100003	Imaging	100	Brain MRI	135	Assessment Centre > Imaging > Brain MRI > Diffusion brain MRI > dMRI weighted means
41200#C244	CAT-MUL	193856/10(193866)	0.339632	-0.0192585	0.573503	0.0182712	LOGISTIC-BINARY	Operative procedures - main OPCS4: C24.4 Biopsy of lesion of lacrimal gland		100091	Health-related outcomes	2000	Hospital inpatient	2005	Summary Operations	2005	Health-related outcomes > Hospital inpatient > Summary Operations
41204#M2147	CAT-MUL	193845/21(193866)	0.277423	-0.00812511	0.467039	0.0184878	LOGISTIC-BINARY	Diagnoses - secondary ICD10: M21.47 Flat foot [pes planus] (acquired)-Ankle/foot		100091	Health-related outcomes	2000	Hospital inpatient	2002	Summary Diagnoses	2002	Health-related outcomes > Hospital inpatient > Summary Diagnoses
41202#S222	CAT-MUL	193842/24(193866)	0.267438	-0.00200888	0.454112	0.0185042	LOGISTIC-BINARY	Diagnoses - main ICD10: S22.2 Fracture of sternum		100091	Health-related outcomes	2000	Hospital inpatient	2002	Summary Diagnoses	2002	Health-related outcomes > Hospital inpatient > Summary Diagnoses
41202#Z713	CAT-MUL	193854/12(193866)	0.347903	-0.0138523	0.589648	0.018505	LOGISTIC-BINARY	Diagnoses - main ICD10: Z71.3 Dietary counselling and surveillance		100091	Health-related outcomes	2000	Hospital inpatient	2002	Summary Diagnoses	2002	Health-related outcomes > Hospital inpatient > Summary Diagnoses
41272#S571	CAT-MUL	191784/2082(193866)	0.0468069	0.00687321	0.0848122	0.0185109	LOGISTIC-BINARY	Operative procedures - OPCS4: S57.1 Debridement of skin NEC		100091	Health-related outcomes	2000	Hospital inpatient	2005	Summary Operations	2005	Health-related outcomes > Hospital inpatient > Summary Operations
6162#Cycle	CAT-MUL	179477/13695(193172)	-0.0224536	-0.0413191	-0.00394062	0.0185246	LOGISTIC-BINARY	Types of transport used (excluding work)		100000	Assessment Centre	100025	Touchscreen	100050	Lifestyle and environment	100054	Assessment Centre > Touchscreen > Lifestyle and environment > Physical activity
41272#S428	CAT-MUL	193848/18(193866)	0.279415	-0.0101448	0.469857	0.0185595	LOGISTIC-BINARY	Operative procedures - OPCS4: S42.8 Other specified suture of skin of other site		100091	Health-related outcomes	2000	Hospital inpatient	2005	Summary Operations	2005	Health-related outcomes > Hospital inpatient > Summary Operations
41200#T208	CAT-MUL	193845/21(193866)	0.258046	-0.004162	0.438701	0.0185797	LOGISTIC-BINARY	Operative procedures - main OPCS4: T20.8 Other specified primary repair of inguinal hernia		100091	Health-related outcomes	2000	Hospital inpatient	2005	Summary Operations	2005	Health-related outcomes > Hospital inpatient > Summary Operations
41204#M8580	CAT-MUL	193813/53(193866)	0.207819	0.0107856	0.361058	0.0186641	LOGISTIC-BINARY	Diagnoses - secondary ICD10: M85.80 Other specified disorders of bone density and structure (Multiple sites)		100091	Health-related outcomes	2000	Hospital inpatient	2002	Summary Diagnoses	2002	Health-related outcomes > Hospital inpatient > Summary Diagnoses
41229#5QR	CAT-MUL	192773/1093(193866)	0.0697213	0.0102168	0.126604	0.0186645	LOGISTIC-BINARY	PCT responsible for patient data: REDCAR AND CLEVELAND PCT		100091	Health-related outcomes	2000	Hospital inpatient	2001	Summary Administration	2001	Health-related outcomes > Hospital inpatient > Summary Administration
41204#S308	CAT-MUL	193738/128(193866)	0.145035	0.0126134	0.255555	0.018681	LOGISTIC-BINARY	Diagnoses - secondary ICD10: S30.8 Other superficial injuries of abdomen, lower back and pelvis		100091	Health-related outcomes	2000	Hospital inpatient	2002	Summary Diagnoses	2002	Health-related outcomes > Hospital inpatient > Summary Diagnoses
41272#U093	CAT-MUL	193675/191(193866)	0.128356	0.0129484	0.227696	0.0186962	LOGISTIC-BINARY	Operative procedures - OPCS4: U09.3 Magnetic resonance imaging of pelvis		100091	Health-related outcomes	2000	Hospital inpatient	2005	Summary Operations	2005	Health-related outcomes > Hospital inpatient > Summary Operations
41204#F100	CAT-MUL	192945/921(193866)	0.0680361	0.00916281	0.122719	0.0187339	LOGISTIC-BINARY	Diagnoses - secondary ICD10: F10.0 Acute intoxication		100091	Health-related outcomes	2000	Hospital inpatient	2002	Summary Diagnoses	2002	Health-related outcomes > Hospital inpatient > Summary Diagnoses
41270#D638	CAT-MUL	193602/264(193866)	0.108438	0.0119758	0.193313	0.0187449	LOGISTIC-BINARY	Diagnoses - ICD10: D63.8 Anaemia in other chronic diseases classified elsewhere		100091	Health-related outcomes	2000	Hospital inpatient	2002	Summary Diagnoses	2002	Health-related outcomes > Hospital inpatient > Summary Diagnoses
41202#K083	CAT-MUL	192951/915(193866)	-0.0904651	-0.169302	-0.0181959	0.018778	LOGISTIC-BINARY	Diagnoses - main ICD10: K08.3 Retained dental root		100091	Health-related outcomes	2000	Hospital inpatient	2002	Summary Diagnoses	2002	Health-related outcomes > Hospital inpatient > Summary Diagnoses
41270#R402	CAT-MUL	193560/306(193866)	0.104052	0.0117751	0.185771	0.0187839	LOGISTIC-BINARY	Diagnoses - ICD10: R40.2 Coma, unspecified		100091	Health-related outcomes	2000	Hospital inpatient	2002	Summary Diagnoses	2002	Health-related outcomes > Hospital inpatient > Summary Diagnoses
41202#F603	CAT-MUL	193818/48(193866)	0.247099	0.0107292	0.428379	0.0187937	LOGISTIC-BINARY	Diagnoses - main ICD10: F60.3 Emotionally unstable personality disorder		100091	Health-related outcomes	2000	Hospital inpatient	2002	Summary Diagnoses	2002	Health-related outcomes > Hospital inpatient > Summary Diagnoses
41204#D361	CAT-MUL	193809/57(193866)	0.203417	0.0102162	0.353322	0.018817	LOGISTIC-BINARY	Diagnoses - secondary ICD10: D36.1 Peripheral nerves and autonomic nervous system		100091	Health-related outcomes	2000	Hospital inpatient	2002	Summary Diagnoses	2002	Health-related outcomes > Hospital inpatient > Summary Diagnoses
41202#H440	CAT-MUL	193828/38(193866)	0.220472	0.00566655	0.379292	0.0188385	LOGISTIC-BINARY	Diagnoses - main ICD10: H44.0 Purulent endophthalmitis		100091	Health-related outcomes	2000	Hospital inpatient	2002	Summary Diagnoses	2002	Health-related outcomes > Hospital inpatient > Summary Diagnoses
41202#M4809	CAT-MUL	193816/50(193866)	0.198263	0.00909674	0.3441	0.018902	LOGISTIC-BINARY	Diagnoses - main ICD10: M48.09 Spinal stenosis (Site unspecified)		100091	Health-related outcomes	2000	Hospital inpatient	2002	Summary Diagnoses	2002	Health-related outcomes > Hospital inpatient > Summary Diagnoses
[truncated: 30,598 more rows]
