# Supplementary material for: Deleterious heteroplasmic mitochondrial mutations are associated with an increased risk of overall and cancer-specific mortality
Source: Nat Commun. 2023 Sep 30;14:6113. doi: 10.1038/s41467-023-41785-7 (PMC10542802; doi:10.1038/s41467-023-41785-7)
Supplement: Supplementary file 8 — Data source [file 41467_2023_41785_MOESM8_ESM.xlsx]

## Sheet: Figure 1 & Figure 2a-2f
unique	POS	REF	ALT	count_total	count_het	count_homo	GENE	COMPLEX	mito_score	mito_lc_consequence	mito_lc_score	mmc_consequence	mmc_score	mmc_class	AP_label	AP_score	Median_AF_Het	Max_AF_Het	mutation	Substitution	mutation_nonsynonymous	mutation_stop
41_C_T	41	C	T	5	0	5	DLOOP	DLOOP	0.0916169	intergenic_variant	0.0969884	NA	NA	NA	NA	NA	NA	NA	CtoT	Transition	NA	NA
42_T_C	42	T	C	1	1	0	DLOOP	DLOOP	0.0709759	intergenic_variant	0.0786408	NA	NA	NA	NA	NA	0.051	0.051	TtoC	Transition	NA	NA
47_G_A	47	G	A	1	0	1	DLOOP	DLOOP	0.0230551	intergenic_variant	0.023719	NA	NA	NA	NA	NA	NA	NA	GtoA	Transition	NA	NA
51_T_C	51	T	C	4	0	4	DLOOP	DLOOP	0.00875128	intergenic_variant	0.00881164	NA	NA	NA	NA	NA	NA	NA	TtoC	Transition	NA	NA
52_T_C	52	T	C	8	0	8	DLOOP	DLOOP	0.00730279	intergenic_variant	0.0066389	NA	NA	NA	NA	NA	NA	NA	TtoC	Transition	NA	NA
53_G_A	53	G	A	18	0	18	DLOOP	DLOOP	0.00531112	intergenic_variant	0.00434546	NA	NA	NA	NA	NA	NA	NA	GtoA	Transition	NA	NA
54_G_A	54	G	A	5	0	5	DLOOP	DLOOP	0.00350051	intergenic_variant	0.00362122	NA	NA	NA	NA	NA	NA	NA	GtoA	Transition	NA	NA
54_G_C	54	G	C	9	0	9	DLOOP	DLOOP	0.00350051	intergenic_variant	0.00362122	NA	NA	NA	NA	NA	NA	NA	GtoC	Transversion	NA	NA
54_G_T	54	G	T	1	0	1	DLOOP	DLOOP	0.00350051	intergenic_variant	0.00362122	NA	NA	NA	NA	NA	NA	NA	GtoT	Transversion	NA	NA
55_T_C	55	T	C	135	0	135	DLOOP	DLOOP	0.00253485	intergenic_variant	0.00259521	NA	NA	NA	NA	NA	NA	NA	TtoC	Transition	NA	NA
55_T_A	55	T	A	35	0	35	DLOOP	DLOOP	0.00253485	intergenic_variant	0.00259521	NA	NA	NA	NA	NA	NA	NA	TtoA	Transversion	NA	NA
55_T_G	55	T	G	6	0	6	DLOOP	DLOOP	0.00253485	intergenic_variant	0.00259521	NA	NA	NA	NA	NA	NA	NA	TtoG	Transversion	NA	NA
56_A_G	56	A	G	29	17	12	DLOOP	DLOOP	0.00223309	intergenic_variant	0.00229344	NA	NA	NA	NA	NA	0.078	0.209	AtoG	Transition	NA	NA
56_A_C	56	A	C	9	0	9	DLOOP	DLOOP	0.00223309	intergenic_variant	0.00229344	NA	NA	NA	NA	NA	NA	NA	AtoC	Transversion	NA	NA
56_A_T	56	A	T	5	0	5	DLOOP	DLOOP	0.00223309	intergenic_variant	0.00229344	NA	NA	NA	NA	NA	NA	NA	AtoT	Transversion	NA	NA
57_T_C	57	T	C	116	4	112	DLOOP	DLOOP	0.00187096	intergenic_variant	0.00199167	NA	NA	NA	NA	NA	0.613	0.928	TtoC	Transition	NA	NA
57_T_A	57	T	A	5	5	0	DLOOP	DLOOP	0.00187096	intergenic_variant	0.00199167	NA	NA	NA	NA	NA	0.903	0.923	TtoA	Transversion	NA	NA
57_T_G	57	T	G	26	1	25	DLOOP	DLOOP	0.00187096	intergenic_variant	0.00199167	NA	NA	NA	NA	NA	0.891	0.891	TtoG	Transversion	NA	NA
58_T_C	58	T	C	67	2	65	DLOOP	DLOOP	0.00162955	intergenic_variant	0.00175026	NA	NA	NA	NA	NA	0.1255	0.201	TtoC	Transition	NA	NA
58_T_A	58	T	A	16	1	15	DLOOP	DLOOP	0.00162955	intergenic_variant	0.00175026	NA	NA	NA	NA	NA	0.95	0.95	TtoA	Transversion	NA	NA
59_T_C	59	T	C	73	0	73	DLOOP	DLOOP	0.00138813	intergenic_variant	0.00150884	NA	NA	NA	NA	NA	NA	NA	TtoC	Transition	NA	NA
59_T_G	59	T	G	7	0	7	DLOOP	DLOOP	0.00138813	intergenic_variant	0.00150884	NA	NA	NA	NA	NA	NA	NA	TtoG	Transversion	NA	NA
60_A_G	60	A	G	1	1	0	DLOOP	DLOOP	NA	NA	NA	NA	NA	NA	NA	NA	0.078	0.078	AtoG	Transition	NA	NA
60_T_C	60	T	C	19	0	19	DLOOP	DLOOP	0.00120707	intergenic_variant	0.00126743	NA	NA	NA	NA	NA	NA	NA	TtoC	Transition	NA	NA
60_T_A	60	T	A	1	0	1	DLOOP	DLOOP	0.00120707	intergenic_variant	0.00126743	NA	NA	NA	NA	NA	NA	NA	TtoA	Transversion	NA	NA
61_C_T	61	C	T	18	1	17	DLOOP	DLOOP	0.00108637	intergenic_variant	0.00114672	NA	NA	NA	NA	NA	0.941	0.941	CtoT	Transition	NA	NA
61_C_A	61	C	A	6	0	6	DLOOP	DLOOP	0.00108637	intergenic_variant	0.00114672	NA	NA	NA	NA	NA	NA	NA	CtoA	Transversion	NA	NA
62_G_A	62	G	A	20	0	20	DLOOP	DLOOP	0.00102601	intergenic_variant	0.00108637	NA	NA	NA	NA	NA	NA	NA	GtoA	Transition	NA	NA
62_G_C	62	G	C	7	1	6	DLOOP	DLOOP	0.00102601	intergenic_variant	0.00108637	NA	NA	NA	NA	NA	0.867	0.867	GtoC	Transversion	NA	NA
62_G_T	62	G	T	12	0	12	DLOOP	DLOOP	0.00102601	intergenic_variant	0.00108637	NA	NA	NA	NA	NA	NA	NA	GtoT	Transversion	NA	NA
63_T_C	63	T	C	72	4	68	DLOOP	DLOOP	0.00132778	intergenic_variant	0.00120707	NA	NA	NA	NA	NA	0.804	0.943	TtoC	Transition	NA	NA
63_T_G	63	T	G	1	0	1	DLOOP	DLOOP	0.00132778	intergenic_variant	0.00120707	NA	NA	NA	NA	NA	NA	NA	TtoG	Transversion	NA	NA
64_C_T	64	C	T	1124	351	773	DLOOP	DLOOP	0.00144849	intergenic_variant	0.00144849	NA	NA	NA	NA	NA	0.149	0.944	CtoT	Transition	NA	NA
65_T_C	65	T	C	13	2	11	DLOOP	DLOOP	0.0015692	intergenic_variant	0.0015692	NA	NA	NA	NA	NA	0.9315	0.94	TtoC	Transition	NA	NA
65_T_A	65	T	A	1	0	1	DLOOP	DLOOP	0.0015692	intergenic_variant	0.0015692	NA	NA	NA	NA	NA	NA	NA	TtoA	Transversion	NA	NA
65_T_G	65	T	G	2	0	2	DLOOP	DLOOP	0.0015692	intergenic_variant	0.0015692	NA	NA	NA	NA	NA	NA	NA	TtoG	Transversion	NA	NA
66_G_A	66	G	A	40	3	37	DLOOP	DLOOP	0.00181061	intergenic_variant	0.0016899	NA	NA	NA	NA	NA	0.066	0.089	GtoA	Transition	NA	NA
66_G_T	66	G	T	37	0	37	DLOOP	DLOOP	0.00181061	intergenic_variant	0.0016899	NA	NA	NA	NA	NA	NA	NA	GtoT	Transversion	NA	NA
67_G_A	67	G	A	3	1	2	DLOOP	DLOOP	0.00193132	intergenic_variant	0.00193132	NA	NA	NA	NA	NA	0.277	0.277	GtoA	Transition	NA	NA
67_G_T	67	G	T	1	1	0	DLOOP	DLOOP	0.00193132	intergenic_variant	0.00193132	NA	NA	NA	NA	NA	0.183	0.183	GtoT	Transversion	NA	NA
68_G_A	68	G	A	4	0	4	DLOOP	DLOOP	0.00211238	intergenic_variant	0.00205202	NA	NA	NA	NA	NA	NA	NA	GtoA	Transition	NA	NA
68_G_C	68	G	C	1	0	1	DLOOP	DLOOP	0.00211238	intergenic_variant	0.00205202	NA	NA	NA	NA	NA	NA	NA	GtoC	Transversion	NA	NA
69_G_A	69	G	A	1	1	0	DLOOP	DLOOP	0.00229344	intergenic_variant	0.00223309	NA	NA	NA	NA	NA	0.103	0.103	GtoA	Transition	NA	NA
70_G_A	70	G	A	1	0	1	DLOOP	DLOOP	0.0024745	intergenic_variant	0.00241415	NA	NA	NA	NA	NA	NA	NA	GtoA	Transition	NA	NA
72_T_C	72	T	C	6679	20	6659	DLOOP	DLOOP	0.00374193	intergenic_variant	0.00337981	NA	NA	NA	NA	NA	0.089	0.95	TtoC	Transition	NA	NA
72_T_A	72	T	A	36	1	35	DLOOP	DLOOP	0.00374193	intergenic_variant	0.00337981	NA	NA	NA	NA	NA	0.671	0.671	TtoA	Transversion	NA	NA
72_T_G	72	T	G	363	3	360	DLOOP	DLOOP	0.00374193	intergenic_variant	0.00337981	NA	NA	NA	NA	NA	0.1435	0.762	TtoG	Transversion	NA	NA
73_A_G	73	A	G	107128	46	107082	DLOOP	DLOOP	0.00452653	intergenic_variant	0.00392299	NA	NA	NA	NA	NA	0.799	0.95	AtoG	Transition	NA	NA
74_T_G	74	T	G	59	2	57	DLOOP	DLOOP	0.00621643	intergenic_variant	0.00446617	NA	NA	NA	NA	NA	0.4245	0.786	TtoG	Transversion	NA	NA
75_G_A	75	G	A	1	0	1	DLOOP	DLOOP	0.00802704	intergenic_variant	0.00657855	NA	NA	NA	NA	NA	NA	NA	GtoA	Transition	NA	NA
76_C_T	76	C	T	20	0	20	DLOOP	DLOOP	0.00959623	intergenic_variant	0.00863058	NA	NA	NA	NA	NA	NA	NA	CtoT	Transition	NA	NA
79_G_A	79	G	A	2	0	2	DLOOP	DLOOP	0.0170801	intergenic_variant	0.0136399	NA	NA	NA	NA	NA	NA	NA	GtoA	Transition	NA	NA
83_T_C	83	T	C	7	1	6	DLOOP	DLOOP	0.0366347	intergenic_variant	0.0316857	NA	NA	NA	NA	NA	0.122	0.122	TtoC	Transition	NA	NA
84_A_C	84	A	C	3	2	1	DLOOP	DLOOP	0.0432132	intergenic_variant	0.0380228	NA	NA	NA	NA	NA	0.3245	0.503	AtoC	Transversion	NA	NA
85_G_A	85	G	A	22	0	22	DLOOP	DLOOP	0.0461706	intergenic_variant	0.0453256	NA	NA	NA	NA	NA	NA	NA	GtoA	Transition	NA	NA
89_T_C	89	T	C	122	4	118	DLOOP	DLOOP	0.060414	intergenic_variant	0.0616211	NA	NA	NA	NA	NA	0.091	0.368	TtoC	Transition	NA	NA
90_G_A	90	G	A	1	0	1	DLOOP	DLOOP	0.0635524	intergenic_variant	0.0655441	NA	NA	NA	NA	NA	NA	NA	GtoA	Transition	NA	NA
90_G_C	90	G	C	4	0	4	DLOOP	DLOOP	0.0635524	intergenic_variant	0.0655441	NA	NA	NA	NA	NA	NA	NA	GtoC	Transversion	NA	NA
92_G_A	92	G	A	3	0	3	DLOOP	DLOOP	0.0681997	intergenic_variant	0.0704931	NA	NA	NA	NA	NA	NA	NA	GtoA	Transition	NA	NA
93_A_G	93	A	G	2998	100	2898	DLOOP	DLOOP	0.0724244	intergenic_variant	0.0726055	NA	NA	NA	NA	NA	0.2035	0.945	AtoG	Transition	NA	NA
94_G_A	94	G	A	287	3	284	DLOOP	DLOOP	0.0768302	intergenic_variant	0.0753817	NA	NA	NA	NA	NA	0.124	0.943	GtoA	Transition	NA	NA
95_A_C	95	A	C	205	8	197	DLOOP	DLOOP	0.082081	intergenic_variant	0.0792444	NA	NA	NA	NA	NA	0.083	0.531	AtoC	Transversion	NA	NA
95_A_T	95	A	T	10	1	9	DLOOP	DLOOP	0.082081	intergenic_variant	0.0792444	NA	NA	NA	NA	NA	0.151	0.151	AtoT	Transversion	NA	NA
96_C_T	96	C	T	4	0	4	DLOOP	DLOOP	0.0864265	intergenic_variant	0.0835295	NA	NA	NA	NA	NA	NA	NA	CtoT	Transition	NA	NA
96_C_A	96	C	A	2	0	2	DLOOP	DLOOP	0.0864265	intergenic_variant	0.0835295	NA	NA	NA	NA	NA	NA	NA	CtoA	Transversion	NA	NA
97_G_A	97	G	A	14	0	14	DLOOP	DLOOP	0.0898364	intergenic_variant	0.0875128	NA	NA	NA	NA	NA	NA	NA	GtoA	Transition	NA	NA
97_G_C	97	G	C	1	0	1	DLOOP	DLOOP	0.0898364	intergenic_variant	0.0875128	NA	NA	NA	NA	NA	NA	NA	GtoC	Transversion	NA	NA
98_C_T	98	C	T	4	0	4	DLOOP	DLOOP	0.094031	intergenic_variant	0.0917376	NA	NA	NA	NA	NA	NA	NA	CtoT	Transition	NA	NA
101_G_A	101	G	A	1	0	1	DLOOP	DLOOP	0.103869	intergenic_variant	0.101937	NA	NA	NA	NA	NA	NA	NA	GtoA	Transition	NA	NA
103_G_A	103	G	A	120	40	80	DLOOP	DLOOP	0.107792	intergenic_variant	0.105619	NA	NA	NA	NA	NA	0.12	0.59	GtoA	Transition	NA	NA
103_G_T	103	G	T	1	0	1	DLOOP	DLOOP	0.107792	intergenic_variant	0.105619	NA	NA	NA	NA	NA	NA	NA	GtoT	Transversion	NA	NA
106_G_A	106	G	A	2	0	2	DLOOP	DLOOP	0.105257	intergenic_variant	0.104834	NA	NA	NA	NA	NA	NA	NA	GtoA	Transition	NA	NA
108_A_G	108	A	G	10	6	4	DLOOP	DLOOP	0.103235	intergenic_variant	0.104291	NA	NA	NA	NA	NA	0.9485	0.95	AtoG	Transition	NA	NA
109_G_A	109	G	A	2	0	2	DLOOP	DLOOP	0.102269	intergenic_variant	0.10405	NA	NA	NA	NA	NA	NA	NA	GtoA	Transition	NA	NA
109_G_T	109	G	T	2	0	2	DLOOP	DLOOP	0.102269	intergenic_variant	0.10405	NA	NA	NA	NA	NA	NA	NA	GtoT	Transversion	NA	NA
111_A_G	111	A	G	57	23	34	DLOOP	DLOOP	0.104472	intergenic_variant	0.106283	NA	NA	NA	NA	NA	0.1295	0.785	AtoG	Transition	NA	NA
111_A_C	111	A	C	1	0	1	DLOOP	DLOOP	0.104472	intergenic_variant	0.106283	NA	NA	NA	NA	NA	NA	NA	AtoC	Transversion	NA	NA
113_C_T	113	C	T	15	0	15	DLOOP	DLOOP	0.103567	intergenic_variant	0.106222	NA	NA	NA	NA	NA	NA	NA	CtoT	Transition	NA	NA
114_C_T	114	C	T	1539	72	1467	DLOOP	DLOOP	0.101937	intergenic_variant	0.105347	NA	NA	NA	NA	NA	0.518	0.935	CtoT	Transition	NA	NA
114_C_A	114	C	A	6	2	4	DLOOP	DLOOP	0.101937	intergenic_variant	0.105347	NA	NA	NA	NA	NA	0.0685	0.085	CtoA	Transversion	NA	NA
114_C_G	114	C	G	1	1	0	DLOOP	DLOOP	0.101937	intergenic_variant	0.105347	NA	NA	NA	NA	NA	0.07	0.07	CtoG	Transversion	NA	NA
115_T_C	115	T	C	2	1	1	DLOOP	DLOOP	0.101636	intergenic_variant	0.105528	NA	NA	NA	NA	NA	0.215	0.215	TtoC	Transition	NA	NA
118_G_C	118	G	C	64	0	64	DLOOP	DLOOP	0.103989	intergenic_variant	0.107792	NA	NA	NA	NA	NA	NA	NA	GtoC	Transversion	NA	NA
119_T_C	119	T	C	672	10	662	DLOOP	DLOOP	0.105619	intergenic_variant	0.109663	NA	NA	NA	NA	NA	0.9355	0.949	TtoC	Transition	NA	NA
120_C_T	120	C	T	1	0	1	DLOOP	DLOOP	0.106856	intergenic_variant	0.110658	NA	NA	NA	NA	NA	NA	NA	CtoT	Transition	NA	NA
121_G_A	121	G	A	8	2	6	DLOOP	DLOOP	0.105981	intergenic_variant	0.110025	NA	NA	NA	NA	NA	0.4955	0.837	GtoA	Transition	NA	NA
121_G_C	121	G	C	18	0	18	DLOOP	DLOOP	0.105981	intergenic_variant	0.110025	NA	NA	NA	NA	NA	NA	NA	GtoC	Transversion	NA	NA
121_G_T	121	G	T	2	0	2	DLOOP	DLOOP	0.105981	intergenic_variant	0.110025	NA	NA	NA	NA	NA	NA	NA	GtoT	Transversion	NA	NA
123_A_G	123	A	G	1	0	1	DLOOP	DLOOP	0.105136	intergenic_variant	0.109964	NA	NA	NA	NA	NA	NA	NA	AtoG	Transition	NA	NA
125_T_C	125	T	C	61	0	61	DLOOP	DLOOP	0.10076	intergenic_variant	0.106735	NA	NA	NA	NA	NA	NA	NA	TtoC	Transition	NA	NA
125_T_G	125	T	G	13	2	11	DLOOP	DLOOP	0.10076	intergenic_variant	0.106735	NA	NA	NA	NA	NA	0.578	0.595	TtoG	Transversion	NA	NA
127_T_C	127	T	C	79	1	78	DLOOP	DLOOP	0.0971694	intergenic_variant	0.102903	NA	NA	NA	NA	NA	0.139	0.139	TtoC	Transition	NA	NA
128_C_T	128	C	T	6	0	6	DLOOP	DLOOP	0.095057	intergenic_variant	0.100851	NA	NA	NA	NA	NA	NA	NA	CtoT	Transition	NA	NA
129_T_C	129	T	C	1	0	1	DLOOP	DLOOP	0.0925825	intergenic_variant	0.0986179	NA	NA	NA	NA	NA	NA	NA	TtoC	Transition	NA	NA
131_T_C	131	T	C	365	1	364	DLOOP	DLOOP	0.0878749	intergenic_variant	0.095057	NA	NA	NA	NA	NA	0.814	0.814	TtoC	Transition	NA	NA
133_T_C	133	T	C	4	1	3	DLOOP	DLOOP	0.0805721	intergenic_variant	0.0896856	NA	NA	NA	NA	NA	0.884	0.884	TtoC	Transition	NA	NA
138_T_C	138	T	C	3	0	3	DLOOP	DLOOP	0.0712777	intergenic_variant	0.0813568	NA	NA	NA	NA	NA	NA	NA	TtoC	Transition	NA	NA
139_T_C	139	T	C	18	0	18	DLOOP	DLOOP	0.0716398	intergenic_variant	0.0817792	NA	NA	NA	NA	NA	NA	NA	TtoC	Transition	NA	NA
140_C_T	140	C	T	52	3	49	DLOOP	DLOOP	0.0720019	intergenic_variant	0.0822319	NA	NA	NA	NA	NA	0.363	0.625	CtoT	Transition	NA	NA
143_G_A	143	G	A	1880	23	1857	DLOOP	DLOOP	0.0735108	intergenic_variant	0.0833484	NA	NA	NA	NA	NA	0.381	0.95	GtoA	Transition	NA	NA
144_C_A	144	C	A	2	1	1	DLOOP	DLOOP	0.0748084	intergenic_variant	0.0846159	NA	NA	NA	NA	NA	0.796	0.796	CtoA	Transversion	NA	NA
146_T_C	146	T	C	20325	1560	18765	DLOOP	DLOOP	0.0776752	intergenic_variant	0.0873016	NA	NA	NA	NA	NA	0.14	0.95	TtoC	Transition	NA	NA
146_T_G	146	T	G	1	1	0	DLOOP	DLOOP	0.0776752	intergenic_variant	0.0873016	NA	NA	NA	NA	NA	0.088	0.088	TtoG	Transversion	NA	NA
146_T_A	146	T	A	17	0	17	DLOOP	DLOOP	0.0776752	intergenic_variant	0.0873016	NA	NA	NA	NA	NA	NA	NA	TtoA	Transversion	NA	NA
150_C_T	150	C	T	19443	248	19195	DLOOP	DLOOP	0.0803307	intergenic_variant	0.0898063	NA	NA	NA	NA	NA	0.2125	0.949	CtoT	Transition	NA	NA
150_C_A	150	C	A	7	1	6	DLOOP	DLOOP	0.0803307	intergenic_variant	0.0898063	NA	NA	NA	NA	NA	0.084	0.084	CtoA	Transversion	NA	NA
150_C_G	150	C	G	2	0	2	DLOOP	DLOOP	0.0803307	intergenic_variant	0.0898063	NA	NA	NA	NA	NA	NA	NA	CtoG	Transversion	NA	NA
151_C_T	151	C	T	2935	119	2816	DLOOP	DLOOP	0.0817189	intergenic_variant	0.0912547	NA	NA	NA	NA	NA	0.4915	0.95	CtoT	Transition	NA	NA
152_T_C	152	T	C	44212	1395	42817	DLOOP	DLOOP	0.0828052	intergenic_variant	0.0918885	NA	NA	NA	NA	NA	0.18	0.95	TtoC	Transition	NA	NA
152_T_G	152	T	G	1	1	0	DLOOP	DLOOP	0.0828052	intergenic_variant	0.0918885	NA	NA	NA	NA	NA	0.215	0.215	TtoG	Transversion	NA	NA
153_A_G	153	A	G	3570	46	3524	DLOOP	DLOOP	0.0843141	intergenic_variant	0.0930654	NA	NA	NA	NA	NA	0.817	0.95	AtoG	Transition	NA	NA
154_T_C	154	T	C	16	2	14	DLOOP	DLOOP	0.0866075	intergenic_variant	0.0948156	NA	NA	NA	NA	NA	0.4345	0.692	TtoC	Transition	NA	NA
155_T_C	155	T	C	5	0	5	DLOOP	DLOOP	0.0891122	intergenic_variant	0.0963848	NA	NA	NA	NA	NA	NA	NA	TtoC	Transition	NA	NA
156_A_G	156	A	G	4	0	4	DLOOP	DLOOP	0.0893838	intergenic_variant	0.0968375	NA	NA	NA	NA	NA	NA	NA	AtoG	Transition	NA	NA
158_T_C	158	T	C	9	0	9	DLOOP	DLOOP	0.0901684	intergenic_variant	0.0971091	NA	NA	NA	NA	NA	NA	NA	TtoC	Transition	NA	NA
158_T_A	158	T	A	12	1	11	DLOOP	DLOOP	0.0901684	intergenic_variant	0.0971091	NA	NA	NA	NA	NA	0.086	0.086	TtoA	Transversion	NA	NA
159_T_C	159	T	C	110	1	109	DLOOP	DLOOP	0.091134	intergenic_variant	0.0974712	NA	NA	NA	NA	NA	0.103	0.103	TtoC	Transition	NA	NA
160_A_G	160	A	G	1	1	0	DLOOP	DLOOP	0.0914962	intergenic_variant	0.0977729	NA	NA	NA	NA	NA	0.057	0.057	AtoG	Transition	NA	NA
161_T_C	161	T	C	16	0	16	DLOOP	DLOOP	0.0921601	intergenic_variant	0.0980144	NA	NA	NA	NA	NA	NA	NA	TtoC	Transition	NA	NA
165_A_G	165	A	G	16	2	14	DLOOP	DLOOP	0.0941517	intergenic_variant	0.099825	NA	NA	NA	NA	NA	0.942	0.95	AtoG	Transition	NA	NA
168_T_C	168	T	C	3	1	2	DLOOP	DLOOP	0.0821715	intergenic_variant	0.0898666	NA	NA	NA	NA	NA	0.945	0.945	TtoC	Transition	NA	NA
169_A_G	169	A	G	1	0	1	DLOOP	DLOOP	0.0759853	intergenic_variant	0.0843141	NA	NA	NA	NA	NA	NA	NA	AtoG	Transition	NA	NA
173_T_C	173	T	C	55	3	52	DLOOP	DLOOP	0.0597501	intergenic_variant	0.0681997	NA	NA	NA	NA	NA	0.424	0.844	TtoC	Transition	NA	NA
174_C_T	174	C	T	9	1	8	DLOOP	DLOOP	0.0569739	intergenic_variant	0.0651216	NA	NA	NA	NA	NA	0.054	0.054	CtoT	Transition	NA	NA
175_A_C	175	A	C	2	0	2	DLOOP	DLOOP	0.0533527	intergenic_variant	0.0606554	NA	NA	NA	NA	NA	NA	NA	AtoC	Transversion	NA	NA
177_T_C	177	T	C	3	0	3	DLOOP	DLOOP	0.0480415	intergenic_variant	0.0534432	NA	NA	NA	NA	NA	NA	NA	TtoC	Transition	NA	NA
178_A_G	178	A	G	15	0	15	DLOOP	DLOOP	0.0456877	intergenic_variant	0.0511196	NA	NA	NA	NA	NA	NA	NA	AtoG	Transition	NA	NA
179_T_C	179	T	C	5	2	3	DLOOP	DLOOP	0.0440582	intergenic_variant	0.0489468	NA	NA	NA	NA	NA	0.4745	0.89	TtoC	Transition	NA	NA
179_T_A	179	T	A	1	1	0	DLOOP	DLOOP	0.0440582	intergenic_variant	0.0489468	NA	NA	NA	NA	NA	0.055	0.055	TtoA	Transversion	NA	NA
180_T_C	180	T	C	1	0	1	DLOOP	DLOOP	0.042489	intergenic_variant	0.0462913	NA	NA	NA	NA	NA	NA	NA	TtoC	Transition	NA	NA
182_C_T	182	C	T	1718	139	1579	DLOOP	DLOOP	0.0362122	intergenic_variant	0.0386867	NA	NA	NA	NA	NA	0.133	0.947	CtoT	Transition	NA	NA
183_A_G	183	A	G	673	68	605	DLOOP	DLOOP	0.0342205	intergenic_variant	0.0359406	NA	NA	NA	NA	NA	0.114	0.948	AtoG	Transition	NA	NA
183_A_C	183	A	C	1	0	1	DLOOP	DLOOP	0.0342205	intergenic_variant	0.0359406	NA	NA	NA	NA	NA	NA	NA	AtoC	Transversion	NA	NA
183_A_T	183	A	T	3	0	3	DLOOP	DLOOP	0.0342205	intergenic_variant	0.0359406	NA	NA	NA	NA	NA	NA	NA	AtoT	Transversion	NA	NA
184_G_A	184	G	A	34	3	31	DLOOP	DLOOP	0.0307804	intergenic_variant	0.0323496	NA	NA	NA	NA	NA	0.206	0.231	GtoA	Transition	NA	NA
185_G_A	185	G	A	13811	288	13523	DLOOP	DLOOP	0.0281852	intergenic_variant	0.0293319	NA	NA	NA	NA	NA	0.849	0.95	GtoA	Transition	NA	NA
185_G_C	185	G	C	44	3	41	DLOOP	DLOOP	0.0281852	intergenic_variant	0.0293319	NA	NA	NA	NA	NA	0.64	0.879	GtoC	Transversion	NA	NA
185_G_T	185	G	T	501	1	500	DLOOP	DLOOP	0.0281852	intergenic_variant	0.0293319	NA	NA	NA	NA	NA	0.318	0.318	GtoT	Transversion	NA	NA
186_C_T	186	C	T	77	5	72	DLOOP	DLOOP	0.0264349	intergenic_variant	0.0276722	NA	NA	NA	NA	NA	0.118	0.93	CtoT	Transition	NA	NA
186_C_A	186	C	A	501	0	501	DLOOP	DLOOP	0.0264349	intergenic_variant	0.0276722	NA	NA	NA	NA	NA	NA	NA	CtoA	Transversion	NA	NA
187_G_T	187	G	T	35	1	34	DLOOP	DLOOP	0.0251373	intergenic_variant	0.026616	NA	NA	NA	NA	NA	0.054	0.054	GtoT	Transversion	NA	NA
187_G_C	187	G	C	1	0	1	DLOOP	DLOOP	0.0251373	intergenic_variant	0.026616	NA	NA	NA	NA	NA	NA	NA	GtoC	Transversion	NA	NA
188_A_G	188	A	G	3937	46	3891	DLOOP	DLOOP	0.0242622	intergenic_variant	0.0254089	NA	NA	NA	NA	NA	0.459	0.949	AtoG	Transition	NA	NA
188_A_T	188	A	T	4	0	4	DLOOP	DLOOP	0.0242622	intergenic_variant	0.0254089	NA	NA	NA	NA	NA	NA	NA	AtoT	Transversion	NA	NA
189_A_G	189	A	G	6466	376	6090	DLOOP	DLOOP	0.0234172	intergenic_variant	0.0248054	NA	NA	NA	NA	NA	0.146	0.949	AtoG	Transition	NA	NA
189_A_C	189	A	C	360	1	359	DLOOP	DLOOP	0.0234172	intergenic_variant	0.0248054	NA	NA	NA	NA	NA	0.864	0.916	AtoC	Transversion	NA	NA
189_A_T	189	A	T	9	2	7	DLOOP	DLOOP	0.0234172	intergenic_variant	0.0248054	NA	NA	NA	NA	NA	0.597	0.78	AtoT	Transversion	NA	NA
190_C_T	190	C	T	5	3	2	DLOOP	DLOOP	0.0222705	intergenic_variant	0.0242622	NA	NA	NA	NA	NA	0.156	0.364	CtoT	Transition	NA	NA
190_C_A	190	C	A	4	1	3	DLOOP	DLOOP	0.0222705	intergenic_variant	0.0242622	NA	NA	NA	NA	NA	0.062	0.062	CtoA	Transversion	NA	NA
190_C_G	190	C	G	1	0	1	DLOOP	DLOOP	0.0222705	intergenic_variant	0.0242622	NA	NA	NA	NA	NA	NA	NA	CtoG	Transversion	NA	NA
191_A_G	191	A	G	9	8	1	DLOOP	DLOOP	0.0213049	intergenic_variant	0.0233267	NA	NA	NA	NA	NA	0.6765	0.852	AtoG	Transition	NA	NA
191_A_C	191	A	C	1	0	1	DLOOP	DLOOP	0.0213049	intergenic_variant	0.0233267	NA	NA	NA	NA	NA	NA	NA	AtoC	Transversion	NA	NA
192_T_C	192	T	C	11	5	6	DLOOP	DLOOP	0.0207013	intergenic_variant	0.0228137	NA	NA	NA	NA	NA	0.105	0.278	TtoC	Transition	NA	NA
192_T_G	192	T	G	1	1	0	DLOOP	DLOOP	0.0207013	intergenic_variant	0.0228137	NA	NA	NA	NA	NA	0.074	0.074	TtoG	Transversion	NA	NA
192_T_A	192	T	A	1	0	1	DLOOP	DLOOP	0.0207013	intergenic_variant	0.0228137	NA	NA	NA	NA	NA	NA	NA	TtoA	Transversion	NA	NA
193_A_G	193	A	G	55	0	55	DLOOP	DLOOP	0.0204599	intergenic_variant	0.0225723	NA	NA	NA	NA	NA	NA	NA	AtoG	Transition	NA	NA
193_A_C	193	A	C	604	7	597	DLOOP	DLOOP	0.0204599	intergenic_variant	0.0225723	NA	NA	NA	NA	NA	0.907	0.943	AtoC	Transversion	NA	NA
194_C_T	194	C	T	2128	92	2036	DLOOP	DLOOP	0.0205203	intergenic_variant	0.022693	NA	NA	NA	NA	NA	0.53	0.949	CtoT	Transition	NA	NA
194_C_A	194	C	A	1	0	1	DLOOP	DLOOP	0.0205203	intergenic_variant	0.022693	NA	NA	NA	NA	NA	NA	NA	CtoA	Transversion	NA	NA
194_C_G	194	C	G	1	0	1	DLOOP	DLOOP	0.0205203	intergenic_variant	0.022693	NA	NA	NA	NA	NA	NA	NA	CtoG	Transversion	NA	NA
195_T_C	195	T	C	33846	654	33192	DLOOP	DLOOP	0.0210031	intergenic_variant	0.0229948	NA	NA	NA	NA	NA	0.208	0.95	TtoC	Transition	NA	NA
195_T_A	195	T	A	382	7	375	DLOOP	DLOOP	0.0210031	intergenic_variant	0.0229948	NA	NA	NA	NA	NA	0.171	0.846	TtoA	Transversion	NA	NA
195_T_G	195	T	G	3	0	3	DLOOP	DLOOP	0.0210031	intergenic_variant	0.0229948	NA	NA	NA	NA	NA	NA	NA	TtoG	Transversion	NA	NA
196_T_C	196	T	C	121	1	120	DLOOP	DLOOP	0.0217273	intergenic_variant	0.0239	NA	NA	NA	NA	NA	0.889	0.889	TtoC	Transition	NA	NA
196_T_A	196	T	A	1	1	0	DLOOP	DLOOP	0.0217273	intergenic_variant	0.0239	NA	NA	NA	NA	NA	0.205	0.205	TtoA	Transversion	NA	NA
197_A_G	197	A	G	38	1	37	DLOOP	DLOOP	0.0231758	intergenic_variant	0.024745	NA	NA	NA	NA	NA	0.535	0.535	AtoG	Transition	NA	NA
198_C_T	198	C	T	1808	116	1692	DLOOP	DLOOP	0.0242018	intergenic_variant	0.02559	NA	NA	NA	NA	NA	0.183	0.948	CtoT	Transition	NA	NA
199_T_C	199	T	C	8880	117	8763	DLOOP	DLOOP	0.0252882	intergenic_variant	0.026797	NA	NA	NA	NA	NA	0.191	0.948	TtoC	Transition	NA	NA
200_A_G	200	A	G	2196	162	2034	DLOOP	DLOOP	0.0269781	intergenic_variant	0.0281852	NA	NA	NA	NA	NA	0.232	0.949	AtoG	Transition	NA	NA
201_A_G	201	A	G	32	1	31	DLOOP	DLOOP	0.0291508	intergenic_variant	0.0302372	NA	NA	NA	NA	NA	0.891	0.891	AtoG	Transition	NA	NA
202_A_G	202	A	G	111	6	105	DLOOP	DLOOP	0.0309011	intergenic_variant	0.0321685	NA	NA	NA	NA	NA	0.2105	0.895	AtoG	Transition	NA	NA
203_G_A	203	G	A	1704	17	1687	DLOOP	DLOOP	0.0326513	intergenic_variant	0.0342205	NA	NA	NA	NA	NA	0.27	0.94	GtoA	Transition	NA	NA
203_G_C	203	G	C	8	0	8	DLOOP	DLOOP	0.0326513	intergenic_variant	0.0342205	NA	NA	NA	NA	NA	NA	NA	GtoC	Transversion	NA	NA
204_T_C	204	T	C	14178	1571	12607	DLOOP	DLOOP	0.0346732	intergenic_variant	0.036514	NA	NA	NA	NA	NA	0.107	0.948	TtoC	Transition	NA	NA
204_T_A	204	T	A	4	1	3	DLOOP	DLOOP	0.0346732	intergenic_variant	0.036514	NA	NA	NA	NA	NA	0.296	0.296	TtoA	Transversion	NA	NA
204_T_G	204	T	G	15	0	15	DLOOP	DLOOP	0.0346732	intergenic_variant	0.036514	NA	NA	NA	NA	NA	NA	NA	TtoG	Transversion	NA	NA
205_G_A	205	G	A	7	1	6	DLOOP	DLOOP	0.0363933	intergenic_variant	0.0381133	NA	NA	NA	NA	NA	0.321	0.321	GtoA	Transition	NA	NA
205_G_T	205	G	T	1	0	1	DLOOP	DLOOP	0.0363933	intergenic_variant	0.0381133	NA	NA	NA	NA	NA	NA	NA	GtoT	Transversion	NA	NA
206_T_C	206	T	C	10	0	10	DLOOP	DLOOP	0.0391695	intergenic_variant	0.0427304	NA	NA	NA	NA	NA	NA	NA	TtoC	Transition	NA	NA
207_G_A	207	G	A	8107	145	7962	DLOOP	DLOOP	0.0421872	intergenic_variant	0.0452652	NA	NA	NA	NA	NA	0.8	0.95	GtoA	Transition	NA	NA
208_T_C	208	T	C	6	0	6	DLOOP	DLOOP	0.0436961	intergenic_variant	0.0468948	NA	NA	NA	NA	NA	NA	NA	TtoC	Transition	NA	NA
209_T_C	209	T	C	15	0	15	DLOOP	DLOOP	0.0447221	intergenic_variant	0.0490675	NA	NA	NA	NA	NA	NA	NA	TtoC	Transition	NA	NA
209_T_A	209	T	A	4	0	4	DLOOP	DLOOP	0.0447221	intergenic_variant	0.0490675	NA	NA	NA	NA	NA	NA	NA	TtoA	Transversion	NA	NA
210_A_G	210	A	G	446	1	445	DLOOP	DLOOP	0.0457481	intergenic_variant	0.0505764	NA	NA	NA	NA	NA	0.923	0.939	AtoG	Transition	NA	NA
211_A_G	211	A	G	30	2	28	DLOOP	DLOOP	0.0468948	intergenic_variant	0.0518438	NA	NA	NA	NA	NA	0.0685	0.087	AtoG	Transition	NA	NA
212_T_C	212	T	C	3	0	3	DLOOP	DLOOP	0.0488261	intergenic_variant	0.0537751	NA	NA	NA	NA	NA	NA	NA	TtoC	Transition	NA	NA
214_A_G	214	A	G	257	68	189	DLOOP	DLOOP	0.0519645	intergenic_variant	0.0575171	NA	NA	NA	NA	NA	0.09	0.932	AtoG	Transition	NA	NA
214_A_T	214	A	T	1	0	1	DLOOP	DLOOP	0.0519645	intergenic_variant	0.0575171	NA	NA	NA	NA	NA	NA	NA	AtoT	Transversion	NA	NA
215_A_G	215	A	G	2153	159	1994	DLOOP	DLOOP	0.0537148	intergenic_variant	0.0601123	NA	NA	NA	NA	NA	0.115	0.949	AtoG	Transition	NA	NA
216_T_C	216	T	C	1	0	1	DLOOP	DLOOP	0.0551029	intergenic_variant	0.0617418	NA	NA	NA	NA	NA	NA	NA	TtoC	Transition	NA	NA
217_T_C	217	T	C	2382	60	2322	DLOOP	DLOOP	0.0562496	intergenic_variant	0.0629489	NA	NA	NA	NA	NA	0.231	0.949	TtoC	Transition	NA	NA
222_C_T	222	C	T	593	9	584	DLOOP	DLOOP	0.0582413	intergenic_variant	0.0656044	NA	NA	NA	NA	NA	0.8585	0.947	CtoT	Transition	NA	NA
223_G_A	223	G	A	1	1	0	DLOOP	DLOOP	NA	NA	NA	NA	NA	NA	NA	NA	0.088	0.088	GtoA	Transition	NA	NA
225_G_A	225	G	A	2411	21	2390	DLOOP	DLOOP	0.0569135	intergenic_variant	0.0634317	NA	NA	NA	NA	NA	0.861	0.948	GtoA	Transition	NA	NA
225_G_T	225	G	T	8	0	8	DLOOP	DLOOP	0.0569135	intergenic_variant	0.0634317	NA	NA	NA	NA	NA	NA	NA	GtoT	Transversion	NA	NA
226_T_C	226	T	C	1490	9	1481	DLOOP	DLOOP	0.0564307	intergenic_variant	0.0628885	NA	NA	NA	NA	NA	0.262	0.938	TtoC	Transition	NA	NA
226_T_A	226	T	A	4	0	4	DLOOP	DLOOP	0.0564307	intergenic_variant	0.0628885	NA	NA	NA	NA	NA	NA	NA	TtoA	Transversion	NA	NA
227_A_G	227	A	G	837	85	752	DLOOP	DLOOP	0.0556461	intergenic_variant	0.0619229	NA	NA	NA	NA	NA	0.672	0.949	AtoG	Transition	NA	NA
227_A_T	227	A	T	9	4	5	DLOOP	DLOOP	0.0556461	intergenic_variant	0.0619229	NA	NA	NA	NA	NA	0.1105	0.22	AtoT	Transversion	NA	NA
228_C_T	228	C	T	1	1	0	DLOOP	DLOOP	NA	NA	NA	NA	NA	NA	NA	NA	0.057	0.057	CtoT	Transition	NA	NA
228_G_A	228	G	A	12067	162	11905	DLOOP	DLOOP	0.0557064	intergenic_variant	0.0619832	NA	NA	NA	NA	NA	0.45	0.95	GtoA	Transition	NA	NA
228_G_T	228	G	T	39	11	28	DLOOP	DLOOP	0.0557064	intergenic_variant	0.0619832	NA	NA	NA	NA	NA	0.1095	0.932	GtoT	Transversion	NA	NA
229_G_A	229	G	A	6	6	0	DLOOP	DLOOP	0.0558271	intergenic_variant	0.0621945	NA	NA	NA	NA	NA	0.1255	0.439	GtoA	Transition	NA	NA
230_A_G	230	A	G	9	9	0	DLOOP	DLOOP	0.0553443	intergenic_variant	0.0616814	NA	NA	NA	NA	NA	0.551	0.736	AtoG	Transition	NA	NA
230_A_T	230	A	T	6	0	6	DLOOP	DLOOP	0.0553443	intergenic_variant	0.0616814	NA	NA	NA	NA	NA	NA	NA	AtoT	Transversion	NA	NA
234_A_G	234	A	G	926	398	528	DLOOP	DLOOP	0.0522059	intergenic_variant	0.0581809	NA	NA	NA	NA	NA	0.129	0.95	AtoG	Transition	NA	NA
235_A_G	235	A	G	779	65	714	DLOOP	DLOOP	0.0508781	intergenic_variant	0.0560686	NA	NA	NA	NA	NA	0.1465	0.946	AtoG	Transition	NA	NA
235_A_C	235	A	C	2	2	0	DLOOP	DLOOP	0.0508781	intergenic_variant	0.0560686	NA	NA	NA	NA	NA	0.17	0.27	AtoC	Transversion	NA	NA
235_A_T	235	A	T	1	1	0	DLOOP	DLOOP	0.0508781	intergenic_variant	0.0560686	NA	NA	NA	NA	NA	0.513	0.513	AtoT	Transversion	NA	NA
236_T_C	236	T	C	476	2	474	DLOOP	DLOOP	0.04949	intergenic_variant	0.0543485	NA	NA	NA	NA	NA	0.496	0.949	TtoC	Transition	NA	NA
237_A_G	237	A	G	55	32	23	DLOOP	DLOOP	0.0482829	intergenic_variant	0.0532319	NA	NA	NA	NA	NA	0.106	0.841	AtoG	Transition	NA	NA
238_A_G	238	A	G	15	7	8	DLOOP	DLOOP	0.0470759	intergenic_variant	0.0520852	NA	NA	NA	NA	NA	0.156	0.435	AtoG	Transition	NA	NA
239_T_C	239	T	C	4984	4	4980	DLOOP	DLOOP	0.0462309	intergenic_variant	0.0510592	NA	NA	NA	NA	NA	0.889	0.936	TtoC	Transition	NA	NA
240_A_G	240	A	G	164	15	149	DLOOP	DLOOP	0.0454463	intergenic_variant	0.0498521	NA	NA	NA	NA	NA	0.0995	0.944	AtoG	Transition	NA	NA
241_A_G	241	A	G	62	11	51	DLOOP	DLOOP	0.0442996	intergenic_variant	0.0482226	NA	NA	NA	NA	NA	0.115	0.853	AtoG	Transition	NA	NA
242_C_T	242	C	T	2580	4	2576	DLOOP	DLOOP	0.0427908	intergenic_variant	0.0457481	NA	NA	NA	NA	NA	0.488	0.949	CtoT	Transition	NA	NA
243_A_G	243	A	G	17	4	13	DLOOP	DLOOP	0.0416742	intergenic_variant	0.0436357	NA	NA	NA	NA	NA	0.0735	0.707	AtoG	Transition	NA	NA
243_A_C	243	A	C	1	1	0	DLOOP	DLOOP	0.0416742	intergenic_variant	0.0436357	NA	NA	NA	NA	NA	0.131	0.131	AtoC	Transversion	NA	NA
244_A_G	244	A	G	44	2	42	DLOOP	DLOOP	0.0401955	intergenic_variant	0.0427908	NA	NA	NA	NA	NA	0.0755	0.078	AtoG	Transition	NA	NA
245_T_C	245	T	C	31	24	7	DLOOP	DLOOP	0.038566	intergenic_variant	0.0410405	NA	NA	NA	NA	NA	0.126	0.451	TtoC	Transition	NA	NA
245_T_A	245	T	A	1	1	0	DLOOP	DLOOP	0.038566	intergenic_variant	0.0410405	NA	NA	NA	NA	NA	0.215	0.215	TtoA	Transversion	NA	NA
246_T_C	246	T	C	199	26	173	DLOOP	DLOOP	0.0376003	intergenic_variant	0.0388074	NA	NA	NA	NA	NA	0.13	0.901	TtoC	Transition	NA	NA
247_G_A	247	G	A	1356	13	1343	DLOOP	DLOOP	0.03754	intergenic_variant	0.0385056	NA	NA	NA	NA	NA	0.239	0.947	GtoA	Transition	NA	NA
248_A_G	248	A	G	118	4	114	DLOOP	DLOOP	0.0379021	intergenic_variant	0.0388678	NA	NA	NA	NA	NA	0.244	0.889	AtoG	Transition	NA	NA
248_A_T	248	A	T	1	1	0	DLOOP	DLOOP	0.0379021	intergenic_variant	0.0388678	NA	NA	NA	NA	NA	0.126	0.126	AtoT	Transversion	NA	NA
249_A_G	249	A	G	73	21	52	DLOOP	DLOOP	0.0384453	intergenic_variant	0.0400748	NA	NA	NA	NA	NA	0.12	0.677	AtoG	Transition	NA	NA
250_T_C	250	T	C	5746	9	5737	DLOOP	DLOOP	0.039592	intergenic_variant	0.0408594	NA	NA	NA	NA	NA	0.81	0.946	TtoC	Transition	NA	NA
251_G_A	251	G	A	89	23	66	DLOOP	DLOOP	0.0401352	intergenic_variant	0.0413423	NA	NA	NA	NA	NA	0.167	0.82	GtoA	Transition	NA	NA
251_G_C	251	G	C	3	3	0	DLOOP	DLOOP	0.0401352	intergenic_variant	0.0413423	NA	NA	NA	NA	NA	0.194	0.356	GtoC	Transversion	NA	NA
252_T_C	252	T	C	131	12	119	DLOOP	DLOOP	0.0407991	intergenic_variant	0.0421872	NA	NA	NA	NA	NA	0.1635	0.876	TtoC	Transition	NA	NA
253_C_T	253	C	T	4	4	0	DLOOP	DLOOP	0.0409801	intergenic_variant	0.0421269	NA	NA	NA	NA	NA	0.08	0.115	CtoT	Transition	NA	NA
254_T_C	254	T	C	14	4	10	DLOOP	DLOOP	0.0411009	intergenic_variant	0.0420665	NA	NA	NA	NA	NA	0.0765	0.163	TtoC	Transition	NA	NA
255_G_A	255	G	A	3	2	1	DLOOP	DLOOP	0.0412819	intergenic_variant	0.0422476	NA	NA	NA	NA	NA	0.0605	0.061	GtoA	Transition	NA	NA
256_C_T	256	C	T	35	0	35	DLOOP	DLOOP	0.0409198	intergenic_variant	0.041644	NA	NA	NA	NA	NA	NA	NA	CtoT	Transition	NA	NA
257_A_G	257	A	G	1246	9	1237	DLOOP	DLOOP	0.0405577	intergenic_variant	0.0412819	NA	NA	NA	NA	NA	0.189	0.947	AtoG	Transition	NA	NA
257_A_C	257	A	C	1	1	0	DLOOP	DLOOP	0.0405577	intergenic_variant	0.0412819	NA	NA	NA	NA	NA	0.221	0.221	AtoC	Transversion	NA	NA
258_C_T	258	C	T	14	1	13	DLOOP	DLOOP	0.0400748	intergenic_variant	0.040618	NA	NA	NA	NA	NA	0.302	0.302	CtoT	Transition	NA	NA
259_A_G	259	A	G	16	0	16	DLOOP	DLOOP	0.0395015	intergenic_variant	0.0398334	NA	NA	NA	NA	NA	NA	NA	AtoG	Transition	NA	NA
259_A_T	259	A	T	3	2	1	DLOOP	DLOOP	0.0395015	intergenic_variant	0.0398334	NA	NA	NA	NA	NA	0.1485	0.172	AtoT	Transversion	NA	NA
260_G_A	260	G	A	49	20	29	DLOOP	DLOOP	0.0396524	intergenic_variant	0.0397731	NA	NA	NA	NA	NA	0.095	0.671	GtoA	Transition	NA	NA
261_C_T	261	C	T	11	4	7	DLOOP	DLOOP	0.0390488	intergenic_variant	0.0392299	NA	NA	NA	NA	NA	0.301	0.917	CtoT	Transition	NA	NA
262_C_T	262	C	T	164	7	157	DLOOP	DLOOP	0.0382642	intergenic_variant	0.038566	NA	NA	NA	NA	NA	0.138	0.722	CtoT	Transition	NA	NA
262_C_A	262	C	A	11	2	9	DLOOP	DLOOP	0.0382642	intergenic_variant	0.038566	NA	NA	NA	NA	NA	0.328	0.344	CtoA	Transversion	NA	NA
263_A_G	263	A	G	179593	49	179544	DLOOP	DLOOP	0.0381435	intergenic_variant	0.0389885	NA	NA	NA	NA	NA	0.862	0.949	AtoG	Transition	NA	NA
263_A_C	263	A	C	4	0	4	DLOOP	DLOOP	0.0381435	intergenic_variant	0.0389885	NA	NA	NA	NA	NA	NA	NA	AtoC	Transversion	NA	NA
264_C_T	264	C	T	101	12	89	DLOOP	DLOOP	0.0381435	intergenic_variant	0.0395015	NA	NA	NA	NA	NA	0.451	0.892	CtoT	Transition	NA	NA
265_T_C	265	T	C	2	0	2	DLOOP	DLOOP	0.0386867	intergenic_variant	0.0401955	NA	NA	NA	NA	NA	NA	NA	TtoC	Transition	NA	NA
266_T_C	266	T	C	51	7	44	DLOOP	DLOOP	0.0387471	intergenic_variant	0.0405577	NA	NA	NA	NA	NA	0.103	0.298	TtoC	Transition	NA	NA
267_T_C	267	T	C	35	7	28	DLOOP	DLOOP	0.0388074	intergenic_variant	0.0409801	NA	NA	NA	NA	NA	0.168	0.806	TtoC	Transition	NA	NA
268_C_T	268	C	T	9	8	1	DLOOP	DLOOP	0.0388979	intergenic_variant	0.0412216	NA	NA	NA	NA	NA	0.1785	0.943	CtoT	Transition	NA	NA
268_C_A	268	C	A	2	1	1	DLOOP	DLOOP	0.0388979	intergenic_variant	0.0412216	NA	NA	NA	NA	NA	0.432	0.432	CtoA	Transversion	NA	NA
269_C_T	269	C	T	6	4	2	DLOOP	DLOOP	0.0392902	intergenic_variant	0.0418251	NA	NA	NA	NA	NA	0.343	0.733	CtoT	Transition	NA	NA
270_A_G	270	A	G	8	0	8	DLOOP	DLOOP	0.0395015	intergenic_variant	0.042489	NA	NA	NA	NA	NA	NA	NA	AtoG	Transition	NA	NA
271_C_T	271	C	T	119	1	118	DLOOP	DLOOP	0.0398334	intergenic_variant	0.0429718	NA	NA	NA	NA	NA	0.5605	0.895	CtoT	Transition	NA	NA
272_A_G	272	A	G	143	8	135	DLOOP	DLOOP	0.0407086	intergenic_variant	0.043515	NA	NA	NA	NA	NA	0.1455	0.712	AtoG	Transition	NA	NA
272_A_C	272	A	C	2	1	1	DLOOP	DLOOP	0.0407086	intergenic_variant	0.043515	NA	NA	NA	NA	NA	0.051	0.051	AtoC	Transversion	NA	NA
273_C_T	273	C	T	4	4	0	DLOOP	DLOOP	0.0420665	intergenic_variant	0.0440582	NA	NA	NA	NA	NA	0.0895	0.295	CtoT	Transition	NA	NA
273_C_G	273	C	G	1	1	0	DLOOP	DLOOP	0.0420665	intergenic_variant	0.0440582	NA	NA	NA	NA	NA	0.077	0.077	CtoG	Transversion	NA	NA
274_A_G	274	A	G	7	7	0	DLOOP	DLOOP	0.0423683	intergenic_variant	0.0441789	NA	NA	NA	NA	NA	0.103	0.3	AtoG	Transition	NA	NA
275_G_A	275	G	A	16	10	6	DLOOP	DLOOP	0.0427304	intergenic_variant	0.0442392	NA	NA	NA	NA	NA	0.086	0.522	GtoA	Transition	NA	NA
276_A_G	276	A	G	1	1	0	DLOOP	DLOOP	0.0430925	intergenic_variant	0.0439978	NA	NA	NA	NA	NA	0.192	0.192	AtoG	Transition	NA	NA
277_C_T	277	C	T	3	2	1	DLOOP	DLOOP	0.0426399	intergenic_variant	0.0426399	NA	NA	NA	NA	NA	0.099	0.109	CtoT	Transition	NA	NA
278_A_G	278	A	G	12	8	4	DLOOP	DLOOP	0.0418251	intergenic_variant	0.039411	NA	NA	NA	NA	NA	0.218	0.611	AtoG	Transition	NA	NA
278_A_C	278	A	C	1	1	0	DLOOP	DLOOP	0.0418251	intergenic_variant	0.039411	NA	NA	NA	NA	NA	0.111	0.111	AtoC	Transversion	NA	NA
279_T_C	279	T	C	568	21	547	DLOOP	DLOOP	0.0398938	intergenic_variant	0.0369365	NA	NA	NA	NA	NA	0.166	0.862	TtoC	Transition	NA	NA
279_T_G	279	T	G	3	1	2	DLOOP	DLOOP	0.0398938	intergenic_variant	0.0369365	NA	NA	NA	NA	NA	0.1165	0.142	TtoG	Transversion	NA	NA
280_C_T	280	C	T	49	4	45	DLOOP	DLOOP	0.0377814	intergenic_variant	0.0347034	NA	NA	NA	NA	NA	0.19	0.92	CtoT	Transition	NA	NA
280_C_G	280	C	G	45	0	45	DLOOP	DLOOP	0.0377814	intergenic_variant	0.0347034	NA	NA	NA	NA	NA	NA	NA	CtoG	Transversion	NA	NA
281_A_G	281	A	G	17	1	16	DLOOP	DLOOP	0.0370571	intergenic_variant	0.0330135	NA	NA	NA	NA	NA	0.082	0.082	AtoG	Transition	NA	NA
281_A_C	281	A	C	1	0	1	DLOOP	DLOOP	0.0370571	intergenic_variant	0.0330135	NA	NA	NA	NA	NA	NA	NA	AtoC	Transversion	NA	NA
282_T_C	282	T	C	442	3	439	DLOOP	DLOOP	0.0371175	intergenic_variant	0.0318667	NA	NA	NA	NA	NA	0.11	0.292	TtoC	Transition	NA	NA
283_A_G	283	A	G	2	0	2	DLOOP	DLOOP	0.0378418	intergenic_variant	0.031746	NA	NA	NA	NA	NA	NA	NA	AtoG	Transition	NA	NA
284_A_G	284	A	G	8	2	6	DLOOP	DLOOP	0.0393506	intergenic_variant	0.0319271	NA	NA	NA	NA	NA	0.13	0.204	AtoG	Transition	NA	NA
285_C_T	285	C	T	229	1	228	DLOOP	DLOOP	0.0397731	intergenic_variant	0.0315046	NA	NA	NA	NA	NA	0.888	0.941	CtoT	Transition	NA	NA
286_A_G	286	A	G	4	0	4	DLOOP	DLOOP	0.040618	intergenic_variant	0.0311425	NA	NA	NA	NA	NA	NA	NA	AtoG	Transition	NA	NA
287_A_G	287	A	G	95	0	95	DLOOP	DLOOP	0.0424286	intergenic_variant	0.0309916	NA	NA	NA	NA	NA	NA	NA	AtoG	Transition	NA	NA
288_A_G	288	A	G	15	1	14	DLOOP	DLOOP	0.0437564	intergenic_variant	0.0304183	NA	NA	NA	NA	NA	0.064	0.064	AtoG	Transition	NA	NA
290_A_G	290	A	G	3	0	3	DLOOP	DLOOP	0.0453256	intergenic_variant	0.0289698	NA	NA	NA	NA	NA	NA	NA	AtoG	Transition	NA	NA
291_A_G	291	A	G	6	1	5	DLOOP	DLOOP	0.0460499	intergenic_variant	0.0283059	NA	NA	NA	NA	NA	0.067	0.067	AtoG	Transition	NA	NA
291_A_T	291	A	T	13	1	12	DLOOP	DLOOP	0.0460499	intergenic_variant	0.0283059	NA	NA	NA	NA	NA	0.06	0.06	AtoT	Transversion	NA	NA
292_T_C	292	T	C	142	18	124	DLOOP	DLOOP	0.0470155	intergenic_variant	0.0277627	NA	NA	NA	NA	NA	0.223	0.919	TtoC	Transition	NA	NA
292_T_A	292	T	A	3	0	3	DLOOP	DLOOP	0.0470155	intergenic_variant	0.0277627	NA	NA	NA	NA	NA	NA	NA	TtoA	Transversion	NA	NA
293_T_C	293	T	C	163	4	159	DLOOP	DLOOP	0.0489468	intergenic_variant	0.0278834	NA	NA	NA	NA	NA	0.156	0.905	TtoC	Transition	NA	NA
294_T_C	294	T	C	146	27	119	DLOOP	DLOOP	0.0506971	intergenic_variant	0.0284869	NA	NA	NA	NA	NA	0.316	0.947	TtoC	Transition	NA	NA
294_T_A	294	T	A	1	0	1	DLOOP	DLOOP	0.0506971	intergenic_variant	0.0284869	NA	NA	NA	NA	NA	NA	NA	TtoA	Transversion	NA	NA
295_C_T	295	C	T	17173	9	17164	DLOOP	DLOOP	0.0530509	intergenic_variant	0.0295733	NA	NA	NA	NA	NA	0.1715	0.947	CtoT	Transition	NA	NA
295_C_A	295	C	A	157	1	156	DLOOP	DLOOP	0.0530509	intergenic_variant	0.0295733	NA	NA	NA	NA	NA	0.862	0.862	CtoA	Transversion	NA	NA
296_C_T	296	C	T	183	0	183	DLOOP	DLOOP	0.0563703	intergenic_variant	0.0313236	NA	NA	NA	NA	NA	NA	NA	CtoT	Transition	NA	NA
319_T_C	319	T	C	1526	3	1523	DLOOP	DLOOP	0.103507	intergenic_variant	0.0583318	NA	NA	NA	NA	NA	0.894	0.943	TtoC	Transition	NA	NA
321_T_C	321	T	C	415	0	415	DLOOP	DLOOP	0.10064	intergenic_variant	0.0618022	NA	NA	NA	NA	NA	NA	NA	TtoC	Transition	NA	NA
323_G_A	323	G	A	3	0	3	DLOOP	DLOOP	0.0978333	intergenic_variant	0.0647595	NA	NA	NA	NA	NA	NA	NA	GtoA	Transition	NA	NA
324_C_T	324	C	T	195	8	187	DLOOP	DLOOP	0.095902	intergenic_variant	0.0654234	NA	NA	NA	NA	NA	0.234	0.801	CtoT	Transition	NA	NA
325_C_T	325	C	T	395	4	391	DLOOP	DLOOP	0.0940914	intergenic_variant	0.0658459	NA	NA	NA	NA	NA	0.115	0.916	CtoT	Transition	NA	NA
326_A_G	326	A	G	43	0	43	DLOOP	DLOOP	0.0916772	intergenic_variant	0.0660873	NA	NA	NA	NA	NA	NA	NA	AtoG	Transition	NA	NA
327_C_T	327	C	T	446	3	443	DLOOP	DLOOP	0.0896252	intergenic_variant	0.0666908	NA	NA	NA	NA	NA	0.676	0.937	CtoT	Transition	NA	NA
328_A_G	328	A	G	12	3	9	DLOOP	DLOOP	0.0873318	intergenic_variant	0.0670529	NA	NA	NA	NA	NA	0.426	0.894	AtoG	Transition	NA	NA
329_G_A	329	G	A	10	0	10	DLOOP	DLOOP	0.0856419	intergenic_variant	0.0674151	NA	NA	NA	NA	NA	NA	NA	GtoA	Transition	NA	NA
330_C_T	330	C	T	1	0	1	DLOOP	DLOOP	0.0829259	intergenic_variant	0.0680186	NA	NA	NA	NA	NA	NA	NA	CtoT	Transition	NA	NA
331_A_G	331	A	G	10	1	9	DLOOP	DLOOP	0.0814473	intergenic_variant	0.0689239	NA	NA	NA	NA	NA	0.061	0.061	AtoG	Transition	NA	NA
332_C_T	332	C	T	2	0	2	DLOOP	DLOOP	0.0813568	intergenic_variant	0.0695878	NA	NA	NA	NA	NA	NA	NA	CtoT	Transition	NA	NA
333_T_C	333	T	C	49	2	47	DLOOP	DLOOP	0.0831372	intergenic_variant	0.0709156	NA	NA	NA	NA	NA	0.083	0.092	TtoC	Transition	NA	NA
334_T_C	334	T	C	40	9	31	DLOOP	DLOOP	0.0855212	intergenic_variant	0.0727262	NA	NA	NA	NA	NA	0.189	0.403	TtoC	Transition	NA	NA
335_A_G	335	A	G	168	3	165	DLOOP	DLOOP	0.0879956	intergenic_variant	0.0758646	NA	NA	NA	NA	NA	0.294	0.38	AtoG	Transition	NA	NA
335_A_T	335	A	T	1	0	1	DLOOP	DLOOP	0.0879956	intergenic_variant	0.0758646	NA	NA	NA	NA	NA	NA	NA	AtoT	Transversion	NA	NA
336_A_G	336	A	G	1	0	1	DLOOP	DLOOP	0.0912547	intergenic_variant	0.0794254	NA	NA	NA	NA	NA	NA	NA	AtoG	Transition	NA	NA
337_A_G	337	A	G	28	1	27	DLOOP	DLOOP	0.0945138	intergenic_variant	0.0858833	NA	NA	NA	NA	NA	0.544	0.544	AtoG	Transition	NA	NA
337_A_T	337	A	T	1	1	0	DLOOP	DLOOP	0.0945138	intergenic_variant	0.0858833	NA	NA	NA	NA	NA	0.157	0.157	AtoT	Transversion	NA	NA
338_C_T	338	C	T	128	17	111	DLOOP	DLOOP	0.0971091	intergenic_variant	0.0910133	NA	NA	NA	NA	NA	0.237	0.895	CtoT	Transition	NA	NA
339_A_G	339	A	G	1	1	0	DLOOP	DLOOP	0.0995836	intergenic_variant	0.0952985	NA	NA	NA	NA	NA	0.228	0.228	AtoG	Transition	NA	NA
340_C_T	340	C	T	1213	3	1210	DLOOP	DLOOP	0.106041	intergenic_variant	0.101183	NA	NA	NA	NA	NA	0.478	0.944	CtoT	Transition	NA	NA
340_C_G	340	C	G	1	1	0	DLOOP	DLOOP	0.106041	intergenic_variant	0.101183	NA	NA	NA	NA	NA	0.352	0.352	CtoG	Transversion	NA	NA
341_A_G	341	A	G	5	2	3	DLOOP	DLOOP	0.112379	intergenic_variant	0.108999	NA	NA	NA	NA	NA	0.34	0.52	AtoG	Transition	NA	NA
345_C_T	345	C	T	8	2	6	DLOOP	DLOOP	0.153751	intergenic_variant	0.157463	NA	NA	NA	NA	NA	0.2115	0.351	CtoT	Transition	NA	NA
347_G_A	347	G	A	1	1	0	DLOOP	DLOOP	0.175599	intergenic_variant	0.181001	NA	NA	NA	NA	NA	0.066	0.066	GtoA	Transition	NA	NA
348_C_T	348	C	T	1	0	1	DLOOP	DLOOP	0.18263	intergenic_variant	0.190235	NA	NA	NA	NA	NA	NA	NA	CtoT	Transition	NA	NA
351_A_G	351	A	G	1	1	0	DLOOP	DLOOP	0.206621	intergenic_variant	0.218692	NA	NA	NA	NA	NA	0.055	0.055	AtoG	Transition	NA	NA
357_A_G	357	A	G	501	0	501	DLOOP	DLOOP	0.237431	intergenic_variant	0.260336	NA	NA	NA	NA	NA	NA	NA	AtoG	Transition	NA	NA
361_A_G	361	A	G	6	3	3	DLOOP	DLOOP	0.254874	intergenic_variant	0.274428	NA	NA	NA	NA	NA	0.248	0.266	AtoG	Transition	NA	NA
364_A_G	364	A	G	2	2	0	DLOOP	DLOOP	0.237673	intergenic_variant	0.25768	NA	NA	NA	NA	NA	0.456	0.603	AtoG	Transition	NA	NA
366_G_T	366	G	T	1	1	0	DLOOP	DLOOP	0.224093	intergenic_variant	0.237944	NA	NA	NA	NA	NA	0.052	0.052	GtoT	Transversion	NA	NA
368_A_G	368	A	G	96	16	80	DLOOP	DLOOP	0.2014	intergenic_variant	0.212867	NA	NA	NA	NA	NA	0.121	0.933	AtoG	Transition	NA	NA
368_A_C	368	A	C	1	1	0	DLOOP	DLOOP	0.2014	intergenic_variant	0.212867	NA	NA	NA	NA	NA	0.717	0.717	AtoC	Transversion	NA	NA
369_C_T	369	C	T	3	2	1	DLOOP	DLOOP	0.189299	intergenic_variant	0.199831	NA	NA	NA	NA	NA	0.106	0.142	CtoT	Transition	NA	NA
370_C_T	370	C	T	3	3	0	DLOOP	DLOOP	0.178828	intergenic_variant	0.185919	NA	NA	NA	NA	NA	0.393	0.707	CtoT	Transition	NA	NA
370_C_A	370	C	A	1	0	1	DLOOP	DLOOP	0.178828	intergenic_variant	0.185919	NA	NA	NA	NA	NA	NA	NA	CtoA	Transversion	NA	NA
372_T_C	372	T	C	77	3	74	DLOOP	DLOOP	0.148832	intergenic_variant	0.157855	NA	NA	NA	NA	NA	0.067	0.108	TtoC	Transition	NA	NA
373_A_G	373	A	G	226	15	211	DLOOP	DLOOP	0.136158	intergenic_variant	0.142495	NA	NA	NA	NA	NA	0.161	0.444	AtoG	Transition	NA	NA
373_A_T	373	A	T	43	1	42	DLOOP	DLOOP	0.136158	intergenic_variant	0.142495	NA	NA	NA	NA	NA	0.525	0.948	AtoT	Transversion	NA	NA
373_A_C	373	A	C	24	0	24	DLOOP	DLOOP	0.136158	intergenic_variant	0.142495	NA	NA	NA	NA	NA	NA	NA	AtoC	Transversion	NA	NA
374_A_G	374	A	G	93	23	70	DLOOP	DLOOP	0.127437	intergenic_variant	0.133261	NA	NA	NA	NA	NA	0.158	0.911	AtoG	Transition	NA	NA
374_A_T	374	A	T	6	1	5	DLOOP	DLOOP	0.127437	intergenic_variant	0.133261	NA	NA	NA	NA	NA	0.061	0.061	AtoT	Transversion	NA	NA
375_C_T	375	C	T	24	4	20	DLOOP	DLOOP	0.118655	intergenic_variant	0.124449	NA	NA	NA	NA	NA	0.341	0.795	CtoT	Transition	NA	NA
375_C_A	375	C	A	1	1	0	DLOOP	DLOOP	0.118655	intergenic_variant	0.124449	NA	NA	NA	NA	NA	0.211	0.211	CtoA	Transversion	NA	NA
375_C_G	375	C	G	7	1	6	DLOOP	DLOOP	0.118655	intergenic_variant	0.124449	NA	NA	NA	NA	NA	0.341	0.341	CtoG	Transversion	NA	NA
376_A_G	376	A	G	15	7	8	DLOOP	DLOOP	0.113042	intergenic_variant	0.119319	NA	NA	NA	NA	NA	0.165	0.464	AtoG	Transition	NA	NA
376_A_C	376	A	C	1	1	0	DLOOP	DLOOP	0.113042	intergenic_variant	0.119319	NA	NA	NA	NA	NA	0.354	0.354	AtoC	Transversion	NA	NA
377_C_T	377	C	T	4	0	4	DLOOP	DLOOP	0.110055	intergenic_variant	0.11609	NA	NA	NA	NA	NA	NA	NA	CtoT	Transition	NA	NA
378_C_T	378	C	T	15	7	8	DLOOP	DLOOP	0.108335	intergenic_variant	0.113706	NA	NA	NA	NA	NA	0.15	0.807	CtoT	Transition	NA	NA
379_A_G	379	A	G	20	7	13	DLOOP	DLOOP	0.106404	intergenic_variant	0.111473	NA	NA	NA	NA	NA	0.123	0.275	AtoG	Transition	NA	NA
379_A_C	379	A	C	1	0	1	DLOOP	DLOOP	0.106404	intergenic_variant	0.111473	NA	NA	NA	NA	NA	NA	NA	AtoC	Transversion	NA	NA
381_C_T	381	C	T	4	0	4	DLOOP	DLOOP	0.10417	intergenic_variant	0.109331	NA	NA	NA	NA	NA	NA	NA	CtoT	Transition	NA	NA
382_C_T	382	C	T	48	0	48	DLOOP	DLOOP	0.103084	intergenic_variant	0.108274	NA	NA	NA	NA	NA	NA	NA	CtoT	Transition	NA	NA
382_C_A	382	C	A	1	0	1	DLOOP	DLOOP	0.103084	intergenic_variant	0.108274	NA	NA	NA	NA	NA	NA	NA	CtoA	Transversion	NA	NA
383_T_C	383	T	C	6	0	6	DLOOP	DLOOP	0.104593	intergenic_variant	0.109331	NA	NA	NA	NA	NA	NA	NA	TtoC	Transition	NA	NA
384_A_G	384	A	G	72	6	66	DLOOP	DLOOP	0.106766	intergenic_variant	0.111171	NA	NA	NA	NA	NA	0.2325	0.742	AtoG	Transition	NA	NA
385_A_G	385	A	G	501	84	417	DLOOP	DLOOP	0.10915	intergenic_variant	0.113405	NA	NA	NA	NA	NA	0.108	0.937	AtoG	Transition	NA	NA
389_G_A	389	G	A	1	0	1	DLOOP	DLOOP	0.116302	intergenic_variant	0.119712	NA	NA	NA	NA	NA	NA	NA	GtoA	Transition	NA	NA
390_A_G	390	A	G	17	3	14	DLOOP	DLOOP	0.116543	intergenic_variant	0.119983	NA	NA	NA	NA	NA	0.096	0.186	AtoG	Transition	NA	NA
390_A_C	390	A	C	2	1	1	DLOOP	DLOOP	0.116543	intergenic_variant	0.119983	NA	NA	NA	NA	NA	0.109	0.109	AtoC	Transversion	NA	NA
390_A_T	390	A	T	12	0	12	DLOOP	DLOOP	0.116543	intergenic_variant	0.119983	NA	NA	NA	NA	NA	NA	NA	AtoT	Transversion	NA	NA
391_T_C	391	T	C	53	0	53	DLOOP	DLOOP	0.117539	intergenic_variant	0.120828	NA	NA	NA	NA	NA	NA	NA	TtoC	Transition	NA	NA
392_T_C	392	T	C	23	0	23	DLOOP	DLOOP	0.120345	intergenic_variant	0.122578	NA	NA	NA	NA	NA	NA	NA	TtoC	Transition	NA	NA
393_T_C	393	T	C	3	0	3	DLOOP	DLOOP	0.123966	intergenic_variant	0.125777	NA	NA	NA	NA	NA	NA	NA	TtoC	Transition	NA	NA
394_C_T	394	C	T	198	5	193	DLOOP	DLOOP	0.129338	intergenic_variant	0.131028	NA	NA	NA	NA	NA	0.463	0.822	CtoT	Transition	NA	NA
394_C_A	394	C	A	1	1	0	DLOOP	DLOOP	0.129338	intergenic_variant	0.131028	NA	NA	NA	NA	NA	0.131	0.131	CtoA	Transversion	NA	NA
395_A_G	395	A	G	2	1	1	DLOOP	DLOOP	0.134227	intergenic_variant	0.136188	NA	NA	NA	NA	NA	0.658	0.658	AtoG	Transition	NA	NA
396_A_G	396	A	G	2	1	1	DLOOP	DLOOP	0.140684	intergenic_variant	0.143521	NA	NA	NA	NA	NA	0.359	0.359	AtoG	Transition	NA	NA
397_A_T	397	A	T	2	2	0	DLOOP	DLOOP	0.152091	intergenic_variant	0.154777	NA	NA	NA	NA	NA	0.1025	0.155	AtoT	Transversion	NA	NA
398_T_C	398	T	C	121	2	119	DLOOP	DLOOP	0.161929	intergenic_variant	0.165218	NA	NA	NA	NA	NA	0.09	0.1	TtoC	Transition	NA	NA
405_T_C	405	T	C	1	1	0	DLOOP	DLOOP	0.27141	intergenic_variant	0.275364	NA	NA	NA	NA	NA	0.122	0.122	TtoC	Transition	NA	NA
408_T_A	408	T	A	593	24	569	DLOOP	DLOOP	0.315861	intergenic_variant	0.316736	NA	NA	NA	NA	NA	0.1125	0.943	TtoA	Transversion	NA	NA
411_C_A	411	C	A	2	2	0	DLOOP	DLOOP	0.349387	intergenic_variant	0.352647	NA	NA	NA	NA	NA	0.061	0.063	CtoA	Transversion	NA	NA
414_T_G	414	T	G	11	8	3	DLOOP	DLOOP	0.370209	intergenic_variant	0.373469	NA	NA	NA	NA	NA	0.187	0.777	TtoG	Transversion	NA	NA
416_T_A	416	T	A	8	0	8	DLOOP	DLOOP	0.37709	intergenic_variant	0.380983	NA	NA	NA	NA	NA	NA	NA	TtoA	Transversion	NA	NA
417_G_A	417	G	A	140	1	139	DLOOP	DLOOP	0.380832	intergenic_variant	0.385992	NA	NA	NA	NA	NA	0.305	0.305	GtoA	Transition	NA	NA
418_C_T	418	C	T	72	0	72	DLOOP	DLOOP	0.381828	intergenic_variant	0.388165	NA	NA	NA	NA	NA	NA	NA	CtoT	Transition	NA	NA
419_A_G	419	A	G	2	0	2	DLOOP	DLOOP	0.386626	intergenic_variant	0.395105	NA	NA	NA	NA	NA	NA	NA	AtoG	Transition	NA	NA
420_C_A	420	C	A	2	2	0	DLOOP	DLOOP	0.393868	intergenic_variant	0.403344	NA	NA	NA	NA	NA	0.174	0.255	CtoA	Transversion	NA	NA
428_A_T	428	A	T	2	0	2	DLOOP	DLOOP	0.356268	intergenic_variant	0.3754	NA	NA	NA	NA	NA	NA	NA	AtoT	Transversion	NA	NA
430_T_C	430	T	C	40	0	40	DLOOP	DLOOP	0.316102	intergenic_variant	0.331221	NA	NA	NA	NA	NA	NA	NA	TtoC	Transition	NA	NA
431_C_T	431	C	T	5	0	5	DLOOP	DLOOP	0.29018	intergenic_variant	0.307321	NA	NA	NA	NA	NA	NA	NA	CtoT	Transition	NA	NA
431_C_A	431	C	A	10	3	7	DLOOP	DLOOP	0.29018	intergenic_variant	0.307321	NA	NA	NA	NA	NA	0.23	0.769	CtoA	Transversion	NA	NA
437_C_T	437	C	T	46	9	37	DLOOP	DLOOP	0.177862	intergenic_variant	0.188847	NA	NA	NA	NA	NA	0.216	0.905	CtoT	Transition	NA	NA
438_C_T	438	C	T	35	11	24	DLOOP	DLOOP	0.162532	intergenic_variant	0.174241	NA	NA	NA	NA	NA	0.189	0.874	CtoT	Transition	NA	NA
444_A_G	444	A	G	382	1	381	DLOOP	DLOOP	0.0760456	intergenic_variant	0.0895649	NA	NA	NA	NA	NA	0.57	0.93	AtoG	Transition	NA	NA
445_C_G	445	C	G	1	1	0	DLOOP	DLOOP	0.0654837	intergenic_variant	0.0769811	NA	NA	NA	NA	NA	0.318	0.318	CtoG	Transversion	NA	NA
446_A_G	446	A	G	1	0	1	DLOOP	DLOOP	0.059901	intergenic_variant	0.0698895	NA	NA	NA	NA	NA	NA	NA	AtoG	Transition	NA	NA
447_C_T	447	C	T	33	2	31	DLOOP	DLOOP	0.0540769	intergenic_variant	0.0644879	NA	NA	NA	NA	NA	0.197	0.34	CtoT	Transition	NA	NA
447_C_G	447	C	G	153	0	153	DLOOP	DLOOP	0.0540769	intergenic_variant	0.0644879	NA	NA	NA	NA	NA	NA	NA	CtoG	Transversion	NA	NA
448_A_G	448	A	G	1	1	0	DLOOP	DLOOP	0.0491882	intergenic_variant	0.057336	NA	NA	NA	NA	NA	0.064	0.064	AtoG	Transition	NA	NA
449_T_C	449	T	C	13	0	13	DLOOP	DLOOP	0.0451445	intergenic_variant	0.052387	NA	NA	NA	NA	NA	NA	NA	TtoC	Transition	NA	NA
450_T_C	450	T	C	8	1	7	DLOOP	DLOOP	0.040437	intergenic_variant	0.0473776	NA	NA	NA	NA	NA	0.112	0.112	TtoC	Transition	NA	NA
451_A_G	451	A	G	11	0	11	DLOOP	DLOOP	0.0347637	intergenic_variant	0.0407387	NA	NA	NA	NA	NA	NA	NA	AtoG	Transition	NA	NA
451_A_T	451	A	T	1	0	1	DLOOP	DLOOP	0.0347637	intergenic_variant	0.0407387	NA	NA	NA	NA	NA	NA	NA	AtoT	Transversion	NA	NA
452_T_C	452	T	C	2	0	2	DLOOP	DLOOP	0.0292112	intergenic_variant	0.0337377	NA	NA	NA	NA	NA	NA	NA	TtoC	Transition	NA	NA
453_T_C	453	T	C	54	0	54	DLOOP	DLOOP	0.023719	intergenic_variant	0.0275816	NA	NA	NA	NA	NA	NA	NA	TtoC	Transition	NA	NA
453_T_A	453	T	A	1	0	1	DLOOP	DLOOP	0.023719	intergenic_variant	0.0275816	NA	NA	NA	NA	NA	NA	NA	TtoA	Transversion	NA	NA
454_T_C	454	T	C	5	0	5	DLOOP	DLOOP	0.0200374	intergenic_variant	0.0239604	NA	NA	NA	NA	NA	NA	NA	TtoC	Transition	NA	NA
456_C_T	456	C	T	7272	25	7247	DLOOP	DLOOP	0.0149074	intergenic_variant	0.0173819	NA	NA	NA	NA	NA	0.357	0.943	CtoT	Transition	NA	NA
458_C_T	458	C	T	298	1	297	DLOOP	DLOOP	0.0113465	intergenic_variant	0.0123725	NA	NA	NA	NA	NA	0.765	0.765	CtoT	Transition	NA	NA
458_C_A	458	C	A	6	1	5	DLOOP	DLOOP	0.0113465	intergenic_variant	0.0123725	NA	NA	NA	NA	NA	0.058	0.058	CtoA	Transversion	NA	NA
459_C_T	459	C	T	15	1	14	DLOOP	DLOOP	0.0105015	intergenic_variant	0.0116483	NA	NA	NA	NA	NA	0.083	0.083	CtoT	Transition	NA	NA
459_C_G	459	C	G	1	0	1	DLOOP	DLOOP	0.0105015	intergenic_variant	0.0116483	NA	NA	NA	NA	NA	NA	NA	CtoG	Transversion	NA	NA
460_T_C	460	T	C	1	1	0	DLOOP	DLOOP	0.00953588	intergenic_variant	0.0108033	NA	NA	NA	NA	NA	0.214	0.214	TtoC	Transition	NA	NA
460_T_A	460	T	A	2	2	0	DLOOP	DLOOP	0.00953588	intergenic_variant	0.0108033	NA	NA	NA	NA	NA	0.4985	0.893	TtoA	Transversion	NA	NA
460_T_G	460	T	G	2	1	1	DLOOP	DLOOP	0.00953588	intergenic_variant	0.0108033	NA	NA	NA	NA	NA	0.095	0.095	TtoG	Transversion	NA	NA
461_C_T	461	C	T	75	0	75	DLOOP	DLOOP	0.00893234	intergenic_variant	0.00965659	NA	NA	NA	NA	NA	NA	NA	CtoT	Transition	NA	NA
462_C_T	462	C	T	15754	2	15752	DLOOP	DLOOP	0.00832881	intergenic_variant	0.00923411	NA	NA	NA	NA	NA	0.1005	0.95	CtoT	Transition	NA	NA
463_C_T	463	C	T	49	0	49	DLOOP	DLOOP	0.00772527	intergenic_variant	0.00869093	NA	NA	NA	NA	NA	NA	NA	CtoT	Transition	NA	NA
464_A_G	464	A	G	10	1	9	DLOOP	DLOOP	0.00736315	intergenic_variant	0.00808739	NA	NA	NA	NA	NA	0.191	0.191	AtoG	Transition	NA	NA
464_A_T	464	A	T	9	0	9	DLOOP	DLOOP	0.00736315	intergenic_variant	0.00808739	NA	NA	NA	NA	NA	NA	NA	AtoT	Transversion	NA	NA
465_C_T	465	C	T	1	1	0	DLOOP	DLOOP	0.0065182	intergenic_variant	0.00766492	NA	NA	NA	NA	NA	0.138	0.138	CtoT	Transition	NA	NA
465_C_G	465	C	G	1	1	0	DLOOP	DLOOP	0.0065182	intergenic_variant	0.00766492	NA	NA	NA	NA	NA	0.892	0.892	CtoG	Transversion	NA	NA
466_T_C	466	T	C	12	8	4	DLOOP	DLOOP	0.00585431	intergenic_variant	0.00694067	NA	NA	NA	NA	NA	0.1435	0.249	TtoC	Transition	NA	NA
467_C_T	467	C	T	19	2	17	DLOOP	DLOOP	0.00549218	intergenic_variant	0.00615607	NA	NA	NA	NA	NA	0.801	0.86	CtoT	Transition	NA	NA
468_C_T	468	C	T	8	1	7	DLOOP	DLOOP	0.00458688	intergenic_variant	0.00591466	NA	NA	NA	NA	NA	0.133	0.133	CtoT	Transition	NA	NA
468_C_A	468	C	A	2	1	1	DLOOP	DLOOP	0.00458688	intergenic_variant	0.00591466	NA	NA	NA	NA	NA	0.221	0.221	CtoA	Transversion	NA	NA
469_C_T	469	C	T	108	0	108	DLOOP	DLOOP	0.0041644	intergenic_variant	0.00464723	NA	NA	NA	NA	NA	NA	NA	CtoT	Transition	NA	NA
469_C_A	469	C	A	5	0	5	DLOOP	DLOOP	0.0041644	intergenic_variant	0.00464723	NA	NA	NA	NA	NA	NA	NA	CtoA	Transversion	NA	NA
469_C_G	469	C	G	1	0	1	DLOOP	DLOOP	0.0041644	intergenic_variant	0.00464723	NA	NA	NA	NA	NA	NA	NA	CtoG	Transversion	NA	NA
470_A_G	470	A	G	6	2	4	DLOOP	DLOOP	0.00398334	intergenic_variant	0.00452653	NA	NA	NA	NA	NA	0.1925	0.275	AtoG	Transition	NA	NA
471_T_C	471	T	C	126	9	117	DLOOP	DLOOP	0.00410405	intergenic_variant	0.00458688	NA	NA	NA	NA	NA	0.2635	0.945	TtoC	Transition	NA	NA
472_A_G	472	A	G	17	1	16	DLOOP	DLOOP	0.00428511	intergenic_variant	0.00476794	NA	NA	NA	NA	NA	0.145	0.145	AtoG	Transition	NA	NA
473_C_T	473	C	T	1	0	1	DLOOP	DLOOP	0.00440582	intergenic_variant	0.00488865	NA	NA	NA	NA	NA	NA	NA	CtoT	Transition	NA	NA
474_T_C	474	T	C	3	0	3	DLOOP	DLOOP	0.00446617	intergenic_variant	0.00506971	NA	NA	NA	NA	NA	NA	NA	TtoC	Transition	NA	NA
475_A_G	475	A	G	19	4	15	DLOOP	DLOOP	0.00470759	intergenic_variant	0.00579395	NA	NA	NA	NA	NA	0.214	0.595	AtoG	Transition	NA	NA
476_C_T	476	C	T	1	0	1	DLOOP	DLOOP	0.00476794	intergenic_variant	0.00567325	NA	NA	NA	NA	NA	NA	NA	CtoT	Transition	NA	NA
477_T_C	477	T	C	4798	1	4797	DLOOP	DLOOP	0.004949	intergenic_variant	0.00558271	NA	NA	NA	NA	NA	0.5265	0.944	TtoC	Transition	NA	NA
478_A_G	478	A	G	5	4	1	DLOOP	DLOOP	0.00488865	intergenic_variant	0.00531112	NA	NA	NA	NA	NA	0.167	0.381	AtoG	Transition	NA	NA
478_A_C	478	A	C	1	0	1	DLOOP	DLOOP	0.00488865	intergenic_variant	0.00531112	NA	NA	NA	NA	NA	NA	NA	AtoC	Transversion	NA	NA
479_A_G	479	A	G	37	3	34	DLOOP	DLOOP	0.00506971	intergenic_variant	0.00537148	NA	NA	NA	NA	NA	0.684	0.842	AtoG	Transition	NA	NA
479_A_T	479	A	T	6	0	6	DLOOP	DLOOP	0.00506971	intergenic_variant	0.00537148	NA	NA	NA	NA	NA	NA	NA	AtoT	Transversion	NA	NA
480_T_C	480	T	C	126	17	109	DLOOP	DLOOP	0.00513006	intergenic_variant	0.00525077	NA	NA	NA	NA	NA	0.168	0.67	TtoC	Transition	NA	NA
481_C_T	481	C	T	19	3	16	DLOOP	DLOOP	0.00519042	intergenic_variant	0.00500935	NA	NA	NA	NA	NA	0.232	0.739	CtoT	Transition	NA	NA
481_C_A	481	C	A	1	0	1	DLOOP	DLOOP	0.00519042	intergenic_variant	0.00500935	NA	NA	NA	NA	NA	NA	NA	CtoA	Transversion	NA	NA
482_T_C	482	T	C	2791	20	2771	DLOOP	DLOOP	0.00525077	intergenic_variant	0.004949	NA	NA	NA	NA	NA	0.302	0.867	TtoC	Transition	NA	NA
482_T_G	482	T	G	3	0	3	DLOOP	DLOOP	0.00525077	intergenic_variant	0.004949	NA	NA	NA	NA	NA	NA	NA	TtoG	Transversion	NA	NA
483_C_T	483	C	T	31	1	30	DLOOP	DLOOP	0.00537148	intergenic_variant	0.00513006	NA	NA	NA	NA	NA	0.121	0.121	CtoT	Transition	NA	NA
483_C_A	483	C	A	1	0	1	DLOOP	DLOOP	0.00537148	intergenic_variant	0.00513006	NA	NA	NA	NA	NA	NA	NA	CtoA	Transversion	NA	NA
484_A_G	484	A	G	2	2	0	DLOOP	DLOOP	0.00543183	intergenic_variant	0.00519042	NA	NA	NA	NA	NA	0.102	0.111	AtoG	Transition	NA	NA
484_A_C	484	A	C	1	1	0	DLOOP	DLOOP	0.00543183	intergenic_variant	0.00519042	NA	NA	NA	NA	NA	0.062	0.062	AtoC	Transversion	NA	NA
485_T_C	485	T	C	218	4	214	DLOOP	DLOOP	0.00555254	intergenic_variant	0.00549218	NA	NA	NA	NA	NA	0.1445	0.243	TtoC	Transition	NA	NA
486_C_T	486	C	T	1	0	1	DLOOP	DLOOP	0.00561289	intergenic_variant	0.0057336	NA	NA	NA	NA	NA	NA	NA	CtoT	Transition	NA	NA
486_C_A	486	C	A	6	2	4	DLOOP	DLOOP	0.00561289	intergenic_variant	0.0057336	NA	NA	NA	NA	NA	0.064	0.072	CtoA	Transversion	NA	NA
487_A_G	487	A	G	27	1	26	DLOOP	DLOOP	0.0057336	intergenic_variant	0.00585431	NA	NA	NA	NA	NA	0.116	0.116	AtoG	Transition	NA	NA
487_A_T	487	A	T	1	0	1	DLOOP	DLOOP	0.0057336	intergenic_variant	0.00585431	NA	NA	NA	NA	NA	NA	NA	AtoT	Transversion	NA	NA
488_A_G	488	A	G	28	2	26	DLOOP	DLOOP	0.00597501	intergenic_variant	0.00597501	NA	NA	NA	NA	NA	0.0725	0.073	AtoG	Transition	NA	NA
489_T_C	489	T	C	22573	6	22567	DLOOP	DLOOP	0.00627678	intergenic_variant	0.00609572	NA	NA	NA	NA	NA	0.097	0.947	TtoC	Transition	NA	NA
489_T_G	489	T	G	2	0	2	DLOOP	DLOOP	0.00627678	intergenic_variant	0.00609572	NA	NA	NA	NA	NA	NA	NA	TtoG	Transversion	NA	NA
490_A_G	490	A	G	3	1	2	DLOOP	DLOOP	0.0066389	intergenic_variant	0.00621643	NA	NA	NA	NA	NA	0.084	0.084	AtoG	Transition	NA	NA
490_A_T	490	A	T	28	1	27	DLOOP	DLOOP	0.0066389	intergenic_variant	0.00621643	NA	NA	NA	NA	NA	0.071	0.071	AtoT	Transversion	NA	NA
491_C_T	491	C	T	31	5	26	DLOOP	DLOOP	0.00681996	intergenic_variant	0.00633714	NA	NA	NA	NA	NA	0.273	0.924	CtoT	Transition	NA	NA
492_A_G	492	A	G	2	0	2	DLOOP	DLOOP	0.00688032	intergenic_variant	0.00639749	NA	NA	NA	NA	NA	NA	NA	AtoG	Transition	NA	NA
493_A_G	493	A	G	99	6	93	DLOOP	DLOOP	0.00706138	intergenic_variant	0.00645784	NA	NA	NA	NA	NA	0.3525	0.836	AtoG	Transition	NA	NA
503_A_G	503	A	G	31	6	25	DLOOP	DLOOP	0.00935482	intergenic_variant	0.00844951	NA	NA	NA	NA	NA	0.226	0.944	AtoG	Transition	NA	NA
503_A_C	503	A	C	1	0	1	DLOOP	DLOOP	0.00935482	intergenic_variant	0.00844951	NA	NA	NA	NA	NA	NA	NA	AtoC	Transversion	NA	NA
504_T_C	504	T	C	14	10	4	DLOOP	DLOOP	0.00941517	intergenic_variant	0.00875128	NA	NA	NA	NA	NA	0.1675	0.385	TtoC	Transition	NA	NA
504_T_A	504	T	A	2	2	0	DLOOP	DLOOP	0.00941517	intergenic_variant	0.00875128	NA	NA	NA	NA	NA	0.445	0.812	TtoA	Transversion	NA	NA
505_C_T	505	C	T	15	1	14	DLOOP	DLOOP	0.00977729	intergenic_variant	0.00905305	NA	NA	NA	NA	NA	0.166	0.166	CtoT	Transition	NA	NA
506_C_T	506	C	T	1	1	0	DLOOP	DLOOP	0.0103808	intergenic_variant	0.009385	NA	NA	NA	NA	NA	0.086	0.086	CtoT	Transition	NA	NA
507_T_C	507	T	C	3	3	0	DLOOP	DLOOP	0.0108637	intergenic_variant	0.00959623	NA	NA	NA	NA	NA	0.282	0.291	TtoC	Transition	NA	NA
508_A_G	508	A	G	2218	8	2210	DLOOP	DLOOP	0.0114068	intergenic_variant	0.0103205	NA	NA	NA	NA	NA	0.3225	0.94	AtoG	Transition	NA	NA
508_A_T	508	A	T	1	1	0	DLOOP	DLOOP	0.0114068	intergenic_variant	0.0103205	NA	NA	NA	NA	NA	0.145	0.145	AtoT	Transversion	NA	NA
509_C_T	509	C	T	17	3	14	DLOOP	DLOOP	0.0117086	intergenic_variant	0.0106826	NA	NA	NA	NA	NA	0.285	0.739	CtoT	Transition	NA	NA
510_C_T	510	C	T	19	1	18	DLOOP	DLOOP	0.0122518	intergenic_variant	0.0110447	NA	NA	NA	NA	NA	0.109	0.109	CtoT	Transition	NA	NA
511_C_T	511	C	T	176	3	173	DLOOP	DLOOP	0.0132175	intergenic_variant	0.0115275	NA	NA	NA	NA	NA	0.141	0.422	CtoT	Transition	NA	NA
511_C_A	511	C	A	1	0	1	DLOOP	DLOOP	0.0132175	intergenic_variant	0.0115275	NA	NA	NA	NA	NA	NA	NA	CtoA	Transversion	NA	NA
525_C_T	525	C	T	1	0	1	DLOOP	DLOOP	0.0452049	intergenic_variant	0.0433943	NA	NA	NA	NA	NA	NA	NA	CtoT	Transition	NA	NA
526_G_A	526	G	A	6	2	4	DLOOP	DLOOP	0.0469552	intergenic_variant	0.0467137	NA	NA	NA	NA	NA	0.091	0.125	GtoA	Transition	NA	NA
527_C_T	527	C	T	1	0	1	DLOOP	DLOOP	0.0487658	intergenic_variant	0.0496711	NA	NA	NA	NA	NA	NA	NA	CtoT	Transition	NA	NA
528_T_C	528	T	C	4	4	0	DLOOP	DLOOP	0.0503953	intergenic_variant	0.0517231	NA	NA	NA	NA	NA	0.0855	0.451	TtoC	Transition	NA	NA
529_G_A	529	G	A	16	14	2	DLOOP	DLOOP	0.0525077	intergenic_variant	0.0535337	NA	NA	NA	NA	NA	0.105	0.404	GtoA	Transition	NA	NA
531_T_C	531	T	C	7	7	0	DLOOP	DLOOP	0.056823	intergenic_variant	0.0589655	NA	NA	NA	NA	NA	0.081	0.116	TtoC	Transition	NA	NA
531_T_A	531	T	A	1	1	0	DLOOP	DLOOP	0.056823	intergenic_variant	0.0589655	NA	NA	NA	NA	NA	0.323	0.323	TtoA	Transversion	NA	NA
532_A_G	532	A	G	48	3	45	DLOOP	DLOOP	0.0584827	intergenic_variant	0.0611986	NA	NA	NA	NA	NA	0.191	0.319	AtoG	Transition	NA	NA
533_A_G	533	A	G	138	19	119	DLOOP	DLOOP	0.0605347	intergenic_variant	0.0640353	NA	NA	NA	NA	NA	0.172	0.949	AtoG	Transition	NA	NA
534_C_T	534	C	T	89	5	84	DLOOP	DLOOP	0.0625868	intergenic_variant	0.066389	NA	NA	NA	NA	NA	0.093	0.103	CtoT	Transition	NA	NA
535_C_T	535	C	T	28	2	26	DLOOP	DLOOP	0.0642163	intergenic_variant	0.0683204	NA	NA	NA	NA	NA	0.26	0.461	CtoT	Transition	NA	NA
535_C_A	535	C	A	2	0	2	DLOOP	DLOOP	0.0642163	intergenic_variant	0.0683204	NA	NA	NA	NA	NA	NA	NA	CtoA	Transversion	NA	NA
536_C_T	536	C	T	1	0	1	DLOOP	DLOOP	0.0657855	intergenic_variant	0.0699499	NA	NA	NA	NA	NA	NA	NA	CtoT	Transition	NA	NA
536_C_A	536	C	A	3	0	3	DLOOP	DLOOP	0.0657855	intergenic_variant	0.0699499	NA	NA	NA	NA	NA	NA	NA	CtoA	Transversion	NA	NA
537_C_T	537	C	T	21	5	16	DLOOP	DLOOP	0.0675961	intergenic_variant	0.0717002	NA	NA	NA	NA	NA	0.128	0.94	CtoT	Transition	NA	NA
537_C_G	537	C	G	11	0	11	DLOOP	DLOOP	0.0675961	intergenic_variant	0.0717002	NA	NA	NA	NA	NA	NA	NA	CtoG	Transversion	NA	NA
538_A_G	538	A	G	3	2	1	DLOOP	DLOOP	0.0697085	intergenic_variant	0.0744764	NA	NA	NA	NA	NA	0.165	0.251	AtoG	Transition	NA	NA
538_A_C	538	A	C	13	3	10	DLOOP	DLOOP	0.0697085	intergenic_variant	0.0744764	NA	NA	NA	NA	NA	0.067	0.907	AtoC	Transversion	NA	NA
538_A_T	538	A	T	3	0	3	DLOOP	DLOOP	0.0697085	intergenic_variant	0.0744764	NA	NA	NA	NA	NA	NA	NA	AtoT	Transversion	NA	NA
546_A_G	546	A	G	7	2	5	DLOOP	DLOOP	0.086517	intergenic_variant	0.0902287	NA	NA	NA	NA	NA	0.202	0.351	AtoG	Transition	NA	NA
547_A_G	547	A	G	19	4	15	DLOOP	DLOOP	0.0844046	intergenic_variant	0.0888406	NA	NA	NA	NA	NA	0.43	0.86	AtoG	Transition	NA	NA
548_C_T	548	C	T	32	7	25	DLOOP	DLOOP	0.0809343	intergenic_variant	0.0867282	NA	NA	NA	NA	NA	0.341	0.861	CtoT	Transition	NA	NA
548_C_A	548	C	A	3	2	1	DLOOP	DLOOP	0.0809343	intergenic_variant	0.0867282	NA	NA	NA	NA	NA	0.7495	0.763	CtoA	Transversion	NA	NA
548_C_G	548	C	G	2	0	2	DLOOP	DLOOP	0.0809343	intergenic_variant	0.0867282	NA	NA	NA	NA	NA	NA	NA	CtoG	Transversion	NA	NA
549_C_T	549	C	T	112	8	104	DLOOP	DLOOP	0.0787917	intergenic_variant	0.0851289	NA	NA	NA	NA	NA	0.4595	0.932	CtoT	Transition	NA	NA
550_A_G	550	A	G	11	2	9	DLOOP	DLOOP	0.0763474	intergenic_variant	0.083107	NA	NA	NA	NA	NA	0.3175	0.429	AtoG	Transition	NA	NA
551_A_G	551	A	G	15	7	8	DLOOP	DLOOP	0.0746877	intergenic_variant	0.0819603	NA	NA	NA	NA	NA	0.16	0.766	AtoG	Transition	NA	NA
552_C_T	552	C	T	7	0	7	DLOOP	DLOOP	0.0727262	intergenic_variant	0.0797574	NA	NA	NA	NA	NA	NA	NA	CtoT	Transition	NA	NA
552_C_A	552	C	A	38	0	38	DLOOP	DLOOP	0.0727262	intergenic_variant	0.0797574	NA	NA	NA	NA	NA	NA	NA	CtoA	Transversion	NA	NA
552_C_G	552	C	G	9	0	9	DLOOP	DLOOP	0.0727262	intergenic_variant	0.0797574	NA	NA	NA	NA	NA	NA	NA	CtoG	Transversion	NA	NA
553_C_T	553	C	T	7	2	5	DLOOP	DLOOP	0.0720623	intergenic_variant	0.0794858	NA	NA	NA	NA	NA	0.538	0.595	CtoT	Transition	NA	NA
554_A_G	554	A	G	4	2	2	DLOOP	DLOOP	0.072183	intergenic_variant	0.0798479	NA	NA	NA	NA	NA	0.357	0.588	AtoG	Transition	NA	NA
555_A_G	555	A	G	1	1	0	DLOOP	DLOOP	0.0729072	intergenic_variant	0.0811455	NA	NA	NA	NA	NA	0.075	0.075	AtoG	Transition	NA	NA
556_A_G	556	A	G	12	12	0	DLOOP	DLOOP	0.0735711	intergenic_variant	0.0824431	NA	NA	NA	NA	NA	0.076	0.172	AtoG	Transition	NA	NA
556_A_T	556	A	T	1	0	1	DLOOP	DLOOP	0.0735711	intergenic_variant	0.0824431	NA	NA	NA	NA	NA	NA	NA	AtoT	Transversion	NA	NA
557_C_T	557	C	T	1	1	0	DLOOP	DLOOP	0.0754421	intergenic_variant	0.0840123	NA	NA	NA	NA	NA	0.07	0.07	CtoT	Transition	NA	NA
560_C_T	560	C	T	7	1	6	DLOOP	DLOOP	0.0798479	intergenic_variant	0.0878146	NA	NA	NA	NA	NA	0.073	0.073	CtoT	Transition	NA	NA
564_G_T	564	G	T	1	0	1	DLOOP	DLOOP	0.0884785	intergenic_variant	0.0940914	NA	NA	NA	NA	NA	NA	NA	GtoT	Transversion	NA	NA
575_C_T	575	C	T	340	2	338	DLOOP	DLOOP	0.0973505	intergenic_variant	0.101515	NA	NA	NA	NA	NA	0.2035	0.34	CtoT	Transition	NA	NA
576_A_G	576	A	G	2	1	1	DLOOP	DLOOP	0.105317	intergenic_variant	0.108697	NA	NA	NA	NA	NA	0.813	0.813	AtoG	Transition	NA	NA
576_A_C	576	A	C	2	0	2	DLOOP	DLOOP	0.105317	intergenic_variant	0.108697	NA	NA	NA	NA	NA	NA	NA	AtoC	Transversion	NA	NA
584_T_C	584	T	C	1	1	0	TRNF	TRNA	0.188907	non_coding_transcript_exon_variant	0.192377	NA	NA	NA	NA	NA	0.068	0.068	TtoC	Transition	NA	NA
585_A_G	585	A	G	2	2	0	TRNF	TRNA	0.197658	non_coding_transcript_exon_variant	0.201913	NA	NA	NA	NA	NA	0.079	0.081	AtoG	Transition	NA	NA
586_G_A	586	G	A	2	2	0	TRNF	TRNA	0.207768	non_coding_transcript_exon_variant	0.210996	NA	NA	NA	NA	NA	0.0735	0.089	GtoA	Transition	NA	NA
586_G_C	586	G	C	1	1	0	TRNF	TRNA	0.207768	non_coding_transcript_exon_variant	0.210996	NA	NA	NA	NA	NA	0.085	0.085	GtoC	Transversion	NA	NA
588_T_C	588	T	C	1	1	0	TRNF	TRNA	0.22355	non_coding_transcript_exon_variant	0.228439	NA	NA	NA	NA	NA	0.064	0.064	TtoC	Transition	NA	NA
589_T_C	589	T	C	1	1	0	TRNF	TRNA	0.231456	non_coding_transcript_exon_variant	0.240027	NA	NA	NA	NA	NA	0.055	0.055	TtoC	Transition	NA	NA
591_C_T	591	C	T	5	4	1	TRNF	TRNA	0.247329	non_coding_transcript_exon_variant	0.257952	NA	NA	NA	NA	NA	0.103	0.508	CtoT	Transition	NA	NA
591_C_A	591	C	A	1	1	0	TRNF	TRNA	0.247329	non_coding_transcript_exon_variant	0.257952	NA	NA	NA	NA	NA	0.668	0.668	CtoA	Transversion	NA	NA
592_C_T	592	C	T	24	3	21	TRNF	TRNA	0.255537	non_coding_transcript_exon_variant	0.265013	NA	NA	NA	NA	NA	0.667	0.737	CtoT	Transition	NA	NA
593_T_C	593	T	C	580	52	528	TRNF	TRNA	0.264711	non_coding_transcript_exon_variant	0.273734	NA	NA	NA	NA	NA	0.183	0.893	TtoC	Transition	NA	NA
593_T_G	593	T	G	3	1	2	TRNF	TRNA	0.264711	non_coding_transcript_exon_variant	0.273734	NA	NA	NA	NA	NA	0.744	0.744	TtoG	Transversion	NA	NA
593_T_A	593	T	A	3	0	3	TRNF	TRNA	0.264711	non_coding_transcript_exon_variant	0.273734	NA	NA	NA	NA	NA	NA	NA	TtoA	Transversion	NA	NA
594_C_T	594	C	T	13	3	10	TRNF	TRNA	0.27986	non_coding_transcript_exon_variant	0.291508	NA	NA	NA	NA	NA	0.369	0.929	CtoT	Transition	NA	NA
595_C_T	595	C	T	7	1	6	TRNF	TRNA	0.303187	non_coding_transcript_exon_variant	0.313779	NA	NA	NA	NA	NA	0.331	0.331	CtoT	Transition	NA	NA
595_C_A	595	C	A	19	2	17	TRNF	TRNA	0.303187	non_coding_transcript_exon_variant	0.313779	NA	NA	NA	NA	NA	0.2615	0.35	CtoA	Transversion	NA	NA
596_T_C	596	T	C	68	8	60	TRNF	TRNA	0.332126	non_coding_transcript_exon_variant	0.343352	NA	NA	NA	NA	NA	0.127	0.946	TtoC	Transition	NA	NA
597_C_T	597	C	T	17	0	17	TRNF	TRNA	0.360613	non_coding_transcript_exon_variant	0.376064	NA	NA	NA	NA	NA	NA	NA	CtoT	Transition	NA	NA
597_C_A	597	C	A	1	1	0	TRNF	TRNA	0.360613	non_coding_transcript_exon_variant	0.376064	NA	NA	NA	NA	NA	0.096	0.096	CtoA	Transversion	NA	NA
601_G_A	601	G	A	1	1	0	TRNF	TRNA	0.482739	non_coding_transcript_exon_variant	0.493904	NA	NA	NA	NA	NA	0.111	0.111	GtoA	Transition	NA	NA
602_C_T	602	C	T	1	1	0	TRNF	TRNA	0.496952	non_coding_transcript_exon_variant	0.512041	NA	NA	NA	NA	NA	0.078	0.078	CtoT	Transition	NA	NA
603_A_G	603	A	G	3	2	1	TRNF	TRNA	0.508419	non_coding_transcript_exon_variant	0.523508	NA	NA	NA	NA	NA	0.2825	0.395	AtoG	Transition	NA	NA
604_A_G	604	A	G	3	3	0	TRNF	TRNA	0.52052	non_coding_transcript_exon_variant	0.536605	NA	NA	NA	NA	NA	0.071	0.093	AtoG	Transition	NA	NA
605_T_C	605	T	C	4	4	0	TRNF	TRNA	0.524775	non_coding_transcript_exon_variant	0.540709	NA	NA	NA	NA	NA	0.0805	0.152	TtoC	Transition	NA	NA
605_T_A	605	T	A	1	1	0	TRNF	TRNA	0.524775	non_coding_transcript_exon_variant	0.540709	NA	NA	NA	NA	NA	0.231	0.231	TtoA	Transversion	NA	NA
606_A_G	606	A	G	91	6	85	TRNF	TRNA	0.525318	non_coding_transcript_exon_variant	0.541191	NA	NA	NA	NA	NA	0.4855	0.75	AtoG	Transition	NA	NA
608_A_G	608	A	G	9	9	0	TRNF	TRNA	0.518861	non_coding_transcript_exon_variant	0.534221	NA	NA	NA	NA	NA	0.108	0.598	AtoG	Transition	NA	NA
608_A_T	608	A	T	1	1	0	TRNF	TRNA	0.518861	non_coding_transcript_exon_variant	0.534221	NA	NA	NA	NA	NA	0.202	0.202	AtoT	Transversion	NA	NA
610_T_C	610	T	C	2	2	0	TRNF	TRNA	0.515662	non_coding_transcript_exon_variant	0.529664	NA	NA	NA	NA	NA	0.1265	0.137	TtoC	Transition	NA	NA
614_A_G	614	A	G	3	1	2	TRNF	TRNA	0.505673	non_coding_transcript_exon_variant	0.518076	NA	NA	NA	NA	NA	0.47	0.47	AtoG	Transition	NA	NA
616_T_C	616	T	C	7	7	0	TRNF	TRNA	0.498944	non_coding_transcript_exon_variant	0.510351	NA	NA	NA	NA	NA	0.161	0.208	TtoC	Transition	NA	NA
618_T_C	618	T	C	1	1	0	TRNF	TRNA	0.49152	non_coding_transcript_exon_variant	0.498763	NA	NA	NA	NA	NA	0.093	0.093	TtoC	Transition	NA	NA
619_T_C	619	T	C	25	7	18	TRNF	TRNA	0.483946	non_coding_transcript_exon_variant	0.490072	NA	NA	NA	NA	NA	0.216	0.579	TtoC	Transition	NA	NA
621_A_G	621	A	G	9	2	7	TRNF	TRNA	0.475436	non_coding_transcript_exon_variant	0.479993	NA	NA	NA	NA	NA	0.4635	0.807	AtoG	Transition	NA	NA
622_G_A	622	G	A	10	10	0	TRNF	TRNA	0.472841	non_coding_transcript_exon_variant	0.477126	NA	NA	NA	NA	NA	0.1385	0.571	GtoA	Transition	NA	NA
624_C_T	624	C	T	2	2	0	TRNF	TRNA	0.459684	non_coding_transcript_exon_variant	0.465025	NA	NA	NA	NA	NA	0.2995	0.39	CtoT	Transition	NA	NA
626_G_A	626	G	A	1	1	0	TRNF	TRNA	0.435784	non_coding_transcript_exon_variant	0.440733	NA	NA	NA	NA	NA	0.062	0.062	GtoA	Transition	NA	NA
627_G_A	627	G	A	18	18	0	TRNF	TRNA	0.420937	non_coding_transcript_exon_variant	0.426369	NA	NA	NA	NA	NA	0.073	0.38	GtoA	Transition	NA	NA
628_C_T	628	C	T	6	5	1	TRNF	TRNA	0.403857	non_coding_transcript_exon_variant	0.410496	NA	NA	NA	NA	NA	0.462	0.669	CtoT	Transition	NA	NA
628_C_A	628	C	A	2	0	2	TRNF	TRNA	0.403857	non_coding_transcript_exon_variant	0.410496	NA	NA	NA	NA	NA	NA	NA	CtoA	Transversion	NA	NA
629_T_C	629	T	C	226	8	218	TRNF	TRNA	0.388557	non_coding_transcript_exon_variant	0.39598	NA	NA	NA	NA	NA	0.212	0.901	TtoC	Transition	NA	NA
629_T_G	629	T	G	2	1	1	TRNF	TRNA	0.388557	non_coding_transcript_exon_variant	0.39598	NA	NA	NA	NA	NA	0.703	0.703	TtoG	Transversion	NA	NA
630_C_T	630	C	T	9	2	7	TRNF	TRNA	0.379112	non_coding_transcript_exon_variant	0.386686	NA	NA	NA	NA	NA	0.235	0.286	CtoT	Transition	NA	NA
630_C_G	630	C	G	1	1	0	TRNF	TRNA	0.379112	non_coding_transcript_exon_variant	0.386686	NA	NA	NA	NA	NA	0.091	0.091	CtoG	Transversion	NA	NA
632_C_T	632	C	T	6	5	1	TRNF	TRNA	0.374826	non_coding_transcript_exon_variant	0.384091	NA	NA	NA	NA	NA	0.358	0.939	CtoT	Transition	NA	NA
633_A_G	633	A	G	22	2	20	TRNF	TRNA	0.373137	non_coding_transcript_exon_variant	0.382672	NA	NA	NA	NA	NA	0.6215	0.721	AtoG	Transition	NA	NA
633_A_T	633	A	T	1	1	0	TRNF	TRNA	0.373137	non_coding_transcript_exon_variant	0.382672	NA	NA	NA	NA	NA	0.344	0.344	AtoT	Transversion	NA	NA
634_T_C	634	T	C	34	12	22	TRNF	TRNA	0.37202	non_coding_transcript_exon_variant	0.382099	NA	NA	NA	NA	NA	0.138	0.221	TtoC	Transition	NA	NA
634_T_A	634	T	A	1	0	1	TRNF	TRNA	0.37202	non_coding_transcript_exon_variant	0.382099	NA	NA	NA	NA	NA	NA	NA	TtoA	Transversion	NA	NA
635_C_T	635	C	T	22	2	20	TRNF	TRNA	0.377331	non_coding_transcript_exon_variant	0.387199	NA	NA	NA	NA	NA	0.2215	0.283	CtoT	Transition	NA	NA
636_A_G	636	A	G	149	8	141	TRNF	TRNA	0.385298	non_coding_transcript_exon_variant	0.39589	NA	NA	NA	NA	NA	0.093	0.461	AtoG	Transition	NA	NA
636_A_C	636	A	C	2	1	1	TRNF	TRNA	0.385298	non_coding_transcript_exon_variant	0.39589	NA	NA	NA	NA	NA	0.097	0.097	AtoC	Transversion	NA	NA
636_A_T	636	A	T	1	0	1	TRNF	TRNA	0.385298	non_coding_transcript_exon_variant	0.39589	NA	NA	NA	NA	NA	NA	NA	AtoT	Transversion	NA	NA
641_A_G	641	A	G	1	1	0	TRNF	TRNA	0.43171	non_coding_transcript_exon_variant	0.441366	NA	NA	NA	NA	NA	0.055	0.055	AtoG	Transition	NA	NA
644_A_G	644	A	G	109	9	100	TRNF	TRNA	0.458869	non_coding_transcript_exon_variant	0.470397	NA	NA	NA	NA	NA	0.113	0.87	AtoG	Transition	NA	NA
645_A_G	645	A	G	2	2	0	TRNF	TRNA	0.473173	non_coding_transcript_exon_variant	0.482528	NA	NA	NA	NA	NA	0.1995	0.247	AtoG	Transition	NA	NA
647_A_G	647	A	G	4	0	4	TRNF	TRNA	0.491852	non_coding_transcript_exon_variant	0.50338	NA	NA	NA	NA	NA	NA	NA	AtoG	Transition	NA	NA
648_A_G	648	A	G	5	1	4	RNR1	RRNA	0.504496	non_coding_transcript_exon_variant	0.519343	NA	NA	NA	NA	NA	0.327	0.327	AtoG	Transition	NA	NA
650_T_C	650	T	C	31	15	16	RNR1	RRNA	0.533708	non_coding_transcript_exon_variant	0.546472	NA	NA	NA	NA	NA	0.13	0.668	TtoC	Transition	NA	NA
653_G_A	653	G	A	6	6	0	RNR1	RRNA	0.56832	non_coding_transcript_exon_variant	0.577675	NA	NA	NA	NA	NA	0.065	0.07	GtoA	Transition	NA	NA
654_T_C	654	T	C	13	10	3	RNR1	RRNA	0.578067	non_coding_transcript_exon_variant	0.589867	NA	NA	NA	NA	NA	0.0865	0.11	TtoC	Transition	NA	NA
655_T_C	655	T	C	2	2	0	RNR1	RRNA	0.589474	non_coding_transcript_exon_variant	0.602963	NA	NA	NA	NA	NA	0.191	0.296	TtoC	Transition	NA	NA
656_T_C	656	T	C	7	0	7	RNR1	RRNA	0.601364	non_coding_transcript_exon_variant	0.616905	NA	NA	NA	NA	NA	NA	NA	TtoC	Transition	NA	NA
657_G_A	657	G	A	10	10	0	RNR1	RRNA	0.612077	non_coding_transcript_exon_variant	0.627135	NA	NA	NA	NA	NA	0.113	0.321	GtoA	Transition	NA	NA
658_G_A	658	G	A	6	6	0	RNR1	RRNA	0.625988	non_coding_transcript_exon_variant	0.637908	NA	NA	NA	NA	NA	0.066	0.301	GtoA	Transition	NA	NA
659_T_C	659	T	C	11	10	1	RNR1	RRNA	0.635253	non_coding_transcript_exon_variant	0.645543	NA	NA	NA	NA	NA	0.0825	0.732	TtoC	Transition	NA	NA
662_T_C	662	T	C	16	1	15	RNR1	RRNA	0.632205	non_coding_transcript_exon_variant	0.640624	NA	NA	NA	NA	NA	0.066	0.066	TtoC	Transition	NA	NA
663_A_G	663	A	G	426	3	423	RNR1	RRNA	0.62973	non_coding_transcript_exon_variant	0.638421	NA	NA	NA	NA	NA	0.8575	0.944	AtoG	Transition	NA	NA
664_G_A	664	G	A	5	5	0	RNR1	RRNA	0.627527	non_coding_transcript_exon_variant	0.636309	NA	NA	NA	NA	NA	0.056	0.166	GtoA	Transition	NA	NA
665_C_T	665	C	T	1	1	0	RNR1	RRNA	0.620375	non_coding_transcript_exon_variant	0.628825	NA	NA	NA	NA	NA	0.074	0.074	CtoT	Transition	NA	NA
667_T_C	667	T	C	1	1	0	RNR1	RRNA	0.598075	non_coding_transcript_exon_variant	0.606977	NA	NA	NA	NA	NA	0.057	0.057	TtoC	Transition	NA	NA
668_T_C	668	T	C	2	2	0	RNR1	RRNA	0.587392	non_coding_transcript_exon_variant	0.594061	NA	NA	NA	NA	NA	0.149	0.194	TtoC	Transition	NA	NA
669_T_C	669	T	C	266	5	261	RNR1	RRNA	0.576679	non_coding_transcript_exon_variant	0.582353	NA	NA	NA	NA	NA	0.064	0.188	TtoC	Transition	NA	NA
671_T_C	671	T	C	1	1	0	RNR1	RRNA	0.565333	non_coding_transcript_exon_variant	0.569648	NA	NA	NA	NA	NA	0.192	0.192	TtoC	Transition	NA	NA
673_T_C	673	T	C	4	4	0	RNR1	RRNA	0.550456	non_coding_transcript_exon_variant	0.555043	NA	NA	NA	NA	NA	0.069	0.082	TtoC	Transition	NA	NA
674_T_C	674	T	C	2	2	0	RNR1	RRNA	0.54095	non_coding_transcript_exon_variant	0.547046	NA	NA	NA	NA	NA	0.122	0.127	TtoC	Transition	NA	NA
675_A_G	675	A	G	6	4	2	RNR1	RRNA	0.529453	non_coding_transcript_exon_variant	0.537842	NA	NA	NA	NA	NA	0.164	0.266	AtoG	Transition	NA	NA
676_G_A	676	G	A	24	12	12	RNR1	RRNA	0.522452	non_coding_transcript_exon_variant	0.529905	NA	NA	NA	NA	NA	0.109	0.801	GtoA	Transition	NA	NA
678_T_C	678	T	C	23	10	13	RNR1	RRNA	0.508781	non_coding_transcript_exon_variant	0.516295	NA	NA	NA	NA	NA	0.12	0.906	TtoC	Transition	NA	NA
679_C_T	679	C	T	17	2	15	RNR1	RRNA	0.50166	non_coding_transcript_exon_variant	0.508691	NA	NA	NA	NA	NA	0.587	0.938	CtoT	Transition	NA	NA
679_C_A	679	C	A	8	1	7	RNR1	RRNA	0.50166	non_coding_transcript_exon_variant	0.508691	NA	NA	NA	NA	NA	0.378	0.378	CtoA	Transversion	NA	NA
680_T_C	680	T	C	151	2	149	RNR1	RRNA	0.499638	non_coding_transcript_exon_variant	0.506066	NA	NA	NA	NA	NA	0.082	0.893	TtoC	Transition	NA	NA
681_T_C	681	T	C	23	6	17	RNR1	RRNA	0.498039	non_coding_transcript_exon_variant	0.503923	NA	NA	NA	NA	NA	0.226	0.923	TtoC	Transition	NA	NA
683_G_A	683	G	A	3	3	0	RNR1	RRNA	0.497918	non_coding_transcript_exon_variant	0.503712	NA	NA	NA	NA	NA	0.087	0.218	GtoA	Transition	NA	NA
684_T_C	684	T	C	10	6	4	RNR1	RRNA	0.496801	non_coding_transcript_exon_variant	0.502173	NA	NA	NA	NA	NA	0.1595	0.911	TtoC	Transition	NA	NA
686_A_G	686	A	G	4	3	1	RNR1	RRNA	0.490585	non_coding_transcript_exon_variant	0.494598	NA	NA	NA	NA	NA	0.24	0.675	AtoG	Transition	NA	NA
687_G_A	687	G	A	2	2	0	RNR1	RRNA	0.490193	non_coding_transcript_exon_variant	0.494085	NA	NA	NA	NA	NA	0.148	0.151	GtoA	Transition	NA	NA
688_A_G	688	A	G	2	2	0	RNR1	RRNA	0.488291	non_coding_transcript_exon_variant	0.492184	NA	NA	NA	NA	NA	0.1105	0.169	AtoG	Transition	NA	NA
688_A_T	688	A	T	1	1	0	RNR1	RRNA	0.488291	non_coding_transcript_exon_variant	0.492184	NA	NA	NA	NA	NA	0.228	0.228	AtoT	Transversion	NA	NA
689_T_C	689	T	C	8	4	4	RNR1	RRNA	0.487748	non_coding_transcript_exon_variant	0.49149	NA	NA	NA	NA	NA	0.357	0.791	TtoC	Transition	NA	NA
690_T_C	690	T	C	2	1	1	RNR1	RRNA	0.489378	non_coding_transcript_exon_variant	0.492818	NA	NA	NA	NA	NA	0.057	0.057	TtoC	Transition	NA	NA
691_A_G	691	A	G	1	1	0	RNR1	RRNA	0.493331	non_coding_transcript_exon_variant	0.495232	NA	NA	NA	NA	NA	0.346	0.346	AtoG	Transition	NA	NA
693_A_G	693	A	G	2	2	0	RNR1	RRNA	0.483433	non_coding_transcript_exon_variant	0.483705	NA	NA	NA	NA	NA	0.07	0.087	AtoG	Transition	NA	NA
695_A_G	695	A	G	1	1	0	RNR1	RRNA	0.459382	non_coding_transcript_exon_variant	0.459141	NA	NA	NA	NA	NA	0.134	0.134	AtoG	Transition	NA	NA
701_G_A	701	G	A	3	3	0	RNR1	RRNA	0.382099	non_coding_transcript_exon_variant	0.37549	NA	NA	NA	NA	NA	0.095	0.145	GtoA	Transition	NA	NA
702_C_T	702	C	T	3	1	2	RNR1	RRNA	0.359406	non_coding_transcript_exon_variant	0.356298	NA	NA	NA	NA	NA	0.051	0.051	CtoT	Transition	NA	NA
702_C_A	702	C	A	2	1	1	RNR1	RRNA	0.359406	non_coding_transcript_exon_variant	0.356298	NA	NA	NA	NA	NA	0.328	0.328	CtoA	Transversion	NA	NA
703_A_G	703	A	G	1	1	0	RNR1	RRNA	0.346189	non_coding_transcript_exon_variant	0.3413	NA	NA	NA	NA	NA	0.222	0.222	AtoG	Transition	NA	NA
703_A_C	703	A	C	1	1	0	RNR1	RRNA	0.346189	non_coding_transcript_exon_variant	0.3413	NA	NA	NA	NA	NA	0.08	0.08	AtoC	Transversion	NA	NA
703_A_T	703	A	T	1	1	0	RNR1	RRNA	0.346189	non_coding_transcript_exon_variant	0.3413	NA	NA	NA	NA	NA	0.127	0.127	AtoT	Transversion	NA	NA
704_T_C	704	T	C	9	9	0	RNR1	RRNA	0.335627	non_coding_transcript_exon_variant	0.328897	NA	NA	NA	NA	NA	0.08	0.14	TtoC	Transition	NA	NA
707_C_T	707	C	T	3	1	2	RNR1	RRNA	0.292595	non_coding_transcript_exon_variant	0.286439	NA	NA	NA	NA	NA	0.078	0.078	CtoT	Transition	NA	NA
709_G_A	709	G	A	29132	227	28905	RNR1	RRNA	0.264259	non_coding_transcript_exon_variant	0.258827	NA	NA	NA	NA	NA	0.235	0.95	GtoA	Transition	NA	NA
709_G_C	709	G	C	10	2	8	RNR1	RRNA	0.264259	non_coding_transcript_exon_variant	0.258827	NA	NA	NA	NA	NA	0.084	0.092	GtoC	Transversion	NA	NA
710_T_C	710	T	C	593	14	579	RNR1	RRNA	0.24739	non_coding_transcript_exon_variant	0.243708	NA	NA	NA	NA	NA	0.2665	0.937	TtoC	Transition	NA	NA
711_T_C	711	T	C	65	8	57	RNR1	RRNA	0.233991	non_coding_transcript_exon_variant	0.229374	NA	NA	NA	NA	NA	0.132	0.937	TtoC	Transition	NA	NA
712_C_A	712	C	A	4	0	4	RNR1	RRNA	0.224817	non_coding_transcript_exon_variant	0.219959	NA	NA	NA	NA	NA	NA	NA	CtoA	Transversion	NA	NA
713_C_T	713	C	T	1	0	1	RNR1	RRNA	0.216126	non_coding_transcript_exon_variant	0.209608	NA	NA	NA	NA	NA	NA	NA	CtoT	Transition	NA	NA
714_A_G	714	A	G	36	1	35	RNR1	RRNA	0.205776	non_coding_transcript_exon_variant	0.200223	NA	NA	NA	NA	NA	0.053	0.053	AtoG	Transition	NA	NA
715_G_A	715	G	A	2	2	0	RNR1	RRNA	0.197175	non_coding_transcript_exon_variant	0.192257	NA	NA	NA	NA	NA	0.098	0.117	GtoA	Transition	NA	NA
716_T_C	716	T	C	2	2	0	RNR1	RRNA	0.188545	non_coding_transcript_exon_variant	0.18432	NA	NA	NA	NA	NA	0.0535	0.054	TtoC	Transition	NA	NA
716_T_G	716	T	G	1	1	0	RNR1	RRNA	0.188545	non_coding_transcript_exon_variant	0.18432	NA	NA	NA	NA	NA	0.067	0.067	TtoG	Transversion	NA	NA
717_G_A	717	G	A	4	4	0	RNR1	RRNA	0.180578	non_coding_transcript_exon_variant	0.17581	NA	NA	NA	NA	NA	0.0845	0.26	GtoA	Transition	NA	NA
718_A_G	718	A	G	2	2	0	RNR1	RRNA	0.173034	non_coding_transcript_exon_variant	0.167994	NA	NA	NA	NA	NA	0.0755	0.076	AtoG	Transition	NA	NA
718_A_T	718	A	T	1	1	0	RNR1	RRNA	0.173034	non_coding_transcript_exon_variant	0.167994	NA	NA	NA	NA	NA	0.051	0.051	AtoT	Transversion	NA	NA
719_G_A	719	G	A	53	3	50	RNR1	RRNA	0.161567	non_coding_transcript_exon_variant	0.159092	NA	NA	NA	NA	NA	0.1545	0.854	GtoA	Transition	NA	NA
720_T_C	720	T	C	22	9	13	RNR1	RRNA	0.152031	non_coding_transcript_exon_variant	0.147142	NA	NA	NA	NA	NA	0.137	0.369	TtoC	Transition	NA	NA
721_T_C	721	T	C	154	17	137	RNR1	RRNA	0.141137	non_coding_transcript_exon_variant	0.138119	NA	NA	NA	NA	NA	0.134	0.863	TtoC	Transition	NA	NA
721_T_A	721	T	A	3	0	3	RNR1	RRNA	0.141137	non_coding_transcript_exon_variant	0.138119	NA	NA	NA	NA	NA	NA	NA	TtoA	Transversion	NA	NA
722_C_T	722	C	T	57	4	53	RNR1	RRNA	0.136339	non_coding_transcript_exon_variant	0.132537	NA	NA	NA	NA	NA	0.2285	0.807	CtoT	Transition	NA	NA
723_A_G	723	A	G	930	17	913	RNR1	RRNA	0.13139	non_coding_transcript_exon_variant	0.127739	NA	NA	NA	NA	NA	0.336	0.949	AtoG	Transition	NA	NA
723_A_C	723	A	C	346	3	343	RNR1	RRNA	0.13139	non_coding_transcript_exon_variant	0.127739	NA	NA	NA	NA	NA	0.1055	0.3	AtoC	Transversion	NA	NA
723_A_T	723	A	T	4	2	2	RNR1	RRNA	0.13139	non_coding_transcript_exon_variant	0.127739	NA	NA	NA	NA	NA	0.685	0.92	AtoT	Transversion	NA	NA
726_C_T	726	C	T	3	2	1	RNR1	RRNA	0.12463	non_coding_transcript_exon_variant	0.122518	NA	NA	NA	NA	NA	0.5075	0.716	CtoT	Transition	NA	NA
727_T_C	727	T	C	3	3	0	RNR1	RRNA	0.122307	non_coding_transcript_exon_variant	0.121311	NA	NA	NA	NA	NA	0.1135	0.123	TtoC	Transition	NA	NA
728_C_T	728	C	T	1	1	0	RNR1	RRNA	0.120436	non_coding_transcript_exon_variant	0.119712	NA	NA	NA	NA	NA	0.296	0.296	CtoT	Transition	NA	NA
728_C_A	728	C	A	1	1	0	RNR1	RRNA	0.120436	non_coding_transcript_exon_variant	0.119712	NA	NA	NA	NA	NA	0.055	0.055	CtoA	Transversion	NA	NA
729_T_C	729	T	C	42	11	31	RNR1	RRNA	0.118414	non_coding_transcript_exon_variant	0.118354	NA	NA	NA	NA	NA	0.183	0.535	TtoC	Transition	NA	NA
730_A_G	730	A	G	3	3	0	RNR1	RRNA	0.116664	non_coding_transcript_exon_variant	0.117146	NA	NA	NA	NA	NA	0.373	0.789	AtoG	Transition	NA	NA
731_A_G	731	A	G	28	2	26	RNR1	RRNA	0.115155	non_coding_transcript_exon_variant	0.115819	NA	NA	NA	NA	NA	0.069	0.069	AtoG	Transition	NA	NA
732_A_G	732	A	G	59	4	55	RNR1	RRNA	0.114853	non_coding_transcript_exon_variant	0.115698	NA	NA	NA	NA	NA	0.0815	0.099	AtoG	Transition	NA	NA
733_T_C	733	T	C	1	1	0	RNR1	RRNA	0.11431	non_coding_transcript_exon_variant	0.115336	NA	NA	NA	NA	NA	0.494	0.494	TtoC	Transition	NA	NA
734_C_T	734	C	T	1	1	0	RNR1	RRNA	0.113465	non_coding_transcript_exon_variant	0.114672	NA	NA	NA	NA	NA	0.052	0.052	CtoT	Transition	NA	NA
735_A_G	735	A	G	69	3	66	RNR1	RRNA	0.113223	non_coding_transcript_exon_variant	0.114581	NA	NA	NA	NA	NA	0.154	0.344	AtoG	Transition	NA	NA
736_C_T	736	C	T	5	4	1	RNR1	RRNA	0.114732	non_coding_transcript_exon_variant	0.115155	NA	NA	NA	NA	NA	0.3015	0.861	CtoT	Transition	NA	NA
737_C_T	737	C	T	4	2	2	RNR1	RRNA	0.117267	non_coding_transcript_exon_variant	0.117297	NA	NA	NA	NA	NA	0.256	0.93	CtoT	Transition	NA	NA
738_A_G	738	A	G	11	2	9	RNR1	RRNA	0.120707	non_coding_transcript_exon_variant	0.119712	NA	NA	NA	NA	NA	0.518	0.921	AtoG	Transition	NA	NA
738_A_C	738	A	C	21	2	19	RNR1	RRNA	0.120707	non_coding_transcript_exon_variant	0.119712	NA	NA	NA	NA	NA	0.1375	0.174	AtoC	Transversion	NA	NA
739_C_T	739	C	T	122	5	117	RNR1	RRNA	0.125053	non_coding_transcript_exon_variant	0.122639	NA	NA	NA	NA	NA	0.3625	0.921	CtoT	Transition	NA	NA
740_G_A	740	G	A	7	4	3	RNR1	RRNA	0.129821	non_coding_transcript_exon_variant	0.126411	NA	NA	NA	NA	NA	0.0775	0.085	GtoA	Transition	NA	NA
741_A_G	741	A	G	5	5	0	RNR1	RRNA	0.133382	non_coding_transcript_exon_variant	0.130304	NA	NA	NA	NA	NA	0.102	0.221	AtoG	Transition	NA	NA
742_T_C	742	T	C	96	12	84	RNR1	RRNA	0.136399	non_coding_transcript_exon_variant	0.132838	NA	NA	NA	NA	NA	0.347	0.813	TtoC	Transition	NA	NA
743_C_T	743	C	T	9	0	9	RNR1	RRNA	0.139357	non_coding_transcript_exon_variant	0.135524	NA	NA	NA	NA	NA	NA	NA	CtoT	Transition	NA	NA
744_A_G	744	A	G	1	1	0	RNR1	RRNA	0.142103	non_coding_transcript_exon_variant	0.138572	NA	NA	NA	NA	NA	0.064	0.064	AtoG	Transition	NA	NA
745_A_G	745	A	G	350	5	345	RNR1	RRNA	0.14497	non_coding_transcript_exon_variant	0.141137	NA	NA	NA	NA	NA	0.316	0.837	AtoG	Transition	NA	NA
746_A_G	746	A	G	15	5	10	RNR1	RRNA	0.149798	non_coding_transcript_exon_variant	0.144788	NA	NA	NA	NA	NA	0.102	0.122	AtoG	Transition	NA	NA
746_A_T	746	A	T	1	1	0	RNR1	RRNA	0.149798	non_coding_transcript_exon_variant	0.144788	NA	NA	NA	NA	NA	0.17	0.17	AtoT	Transversion	NA	NA
747_A_G	747	A	G	8	5	3	RNR1	RRNA	0.156316	non_coding_transcript_exon_variant	0.148953	NA	NA	NA	NA	NA	0.081	0.11	AtoG	Transition	NA	NA
748_G_A	748	G	A	23	13	10	RNR1	RRNA	0.16208	non_coding_transcript_exon_variant	0.156316	NA	NA	NA	NA	NA	0.1215	0.637	GtoA	Transition	NA	NA
749_G_A	749	G	A	24	8	16	RNR1	RRNA	0.170741	non_coding_transcript_exon_variant	0.163679	NA	NA	NA	NA	NA	0.145	0.894	GtoA	Transition	NA	NA
750_A_G	750	A	G	191564	14	191550	RNR1	RRNA	0.178134	non_coding_transcript_exon_variant	0.170197	NA	NA	NA	NA	NA	0.8345	0.949	AtoG	Transition	NA	NA
751_A_G	751	A	G	148	0	148	RNR1	RRNA	0.185588	non_coding_transcript_exon_variant	0.177892	NA	NA	NA	NA	NA	NA	NA	AtoG	Transition	NA	NA
751_A_C	751	A	C	1	1	0	RNR1	RRNA	0.185588	non_coding_transcript_exon_variant	0.177892	NA	NA	NA	NA	NA	0.094	0.094	AtoC	Transversion	NA	NA
751_A_T	751	A	T	82	1	81	RNR1	RRNA	0.185588	non_coding_transcript_exon_variant	0.177892	NA	NA	NA	NA	NA	0.627	0.627	AtoT	Transversion	NA	NA
752_C_T	752	C	T	29	0	29	RNR1	RRNA	0.194429	non_coding_transcript_exon_variant	0.185829	NA	NA	NA	NA	NA	NA	NA	CtoT	Transition	NA	NA
752_C_A	752	C	A	5	0	5	RNR1	RRNA	0.194429	non_coding_transcript_exon_variant	0.185829	NA	NA	NA	NA	NA	NA	NA	CtoA	Transversion	NA	NA
752_C_G	752	C	G	1	0	1	RNR1	RRNA	0.194429	non_coding_transcript_exon_variant	0.185829	NA	NA	NA	NA	NA	NA	NA	CtoG	Transversion	NA	NA
755_G_A	755	G	A	3	3	0	RNR1	RRNA	0.22696	non_coding_transcript_exon_variant	0.21495	NA	NA	NA	NA	NA	0.11	0.318	GtoA	Transition	NA	NA
756_C_T	756	C	T	4	1	3	RNR1	RRNA	0.235198	non_coding_transcript_exon_variant	0.223791	NA	NA	NA	NA	NA	0.875	0.875	CtoT	Transition	NA	NA
758_T_C	758	T	C	2	2	0	RNR1	RRNA	0.266341	non_coding_transcript_exon_variant	0.249623	NA	NA	NA	NA	NA	0.0855	0.097	TtoC	Transition	NA	NA
759_C_T	759	C	T	2	0	2	RNR1	RRNA	0.279679	non_coding_transcript_exon_variant	0.263746	NA	NA	NA	NA	NA	NA	NA	CtoT	Transition	NA	NA
761_A_G	761	A	G	15	7	8	RNR1	RRNA	0.31562	non_coding_transcript_exon_variant	0.292474	NA	NA	NA	NA	NA	0.117	0.685	AtoG	Transition	NA	NA
762_G_A	762	G	A	2	2	0	RNR1	RRNA	0.333575	non_coding_transcript_exon_variant	0.308437	NA	NA	NA	NA	NA	0.0885	0.097	GtoA	Transition	NA	NA
764_A_G	764	A	G	13	5	8	RNR1	RRNA	0.365411	non_coding_transcript_exon_variant	0.340214	NA	NA	NA	NA	NA	0.314	0.375	AtoG	Transition	NA	NA
766_G_A	766	G	A	3	3	0	RNR1	RRNA	0.391967	non_coding_transcript_exon_variant	0.362363	NA	NA	NA	NA	NA	0.065	0.153	GtoA	Transition	NA	NA
769_G_A	769	G	A	2737	12	2725	RNR1	RRNA	0.391756	non_coding_transcript_exon_variant	0.361398	NA	NA	NA	NA	NA	0.179	0.942	GtoA	Transition	NA	NA
770_C_T	770	C	T	18	1	17	RNR1	RRNA	0.390337	non_coding_transcript_exon_variant	0.359738	NA	NA	NA	NA	NA	0.085	0.085	CtoT	Transition	NA	NA
771_A_G	771	A	G	1	0	1	RNR1	RRNA	0.391152	non_coding_transcript_exon_variant	0.361096	NA	NA	NA	NA	NA	NA	NA	AtoG	Transition	NA	NA
772_A_G	772	A	G	10	5	5	RNR1	RRNA	0.390911	non_coding_transcript_exon_variant	0.360674	NA	NA	NA	NA	NA	0.238	0.388	AtoG	Transition	NA	NA
773_T_C	773	T	C	1	1	0	RNR1	RRNA	0.391031	non_coding_transcript_exon_variant	0.360975	NA	NA	NA	NA	NA	0.328	0.328	TtoC	Transition	NA	NA
774_G_A	774	G	A	2	2	0	RNR1	RRNA	0.394019	non_coding_transcript_exon_variant	0.363691	NA	NA	NA	NA	NA	0.062	0.067	GtoA	Transition	NA	NA
777_G_A	777	G	A	4	2	2	RNR1	RRNA	0.391514	non_coding_transcript_exon_variant	0.362514	NA	NA	NA	NA	NA	0.164	0.223	GtoA	Transition	NA	NA
779_T_C	779	T	C	2	2	0	RNR1	RRNA	0.381918	non_coding_transcript_exon_variant	0.355604	NA	NA	NA	NA	NA	0.132	0.134	TtoC	Transition	NA	NA
783_A_G	783	A	G	11	0	11	RNR1	RRNA	0.345314	non_coding_transcript_exon_variant	0.322681	NA	NA	NA	NA	NA	NA	NA	AtoG	Transition	NA	NA
784_A_G	784	A	G	1	1	0	RNR1	RRNA	0.335476	non_coding_transcript_exon_variant	0.311606	NA	NA	NA	NA	NA	0.071	0.071	AtoG	Transition	NA	NA
786_G_A	786	G	A	2	2	0	RNR1	RRNA	0.316434	non_coding_transcript_exon_variant	0.29178	NA	NA	NA	NA	NA	0.3225	0.586	GtoA	Transition	NA	NA
787_C_T	787	C	T	1	1	0	RNR1	RRNA	0.303096	non_coding_transcript_exon_variant	0.280584	NA	NA	NA	NA	NA	0.063	0.063	CtoT	Transition	NA	NA
788_T_C	788	T	C	17	4	13	RNR1	RRNA	0.292776	non_coding_transcript_exon_variant	0.272557	NA	NA	NA	NA	NA	0.066	0.295	TtoC	Transition	NA	NA
789_T_C	789	T	C	238	9	229	RNR1	RRNA	0.282334	non_coding_transcript_exon_variant	0.263866	NA	NA	NA	NA	NA	0.224	0.95	TtoC	Transition	NA	NA
789_T_G	789	T	G	2	1	1	RNR1	RRNA	0.282334	non_coding_transcript_exon_variant	0.263866	NA	NA	NA	NA	NA	0.884	0.884	TtoG	Transversion	NA	NA
789_T_A	789	T	A	14	0	14	RNR1	RRNA	0.282334	non_coding_transcript_exon_variant	0.263866	NA	NA	NA	NA	NA	NA	NA	TtoA	Transversion	NA	NA
790_A_G	790	A	G	3	3	0	RNR1	RRNA	0.275816	non_coding_transcript_exon_variant	0.258253	NA	NA	NA	NA	NA	0.096	0.103	AtoG	Transition	NA	NA
791_G_A	791	G	A	8	8	0	RNR1	RRNA	0.269811	non_coding_transcript_exon_variant	0.251524	NA	NA	NA	NA	NA	0.0885	0.238	GtoA	Transition	NA	NA
792_C_T	792	C	T	4	2	2	RNR1	RRNA	0.262176	non_coding_transcript_exon_variant	0.24401	NA	NA	NA	NA	NA	0.531	0.912	CtoT	Transition	NA	NA
793_C_T	793	C	T	18	1	17	RNR1	RRNA	0.254149	non_coding_transcript_exon_variant	0.236164	NA	NA	NA	NA	NA	0.802	0.802	CtoT	Transition	NA	NA
794_T_C	794	T	C	48	7	41	RNR1	RRNA	0.246183	non_coding_transcript_exon_variant	0.230249	NA	NA	NA	NA	NA	0.101	0.504	TtoC	Transition	NA	NA
794_T_A	794	T	A	52	0	52	RNR1	RRNA	0.246183	non_coding_transcript_exon_variant	0.230249	NA	NA	NA	NA	NA	NA	NA	TtoA	Transversion	NA	NA
795_A_G	795	A	G	32	7	25	RNR1	RRNA	0.242773	non_coding_transcript_exon_variant	0.228197	NA	NA	NA	NA	NA	0.0815	0.369	AtoG	Transition	NA	NA
796_G_A	796	G	A	16	14	2	RNR1	RRNA	0.242682	non_coding_transcript_exon_variant	0.228499	NA	NA	NA	NA	NA	0.0835	0.656	GtoA	Transition	NA	NA
796_G_T	796	G	T	1	0	1	RNR1	RRNA	0.242682	non_coding_transcript_exon_variant	0.228499	NA	NA	NA	NA	NA	NA	NA	GtoT	Transversion	NA	NA
797_C_T	797	C	T	2	1	1	RNR1	RRNA	0.246002	non_coding_transcript_exon_variant	0.231728	NA	NA	NA	NA	NA	0.06	0.06	CtoT	Transition	NA	NA
798_C_T	798	C	T	1	1	0	RNR1	RRNA	0.251675	non_coding_transcript_exon_variant	0.237824	NA	NA	NA	NA	NA	0.06	0.06	CtoT	Transition	NA	NA
799_A_G	799	A	G	1	0	1	RNR1	RRNA	0.256111	non_coding_transcript_exon_variant	0.242984	NA	NA	NA	NA	NA	NA	NA	AtoG	Transition	NA	NA
799_A_C	799	A	C	1	1	0	RNR1	RRNA	0.256111	non_coding_transcript_exon_variant	0.242984	NA	NA	NA	NA	NA	0.424	0.424	AtoC	Transversion	NA	NA
801_A_G	801	A	G	45	4	41	RNR1	RRNA	0.259762	non_coding_transcript_exon_variant	0.246303	NA	NA	NA	NA	NA	0.107	0.563	AtoG	Transition	NA	NA
801_A_C	801	A	C	9	0	9	RNR1	RRNA	0.259762	non_coding_transcript_exon_variant	0.246303	NA	NA	NA	NA	NA	NA	NA	AtoC	Transversion	NA	NA
804_C_T	804	C	T	1	0	1	RNR1	RRNA	0.270958	non_coding_transcript_exon_variant	0.261271	NA	NA	NA	NA	NA	NA	NA	CtoT	Transition	NA	NA
806_C_T	806	C	T	6	2	4	RNR1	RRNA	0.283481	non_coding_transcript_exon_variant	0.273583	NA	NA	NA	NA	NA	0.117	0.117	CtoT	Transition	NA	NA
807_A_G	807	A	G	3	3	0	RNR1	RRNA	0.290754	non_coding_transcript_exon_variant	0.279558	NA	NA	NA	NA	NA	0.064	0.188	AtoG	Transition	NA	NA
808_C_T	808	C	T	6	1	5	RNR1	RRNA	0.29863	non_coding_transcript_exon_variant	0.287947	NA	NA	NA	NA	NA	0.455	0.455	CtoT	Transition	NA	NA
809_G_A	809	G	A	3	3	0	RNR1	RRNA	0.310007	non_coding_transcript_exon_variant	0.298147	NA	NA	NA	NA	NA	0.1665	0.321	GtoA	Transition	NA	NA
810_G_A	810	G	A	4	4	0	RNR1	RRNA	0.320387	non_coding_transcript_exon_variant	0.307804	NA	NA	NA	NA	NA	0.06	0.221	GtoA	Transition	NA	NA
811_G_A	811	G	A	12	12	0	RNR1	RRNA	0.328324	non_coding_transcript_exon_variant	0.318185	NA	NA	NA	NA	NA	0.1355	0.253	GtoA	Transition	NA	NA
813_A_G	813	A	G	213	14	199	RNR1	RRNA	0.348965	non_coding_transcript_exon_variant	0.34293	NA	NA	NA	NA	NA	0.1	0.844	AtoG	Transition	NA	NA
814_A_G	814	A	G	7	7	0	RNR1	RRNA	0.361881	non_coding_transcript_exon_variant	0.358893	NA	NA	NA	NA	NA	0.0825	0.38	AtoG	Transition	NA	NA
814_A_T	814	A	T	1	1	0	RNR1	RRNA	0.361881	non_coding_transcript_exon_variant	0.358893	NA	NA	NA	NA	NA	0.078	0.078	AtoT	Transversion	NA	NA
816_A_G	816	A	G	2	1	1	RNR1	RRNA	0.391152	non_coding_transcript_exon_variant	0.387108	NA	NA	NA	NA	NA	0.155	0.155	AtoG	Transition	NA	NA
817_G_A	817	G	A	2	2	0	RNR1	RRNA	0.404852	non_coding_transcript_exon_variant	0.402921	NA	NA	NA	NA	NA	0.0735	0.077	GtoA	Transition	NA	NA
820_G_A	820	G	A	3	3	0	RNR1	RRNA	0.441216	non_coding_transcript_exon_variant	0.439435	NA	NA	NA	NA	NA	0.123	0.129	GtoA	Transition	NA	NA
822_G_A	822	G	A	2	2	0	RNR1	RRNA	0.456183	non_coding_transcript_exon_variant	0.456998	NA	NA	NA	NA	NA	0.0855	0.112	GtoA	Transition	NA	NA
823_A_C	823	A	C	1	1	0	RNR1	RRNA	0.465538	non_coding_transcript_exon_variant	0.466021	NA	NA	NA	NA	NA	0.332	0.332	AtoC	Transversion	NA	NA
824_T_C	824	T	C	66	11	55	RNR1	RRNA	0.474923	non_coding_transcript_exon_variant	0.475617	NA	NA	NA	NA	NA	0.107	0.782	TtoC	Transition	NA	NA
825_T_C	825	T	C	4	3	1	RNR1	RRNA	0.483493	non_coding_transcript_exon_variant	0.485515	NA	NA	NA	NA	NA	0.088	0.316	TtoC	Transition	NA	NA
825_T_A	825	T	A	1158	0	1158	RNR1	RRNA	0.483493	non_coding_transcript_exon_variant	0.485515	NA	NA	NA	NA	NA	NA	NA	TtoA	Transversion	NA	NA
827_A_G	827	A	G	539	14	525	RNR1	RRNA	0.502263	non_coding_transcript_exon_variant	0.509083	NA	NA	NA	NA	NA	0.105	0.457	AtoG	Transition	NA	NA
828_C_T	828	C	T	2	1	1	RNR1	RRNA	0.511256	non_coding_transcript_exon_variant	0.519766	NA	NA	NA	NA	NA	0.058	0.058	CtoT	Transition	NA	NA
830_T_C	830	T	C	3	2	1	RNR1	RRNA	0.543968	non_coding_transcript_exon_variant	0.550244	NA	NA	NA	NA	NA	0.0575	0.065	TtoC	Transition	NA	NA
831_T_C	831	T	C	1	1	0	RNR1	RRNA	0.56313	non_coding_transcript_exon_variant	0.568169	NA	NA	NA	NA	NA	0.194	0.194	TtoC	Transition	NA	NA
832_T_C	832	T	C	1	1	0	RNR1	RRNA	0.578762	non_coding_transcript_exon_variant	0.585461	NA	NA	NA	NA	NA	0.131	0.131	TtoC	Transition	NA	NA
833_A_G	833	A	G	1	1	0	RNR1	RRNA	0.5921	non_coding_transcript_exon_variant	0.601817	NA	NA	NA	NA	NA	0.124	0.124	AtoG	Transition	NA	NA
834_G_A	834	G	A	3	3	0	RNR1	RRNA	0.604804	non_coding_transcript_exon_variant	0.616513	NA	NA	NA	NA	NA	0.061	0.069	GtoA	Transition	NA	NA
838_T_C	838	T	C	2	2	0	RNR1	RRNA	0.638029	non_coding_transcript_exon_variant	0.651367	NA	NA	NA	NA	NA	0.1985	0.287	TtoC	Transition	NA	NA
839_A_G	839	A	G	8	2	6	RNR1	RRNA	0.639538	non_coding_transcript_exon_variant	0.652604	NA	NA	NA	NA	NA	0.4665	0.629	AtoG	Transition	NA	NA
843_G_A	843	G	A	1	1	0	RNR1	RRNA	0.63305	non_coding_transcript_exon_variant	0.647022	NA	NA	NA	NA	NA	0.128	0.128	GtoA	Transition	NA	NA
845_A_G	845	A	G	6	0	6	RNR1	RRNA	0.618806	non_coding_transcript_exon_variant	0.634709	NA	NA	NA	NA	NA	NA	NA	AtoG	Transition	NA	NA
846_A_G	846	A	G	2	2	0	RNR1	RRNA	0.615849	non_coding_transcript_exon_variant	0.632506	NA	NA	NA	NA	NA	0.082	0.105	AtoG	Transition	NA	NA
847_G_A	847	G	A	1	1	0	RNR1	RRNA	0.611141	non_coding_transcript_exon_variant	0.629006	NA	NA	NA	NA	NA	0.18	0.18	GtoA	Transition	NA	NA
847_G_C	847	G	C	1	1	0	RNR1	RRNA	0.611141	non_coding_transcript_exon_variant	0.629006	NA	NA	NA	NA	NA	0.755	0.755	GtoC	Transversion	NA	NA
848_T_C	848	T	C	1	1	0	RNR1	RRNA	0.606494	non_coding_transcript_exon_variant	0.625324	NA	NA	NA	NA	NA	0.082	0.082	TtoC	Transition	NA	NA
849_T_C	849	T	C	2	2	0	RNR1	RRNA	0.601907	non_coding_transcript_exon_variant	0.6211	NA	NA	NA	NA	NA	0.1615	0.266	TtoC	Transition	NA	NA
850_T_C	850	T	C	25	2	23	RNR1	RRNA	0.596988	non_coding_transcript_exon_variant	0.615034	NA	NA	NA	NA	NA	0.133	0.204	TtoC	Transition	NA	NA
851_A_G	851	A	G	14	3	11	RNR1	RRNA	0.596415	non_coding_transcript_exon_variant	0.61437	NA	NA	NA	NA	NA	0.19	0.325	AtoG	Transition	NA	NA
856_A_G	856	A	G	3	2	1	RNR1	RRNA	0.5819	non_coding_transcript_exon_variant	0.595449	NA	NA	NA	NA	NA	0.071	0.139	AtoG	Transition	NA	NA
857_G_A	857	G	A	12	10	2	RNR1	RRNA	0.569829	non_coding_transcript_exon_variant	0.580542	NA	NA	NA	NA	NA	0.0855	0.216	GtoA	Transition	NA	NA
858_C_T	858	C	T	1	1	0	RNR1	RRNA	0.559237	non_coding_transcript_exon_variant	0.569829	NA	NA	NA	NA	NA	0.214	0.214	CtoT	Transition	NA	NA
859_T_C	859	T	C	6	5	1	RNR1	RRNA	0.547649	non_coding_transcript_exon_variant	0.558362	NA	NA	NA	NA	NA	0.0865	0.326	TtoC	Transition	NA	NA
860_A_T	860	A	T	1	1	0	RNR1	RRNA	0.536876	non_coding_transcript_exon_variant	0.547891	NA	NA	NA	NA	NA	0.071	0.071	AtoT	Transversion	NA	NA
861_T_C	861	T	C	9	9	0	RNR1	RRNA	0.526344	non_coding_transcript_exon_variant	0.539501	NA	NA	NA	NA	NA	0.109	0.383	TtoC	Transition	NA	NA
862_A_G	862	A	G	5	2	3	RNR1	RRNA	0.516778	non_coding_transcript_exon_variant	0.529241	NA	NA	NA	NA	NA	0.0695	0.07	AtoG	Transition	NA	NA
864_T_C	864	T	C	1	1	0	RNR1	RRNA	0.503772	non_coding_transcript_exon_variant	0.515088	NA	NA	NA	NA	NA	0.099	0.099	TtoC	Transition	NA	NA
865_A_G	865	A	G	2	2	0	RNR1	RRNA	0.498733	non_coding_transcript_exon_variant	0.507605	NA	NA	NA	NA	NA	0.0525	0.053	AtoG	Transition	NA	NA
866_A_G	866	A	G	25	14	11	RNR1	RRNA	0.493934	non_coding_transcript_exon_variant	0.499608	NA	NA	NA	NA	NA	0.2285	0.913	AtoG	Transition	NA	NA
866_A_T	866	A	T	1	1	0	RNR1	RRNA	0.493934	non_coding_transcript_exon_variant	0.499608	NA	NA	NA	NA	NA	0.219	0.219	AtoT	Transversion	NA	NA
867_C_T	867	C	T	21	2	19	RNR1	RRNA	0.48799	non_coding_transcript_exon_variant	0.492969	NA	NA	NA	NA	NA	0.4725	0.895	CtoT	Transition	NA	NA
867_C_A	867	C	A	1	1	0	RNR1	RRNA	0.48799	non_coding_transcript_exon_variant	0.492969	NA	NA	NA	NA	NA	0.063	0.063	CtoA	Transversion	NA	NA
868_C_T	868	C	T	14	2	12	RNR1	RRNA	0.48633	non_coding_transcript_exon_variant	0.489921	NA	NA	NA	NA	NA	0.067	0.072	CtoT	Transition	NA	NA
869_C_T	869	C	T	52	3	49	RNR1	RRNA	0.487416	non_coding_transcript_exon_variant	0.490223	NA	NA	NA	NA	NA	0.331	0.935	CtoT	Transition	NA	NA
869_C_A	869	C	A	4	0	4	RNR1	RRNA	0.487416	non_coding_transcript_exon_variant	0.490223	NA	NA	NA	NA	NA	NA	NA	CtoA	Transversion	NA	NA
870_C_T	870	C	T	70	6	64	RNR1	RRNA	0.495805	non_coding_transcript_exon_variant	0.497073	NA	NA	NA	NA	NA	0.1065	0.625	CtoT	Transition	NA	NA
870_C_A	870	C	A	2	0	2	RNR1	RRNA	0.495805	non_coding_transcript_exon_variant	0.497073	NA	NA	NA	NA	NA	NA	NA	CtoA	Transversion	NA	NA
871_A_G	871	A	G	4	4	0	RNR1	RRNA	0.506488	non_coding_transcript_exon_variant	0.509777	NA	NA	NA	NA	NA	0.063	0.132	AtoG	Transition	NA	NA
871_A_C	871	A	C	1	1	0	RNR1	RRNA	0.506488	non_coding_transcript_exon_variant	0.509777	NA	NA	NA	NA	NA	0.051	0.051	AtoC	Transversion	NA	NA
872_G_A	872	G	A	1	1	0	RNR1	RRNA	0.520309	non_coding_transcript_exon_variant	0.522693	NA	NA	NA	NA	NA	0.164	0.164	GtoA	Transition	NA	NA
873_G_A	873	G	A	8	8	0	RNR1	RRNA	0.535277	non_coding_transcript_exon_variant	0.535609	NA	NA	NA	NA	NA	0.073	0.393	GtoA	Transition	NA	NA
874_G_A	874	G	A	5	3	2	RNR1	RRNA	0.550456	non_coding_transcript_exon_variant	0.54774	NA	NA	NA	NA	NA	0.063	0.109	GtoA	Transition	NA	NA
875_T_C	875	T	C	3	3	0	RNR1	RRNA	0.567506	non_coding_transcript_exon_variant	0.560535	NA	NA	NA	NA	NA	0.055	0.063	TtoC	Transition	NA	NA
876_T_C	876	T	C	3	3	0	RNR1	RRNA	0.581477	non_coding_transcript_exon_variant	0.572937	NA	NA	NA	NA	NA	0.058	0.085	TtoC	Transition	NA	NA
877_G_A	877	G	A	4	4	0	RNR1	RRNA	0.595842	non_coding_transcript_exon_variant	0.589233	NA	NA	NA	NA	NA	0.069	0.092	GtoA	Transition	NA	NA
879_T_C	879	T	C	8	8	0	RNR1	RRNA	0.629791	non_coding_transcript_exon_variant	0.623906	NA	NA	NA	NA	NA	0.0675	0.127	TtoC	Transition	NA	NA
883_T_C	883	T	C	2	2	0	RNR1	RRNA	0.672551	non_coding_transcript_exon_variant	0.665399	NA	NA	NA	NA	NA	0.181	0.705	TtoC	Transition	NA	NA
884_T_C	884	T	C	10	2	8	RNR1	RRNA	0.685376	non_coding_transcript_exon_variant	0.6791	NA	NA	NA	NA	NA	0.119	0.163	TtoC	Transition	NA	NA
885_T_C	885	T	C	1	1	0	RNR1	RRNA	0.700706	non_coding_transcript_exon_variant	0.693705	NA	NA	NA	NA	NA	0.052	0.052	TtoC	Transition	NA	NA
887_G_A	887	G	A	3	3	0	RNR1	RRNA	0.733176	non_coding_transcript_exon_variant	0.723761	NA	NA	NA	NA	NA	0.09	0.134	GtoA	Transition	NA	NA
889_G_A	889	G	A	1	1	0	RNR1	RRNA	0.75762	non_coding_transcript_exon_variant	0.747299	NA	NA	NA	NA	NA	0.182	0.305	GtoA	Transition	NA	NA
895_C_T	895	C	T	1	0	1	RNR1	RRNA	0.804001	non_coding_transcript_exon_variant	0.794647	NA	NA	NA	NA	NA	NA	NA	CtoT	Transition	NA	NA
895_C_A	895	C	A	4	1	3	RNR1	RRNA	0.804001	non_coding_transcript_exon_variant	0.794647	NA	NA	NA	NA	NA	0.152	0.152	CtoA	Transversion	NA	NA
896_A_G	896	A	G	563	7	556	RNR1	RRNA	0.811244	non_coding_transcript_exon_variant	0.802613	NA	NA	NA	NA	NA	0.108	0.693	AtoG	Transition	NA	NA
903_T_C	903	T	C	6	6	0	RNR1	RRNA	0.806868	non_coding_transcript_exon_variant	0.800652	NA	NA	NA	NA	NA	0.0725	0.24	TtoC	Transition	NA	NA
904_C_T	904	C	T	1	0	1	RNR1	RRNA	0.798902	non_coding_transcript_exon_variant	0.793198	NA	NA	NA	NA	NA	NA	NA	CtoT	Transition	NA	NA
906_C_T	906	C	T	2	1	1	RNR1	RRNA	0.783753	non_coding_transcript_exon_variant	0.778381	NA	NA	NA	NA	NA	0.902	0.902	CtoT	Transition	NA	NA
909_G_A	909	G	A	6	6	0	RNR1	RRNA	0.758102	non_coding_transcript_exon_variant	0.752429	NA	NA	NA	NA	NA	0.0735	0.113	GtoA	Transition	NA	NA
910_A_G	910	A	G	3	3	0	RNR1	RRNA	0.75077	non_coding_transcript_exon_variant	0.745368	NA	NA	NA	NA	NA	0.052	0.077	AtoG	Transition	NA	NA
911_T_C	911	T	C	11	8	3	RNR1	RRNA	0.743225	non_coding_transcript_exon_variant	0.73885	NA	NA	NA	NA	NA	0.098	0.311	TtoC	Transition	NA	NA
912_T_C	912	T	C	1	1	0	RNR1	RRNA	0.739483	non_coding_transcript_exon_variant	0.734927	NA	NA	NA	NA	NA	0.365	0.365	TtoC	Transition	NA	NA
913_A_G	913	A	G	1	1	0	RNR1	RRNA	0.733026	non_coding_transcript_exon_variant	0.729253	NA	NA	NA	NA	NA	0.057	0.057	AtoG	Transition	NA	NA
914_A_G	914	A	G	11	10	1	RNR1	RRNA	0.724304	non_coding_transcript_exon_variant	0.719205	NA	NA	NA	NA	NA	0.071	0.252	AtoG	Transition	NA	NA
917_C_T	917	C	T	1	1	0	RNR1	RRNA	0.700193	non_coding_transcript_exon_variant	0.696119	NA	NA	NA	NA	NA	0.065	0.065	CtoT	Transition	NA	NA
918_A_G	918	A	G	2	2	0	RNR1	RRNA	0.694188	non_coding_transcript_exon_variant	0.688937	NA	NA	NA	NA	NA	0.167	0.227	AtoG	Transition	NA	NA
918_A_T	918	A	T	2	1	1	RNR1	RRNA	0.694188	non_coding_transcript_exon_variant	0.688937	NA	NA	NA	NA	NA	0.083	0.083	AtoT	Transversion	NA	NA
919_A_G	919	A	G	1	1	0	RNR1	RRNA	0.688002	non_coding_transcript_exon_variant	0.68257	NA	NA	NA	NA	NA	0.304	0.304	AtoG	Transition	NA	NA
921_T_C	921	T	C	239	10	229	RNR1	RRNA	0.674301	non_coding_transcript_exon_variant	0.667451	NA	NA	NA	NA	NA	0.097	0.915	TtoC	Transition	NA	NA
922_C_T	922	C	T	8	2	6	RNR1	RRNA	0.668749	non_coding_transcript_exon_variant	0.662442	NA	NA	NA	NA	NA	0.378	0.694	CtoT	Transition	NA	NA
922_C_A	922	C	A	1	1	0	RNR1	RRNA	0.668749	non_coding_transcript_exon_variant	0.662442	NA	NA	NA	NA	NA	0.793	0.793	CtoA	Transversion	NA	NA
924_A_G	924	A	G	1	0	1	RNR1	RRNA	0.665158	non_coding_transcript_exon_variant	0.658308	NA	NA	NA	NA	NA	NA	NA	AtoG	Transition	NA	NA
925_T_C	925	T	C	2	2	0	RNR1	RRNA	0.660752	non_coding_transcript_exon_variant	0.653087	NA	NA	NA	NA	NA	0.2145	0.347	TtoC	Transition	NA	NA
928_A_G	928	A	G	3	1	2	RNR1	RRNA	0.619742	non_coding_transcript_exon_variant	0.605046	NA	NA	NA	NA	NA	0.068	0.068	AtoG	Transition	NA	NA
929_A_G	929	A	G	4	2	2	RNR1	RRNA	0.602571	non_coding_transcript_exon_variant	0.585099	NA	NA	NA	NA	NA	0.248	0.441	AtoG	Transition	NA	NA
930_G_A	930	G	A	9969	25	9944	RNR1	RRNA	0.586668	non_coding_transcript_exon_variant	0.566208	NA	NA	NA	NA	NA	0.418	0.949	GtoA	Transition	NA	NA
930_G_C	930	G	C	8	2	6	RNR1	RRNA	0.586668	non_coding_transcript_exon_variant	0.566208	NA	NA	NA	NA	NA	0.6645	0.849	GtoC	Transversion	NA	NA
930_G_T	930	G	T	2	0	2	RNR1	RRNA	0.586668	non_coding_transcript_exon_variant	0.566208	NA	NA	NA	NA	NA	NA	NA	GtoT	Transversion	NA	NA
931_C_T	931	C	T	2	0	2	RNR1	RRNA	0.572907	non_coding_transcript_exon_variant	0.552146	NA	NA	NA	NA	NA	NA	NA	CtoT	Transition	NA	NA
931_C_A	931	C	A	1	0	1	RNR1	RRNA	0.572907	non_coding_transcript_exon_variant	0.552146	NA	NA	NA	NA	NA	NA	NA	CtoA	Transversion	NA	NA
933_G_A	933	G	A	6	6	0	RNR1	RRNA	0.543545	non_coding_transcript_exon_variant	0.527793	NA	NA	NA	NA	NA	0.078	0.128	GtoA	Transition	NA	NA
934_G_A	934	G	A	6	6	0	RNR1	RRNA	0.529875	non_coding_transcript_exon_variant	0.515209	NA	NA	NA	NA	NA	0.1055	0.143	GtoA	Transition	NA	NA
936_G_A	936	G	A	4	4	0	RNR1	RRNA	0.497435	non_coding_transcript_exon_variant	0.481864	NA	NA	NA	NA	NA	0.092	0.119	GtoA	Transition	NA	NA
937_T_C	937	T	C	1	1	0	RNR1	RRNA	0.480657	non_coding_transcript_exon_variant	0.464542	NA	NA	NA	NA	NA	0.081	0.081	TtoC	Transition	NA	NA
938_A_G	938	A	G	1	1	0	RNR1	RRNA	0.461313	non_coding_transcript_exon_variant	0.44707	NA	NA	NA	NA	NA	0.076	0.076	AtoG	Transition	NA	NA
939_A_G	939	A	G	2	2	0	RNR1	RRNA	0.442664	non_coding_transcript_exon_variant	0.430503	NA	NA	NA	NA	NA	0.1085	0.132	AtoG	Transition	NA	NA
940_A_G	940	A	G	3	3	0	RNR1	RRNA	0.424769	non_coding_transcript_exon_variant	0.413483	NA	NA	NA	NA	NA	0.19	0.677	AtoG	Transition	NA	NA
940_A_C	940	A	C	1	1	0	RNR1	RRNA	0.424769	non_coding_transcript_exon_variant	0.413483	NA	NA	NA	NA	NA	0.104	0.104	AtoC	Transversion	NA	NA
941_G_A	941	G	A	6	6	0	RNR1	RRNA	0.405516	non_coding_transcript_exon_variant	0.395739	NA	NA	NA	NA	NA	0.095	0.501	GtoA	Transition	NA	NA
942_A_G	942	A	G	134	6	128	RNR1	RRNA	0.385569	non_coding_transcript_exon_variant	0.374585	NA	NA	NA	NA	NA	0.1355	0.786	AtoG	Transition	NA	NA
943_G_A	943	G	A	3	3	0	RNR1	RRNA	0.366769	non_coding_transcript_exon_variant	0.36004	NA	NA	NA	NA	NA	0.149	0.172	GtoA	Transition	NA	NA
944_T_C	944	T	C	2	2	0	RNR1	RRNA	0.350957	non_coding_transcript_exon_variant	0.344529	NA	NA	NA	NA	NA	0.0735	0.089	TtoC	Transition	NA	NA
945_G_A	945	G	A	3	3	0	RNR1	RRNA	0.335566	non_coding_transcript_exon_variant	0.327962	NA	NA	NA	NA	NA	0.076	0.085	GtoA	Transition	NA	NA
947_T_C	947	T	C	1	1	0	RNR1	RRNA	0.301135	non_coding_transcript_exon_variant	0.296276	NA	NA	NA	NA	NA	0.294	0.294	TtoC	Transition	NA	NA
948_T_C	948	T	C	1	1	0	RNR1	RRNA	0.285986	non_coding_transcript_exon_variant	0.281278	NA	NA	NA	NA	NA	0.05	0.05	TtoC	Transition	NA	NA
949_T_C	949	T	C	1	1	0	RNR1	RRNA	0.270777	non_coding_transcript_exon_variant	0.269539	NA	NA	NA	NA	NA	0.087	0.087	TtoC	Transition	NA	NA
951_G_A	951	G	A	1376	10	1366	RNR1	RRNA	0.236617	non_coding_transcript_exon_variant	0.237431	NA	NA	NA	NA	NA	0.208	0.934	GtoA	Transition	NA	NA
952_A_G	952	A	G	1	1	0	RNR1	RRNA	0.222946	non_coding_transcript_exon_variant	0.222192	NA	NA	NA	NA	NA	0.056	0.056	AtoG	Transition	NA	NA
953_T_C	953	T	C	22	6	16	RNR1	RRNA	0.208281	non_coding_transcript_exon_variant	0.207073	NA	NA	NA	NA	NA	0.1765	0.541	TtoC	Transition	NA	NA
954_C_T	954	C	T	12	2	10	RNR1	RRNA	0.193494	non_coding_transcript_exon_variant	0.193222	NA	NA	NA	NA	NA	0.289	0.839	CtoT	Transition	NA	NA
968_T_C	968	T	C	2	2	0	RNR1	RRNA	0.158911	non_coding_transcript_exon_variant	0.164947	NA	NA	NA	NA	NA	0.1675	0.271	TtoC	Transition	NA	NA
971_A_G	971	A	G	1	1	0	RNR1	RRNA	0.16893	non_coding_transcript_exon_variant	0.173638	NA	NA	NA	NA	NA	0.266	0.266	AtoG	Transition	NA	NA
972_G_A	972	G	A	2	2	0	RNR1	RRNA	0.171555	non_coding_transcript_exon_variant	0.17569	NA	NA	NA	NA	NA	0.069	0.075	GtoA	Transition	NA	NA
974_T_C	974	T	C	4	4	0	RNR1	RRNA	0.172249	non_coding_transcript_exon_variant	0.176595	NA	NA	NA	NA	NA	0.069	0.089	TtoC	Transition	NA	NA
977_A_T	977	A	T	1	1	0	RNR1	RRNA	0.175388	non_coding_transcript_exon_variant	0.18082	NA	NA	NA	NA	NA	0.359	0.359	AtoT	Transversion	NA	NA
978_A_G	978	A	G	8	1	7	RNR1	RRNA	0.175267	non_coding_transcript_exon_variant	0.180639	NA	NA	NA	NA	NA	0.065	0.065	AtoG	Transition	NA	NA
979_C_T	979	C	T	231	2	229	RNR1	RRNA	0.17409	non_coding_transcript_exon_variant	0.179281	NA	NA	NA	NA	NA	0.188	0.204	CtoT	Transition	NA	NA
980_T_C	980	T	C	628	17	611	RNR1	RRNA	0.173517	non_coding_transcript_exon_variant	0.178255	NA	NA	NA	NA	NA	0.152	0.929	TtoC	Transition	NA	NA
980_T_A	980	T	A	2	1	1	RNR1	RRNA	0.173517	non_coding_transcript_exon_variant	0.178255	NA	NA	NA	NA	NA	0.058	0.058	TtoA	Transversion	NA	NA
980_T_G	980	T	G	1	1	0	RNR1	RRNA	0.173517	non_coding_transcript_exon_variant	0.178255	NA	NA	NA	NA	NA	0.16	0.16	TtoG	Transversion	NA	NA
981_C_T	981	C	T	2	0	2	RNR1	RRNA	0.175327	non_coding_transcript_exon_variant	0.180367	NA	NA	NA	NA	NA	NA	NA	CtoT	Transition	NA	NA
982_A_G	982	A	G	8	7	1	RNR1	RRNA	0.178043	non_coding_transcript_exon_variant	0.183294	NA	NA	NA	NA	NA	0.084	0.583	AtoG	Transition	NA	NA
982_A_C	982	A	C	1	1	0	RNR1	RRNA	0.178043	non_coding_transcript_exon_variant	0.183294	NA	NA	NA	NA	NA	0.053	0.053	AtoC	Transversion	NA	NA
982_A_T	982	A	T	1	1	0	RNR1	RRNA	0.178043	non_coding_transcript_exon_variant	0.183294	NA	NA	NA	NA	NA	0.08	0.08	AtoT	Transversion	NA	NA
983_C_T	983	C	T	15	4	11	RNR1	RRNA	0.181483	non_coding_transcript_exon_variant	0.187911	NA	NA	NA	NA	NA	0.2215	0.484	CtoT	Transition	NA	NA
983_C_A	983	C	A	1	1	0	RNR1	RRNA	0.181483	non_coding_transcript_exon_variant	0.187911	NA	NA	NA	NA	NA	0.163	0.163	CtoA	Transversion	NA	NA
984_C_T	984	C	T	2	2	0	RNR1	RRNA	0.185829	non_coding_transcript_exon_variant	0.192951	NA	NA	NA	NA	NA	0.346	0.541	CtoT	Transition	NA	NA
985_T_C	985	T	C	2	1	1	RNR1	RRNA	0.190235	non_coding_transcript_exon_variant	0.198383	NA	NA	NA	NA	NA	0.061	0.061	TtoC	Transition	NA	NA
986_G_A	986	G	A	1	1	0	RNR1	RRNA	0.193977	non_coding_transcript_exon_variant	0.202426	NA	NA	NA	NA	NA	0.056	0.056	GtoA	Transition	NA	NA
986_G_C	986	G	C	27	0	27	RNR1	RRNA	0.193977	non_coding_transcript_exon_variant	0.202426	NA	NA	NA	NA	NA	NA	NA	GtoC	Transversion	NA	NA
987_A_G	987	A	G	2	2	0	RNR1	RRNA	0.200374	non_coding_transcript_exon_variant	0.208824	NA	NA	NA	NA	NA	0.155	0.25	AtoG	Transition	NA	NA
988_G_A	988	G	A	158	10	148	RNR1	RRNA	0.207586	non_coding_transcript_exon_variant	0.215342	NA	NA	NA	NA	NA	0.0625	0.23	GtoA	Transition	NA	NA
988_G_C	988	G	C	1	1	0	RNR1	RRNA	0.207586	non_coding_transcript_exon_variant	0.215342	NA	NA	NA	NA	NA	0.056	0.056	GtoC	Transversion	NA	NA
989_T_C	989	T	C	4	4	0	RNR1	RRNA	0.213652	non_coding_transcript_exon_variant	0.221015	NA	NA	NA	NA	NA	0.0945	0.213	TtoC	Transition	NA	NA
990_T_C	990	T	C	66	9	57	RNR1	RRNA	0.219265	non_coding_transcript_exon_variant	0.22702	NA	NA	NA	NA	NA	0.147	0.886	TtoC	Transition	NA	NA
994_A_G	994	A	G	24	0	24	RNR1	RRNA	0.233327	non_coding_transcript_exon_variant	0.247842	NA	NA	NA	NA	NA	NA	NA	AtoG	Transition	NA	NA
997_A_G	997	A	G	1	1	0	RNR1	RRNA	0.246605	non_coding_transcript_exon_variant	0.26284	NA	NA	NA	NA	NA	0.136	0.136	AtoG	Transition	NA	NA
998_A_G	998	A	G	48	0	48	RNR1	RRNA	0.250679	non_coding_transcript_exon_variant	0.265828	NA	NA	NA	NA	NA	NA	NA	AtoG	Transition	NA	NA
998_A_C	998	A	C	1	1	0	RNR1	RRNA	0.250679	non_coding_transcript_exon_variant	0.265828	NA	NA	NA	NA	NA	0.091	0.091	AtoC	Transversion	NA	NA
1000_T_C	1000	T	C	4	4	0	RNR1	RRNA	0.261301	non_coding_transcript_exon_variant	0.274126	NA	NA	NA	NA	NA	0.079	0.183	TtoC	Transition	NA	NA
1000_T_G	1000	T	G	4	0	4	RNR1	RRNA	0.261301	non_coding_transcript_exon_variant	0.274126	NA	NA	NA	NA	NA	NA	NA	TtoG	Transversion	NA	NA
1001_C_T	1001	C	T	1	1	0	RNR1	RRNA	0.266854	non_coding_transcript_exon_variant	0.278955	NA	NA	NA	NA	NA	0.392	0.392	CtoT	Transition	NA	NA
1001_C_A	1001	C	A	3	1	2	RNR1	RRNA	0.266854	non_coding_transcript_exon_variant	0.278955	NA	NA	NA	NA	NA	0.377	0.377	CtoA	Transversion	NA	NA
1002_C_T	1002	C	T	1	1	0	RNR1	RRNA	0.273674	non_coding_transcript_exon_variant	0.287706	NA	NA	NA	NA	NA	0.103	0.103	CtoT	Transition	NA	NA
1003_A_G	1003	A	G	1	1	0	RNR1	RRNA	0.286318	non_coding_transcript_exon_variant	0.2986	NA	NA	NA	NA	NA	0.211	0.211	AtoG	Transition	NA	NA
1004_G_A	1004	G	A	2	2	0	RNR1	RRNA	0.298208	non_coding_transcript_exon_variant	0.311425	NA	NA	NA	NA	NA	0.082	0.085	GtoA	Transition	NA	NA
1005_T_C	1005	T	C	232	15	217	RNR1	RRNA	0.310882	non_coding_transcript_exon_variant	0.323556	NA	NA	NA	NA	NA	0.233	0.95	TtoC	Transition	NA	NA
1005_T_G	1005	T	G	1	0	1	RNR1	RRNA	0.310882	non_coding_transcript_exon_variant	0.323556	NA	NA	NA	NA	NA	NA	NA	TtoG	Transversion	NA	NA
1006_T_C	1006	T	C	24	1	23	RNR1	RRNA	0.326091	non_coding_transcript_exon_variant	0.337407	NA	NA	NA	NA	NA	0.076	0.076	TtoC	Transition	NA	NA
1007_G_A	1007	G	A	233	16	217	RNR1	RRNA	0.339308	non_coding_transcript_exon_variant	0.354367	NA	NA	NA	NA	NA	0.287	0.755	GtoA	Transition	NA	NA
1007_G_C	1007	G	C	11	0	11	RNR1	RRNA	0.339308	non_coding_transcript_exon_variant	0.354367	NA	NA	NA	NA	NA	NA	NA	GtoC	Transversion	NA	NA
1008_A_G	1008	A	G	70	4	66	RNR1	RRNA	0.358712	non_coding_transcript_exon_variant	0.375732	NA	NA	NA	NA	NA	0.072	0.166	AtoG	Transition	NA	NA
1008_A_C	1008	A	C	1	1	0	RNR1	RRNA	0.358712	non_coding_transcript_exon_variant	0.375732	NA	NA	NA	NA	NA	0.125	0.125	AtoC	Transversion	NA	NA
1008_A_T	1008	A	T	3	0	3	RNR1	RRNA	0.358712	non_coding_transcript_exon_variant	0.375732	NA	NA	NA	NA	NA	NA	NA	AtoT	Transversion	NA	NA
1009_C_T	1009	C	T	53	0	53	RNR1	RRNA	0.389221	non_coding_transcript_exon_variant	0.404641	NA	NA	NA	NA	NA	NA	NA	CtoT	Transition	NA	NA
1010_A_C	1010	A	C	1	1	0	RNR1	RRNA	0.414962	non_coding_transcript_exon_variant	0.428934	NA	NA	NA	NA	NA	0.053	0.053	AtoC	Transversion	NA	NA
1011_C_T	1011	C	T	1	1	0	RNR1	RRNA	0.437021	non_coding_transcript_exon_variant	0.450238	NA	NA	NA	NA	NA	0.296	0.296	CtoT	Transition	NA	NA
1011_C_A	1011	C	A	1	0	1	RNR1	RRNA	0.437021	non_coding_transcript_exon_variant	0.450238	NA	NA	NA	NA	NA	NA	NA	CtoA	Transversion	NA	NA
1013_A_G	1013	A	G	1	1	0	RNR1	RRNA	0.476824	non_coding_transcript_exon_variant	0.488835	NA	NA	NA	NA	NA	0.202	0.202	AtoG	Transition	NA	NA
1014_A_G	1014	A	G	11	0	11	RNR1	RRNA	0.49309	non_coding_transcript_exon_variant	0.50676	NA	NA	NA	NA	NA	NA	NA	AtoG	Transition	NA	NA
1016_T_C	1016	T	C	4	1	3	RNR1	RRNA	0.527401	non_coding_transcript_exon_variant	0.543787	NA	NA	NA	NA	NA	0.082	0.082	TtoC	Transition	NA	NA
1017_A_G	1017	A	G	1	1	0	RNR1	RRNA	0.545778	non_coding_transcript_exon_variant	0.558966	NA	NA	NA	NA	NA	0.057	0.057	AtoG	Transition	NA	NA
1018_G_A	1018	G	A	2680	8	2672	RNR1	RRNA	0.562315	non_coding_transcript_exon_variant	0.573843	NA	NA	NA	NA	NA	0.2605	0.947	GtoA	Transition	NA	NA
1018_G_T	1018	G	T	1	0	1	RNR1	RRNA	0.562315	non_coding_transcript_exon_variant	0.573843	NA	NA	NA	NA	NA	NA	NA	GtoT	Transversion	NA	NA
1019_A_G	1019	A	G	14	9	5	RNR1	RRNA	0.578067	non_coding_transcript_exon_variant	0.591406	NA	NA	NA	NA	NA	0.104	0.618	AtoG	Transition	NA	NA
1020_C_G	1020	C	G	1	1	0	RNR1	RRNA	0.589927	non_coding_transcript_exon_variant	0.604593	NA	NA	NA	NA	NA	0.335	0.335	CtoG	Transversion	NA	NA
1022_A_G	1022	A	G	1	1	0	RNR1	RRNA	0.61096	non_coding_transcript_exon_variant	0.626863	NA	NA	NA	NA	NA	0.07	0.07	AtoG	Transition	NA	NA
1024_G_A	1024	G	A	3	3	0	RNR1	RRNA	0.626592	non_coding_transcript_exon_variant	0.638995	NA	NA	NA	NA	NA	0.066	0.1	GtoA	Transition	NA	NA
1026_A_G	1026	A	G	1	1	0	RNR1	RRNA	0.630696	non_coding_transcript_exon_variant	0.642042	NA	NA	NA	NA	NA	0.627	0.627	AtoG	Transition	NA	NA
1027_A_G	1027	A	G	44	4	40	RNR1	RRNA	0.632144	non_coding_transcript_exon_variant	0.643823	NA	NA	NA	NA	NA	0.0965	0.823	AtoG	Transition	NA	NA
1028_G_A	1028	G	A	4	4	0	RNR1	RRNA	0.637425	non_coding_transcript_exon_variant	0.649677	NA	NA	NA	NA	NA	0.0875	0.256	GtoA	Transition	NA	NA
1029_T_C	1029	T	C	1	1	0	RNR1	RRNA	0.640352	non_coding_transcript_exon_variant	0.652544	NA	NA	NA	NA	NA	0.112	0.112	TtoC	Transition	NA	NA
1030_G_A	1030	G	A	2	2	0	RNR1	RRNA	0.642948	non_coding_transcript_exon_variant	0.655049	NA	NA	NA	NA	NA	0.0635	0.077	GtoA	Transition	NA	NA
1031_G_A	1031	G	A	12	12	0	RNR1	RRNA	0.64512	non_coding_transcript_exon_variant	0.657463	NA	NA	NA	NA	NA	0.073	0.29	GtoA	Transition	NA	NA
1033_T_C	1033	T	C	3	3	0	RNR1	RRNA	0.64506	non_coding_transcript_exon_variant	0.658911	NA	NA	NA	NA	NA	0.108	0.128	TtoC	Transition	NA	NA
1034_T_C	1034	T	C	1	1	0	RNR1	RRNA	0.645211	non_coding_transcript_exon_variant	0.659817	NA	NA	NA	NA	NA	0.135	0.135	TtoC	Transition	NA	NA
1037_A_G	1037	A	G	3	2	1	RNR1	RRNA	0.637848	non_coding_transcript_exon_variant	0.654113	NA	NA	NA	NA	NA	0.13	0.197	AtoG	Transition	NA	NA
1037_A_T	1037	A	T	1	1	0	RNR1	RRNA	0.637848	non_coding_transcript_exon_variant	0.654113	NA	NA	NA	NA	NA	0.829	0.829	AtoT	Transversion	NA	NA
1038_C_T	1038	C	T	4	1	3	RNR1	RRNA	0.628855	non_coding_transcript_exon_variant	0.645422	NA	NA	NA	NA	NA	0.053	0.053	CtoT	Transition	NA	NA
1039_A_G	1039	A	G	3	3	0	RNR1	RRNA	0.622548	non_coding_transcript_exon_variant	0.63999	NA	NA	NA	NA	NA	0.201	0.204	AtoG	Transition	NA	NA
1039_A_C	1039	A	C	45	0	45	RNR1	RRNA	0.622548	non_coding_transcript_exon_variant	0.63999	NA	NA	NA	NA	NA	NA	NA	AtoC	Transversion	NA	NA
1040_T_C	1040	T	C	98	9	89	RNR1	RRNA	0.62116	non_coding_transcript_exon_variant	0.639387	NA	NA	NA	NA	NA	0.113	0.925	TtoC	Transition	NA	NA
1041_A_G	1041	A	G	63	3	60	RNR1	RRNA	0.623665	non_coding_transcript_exon_variant	0.642223	NA	NA	NA	NA	NA	0.198	0.857	AtoG	Transition	NA	NA
1042_T_C	1042	T	C	17	16	1	RNR1	RRNA	0.630545	non_coding_transcript_exon_variant	0.648621	NA	NA	NA	NA	NA	0.0945	0.538	TtoC	Transition	NA	NA
1042_T_A	1042	T	A	1	0	1	RNR1	RRNA	0.630545	non_coding_transcript_exon_variant	0.648621	NA	NA	NA	NA	NA	NA	NA	TtoA	Transversion	NA	NA
1045_G_A	1045	G	A	3	3	0	RNR1	RRNA	0.653389	non_coding_transcript_exon_variant	0.671404	NA	NA	NA	NA	NA	0.09	0.101	GtoA	Transition	NA	NA
1047_A_G	1047	A	G	15	12	3	RNR1	RRNA	0.666546	non_coding_transcript_exon_variant	0.686523	NA	NA	NA	NA	NA	0.093	0.403	AtoG	Transition	NA	NA
1048_C_T	1048	C	T	357	2	355	RNR1	RRNA	0.677289	non_coding_transcript_exon_variant	0.697025	NA	NA	NA	NA	NA	0.903	0.947	CtoT	Transition	NA	NA
1049_A_C	1049	A	C	1	1	0	RNR1	RRNA	0.690144	non_coding_transcript_exon_variant	0.708371	NA	NA	NA	NA	NA	0.536	0.536	AtoC	Transversion	NA	NA
1053_A_G	1053	A	G	33	2	31	RNR1	RRNA	0.738367	non_coding_transcript_exon_variant	0.755568	NA	NA	NA	NA	NA	0.224	0.341	AtoG	Transition	NA	NA
1053_A_T	1053	A	T	1	0	1	RNR1	RRNA	0.738367	non_coding_transcript_exon_variant	0.755568	NA	NA	NA	NA	NA	NA	NA	AtoT	Transversion	NA	NA
1054_A_G	1054	A	G	1	1	0	RNR1	RRNA	0.752791	non_coding_transcript_exon_variant	0.770596	NA	NA	NA	NA	NA	0.05	0.05	AtoG	Transition	NA	NA
1054_A_C	1054	A	C	1	1	0	RNR1	RRNA	0.752791	non_coding_transcript_exon_variant	0.770596	NA	NA	NA	NA	NA	0.082	0.082	AtoC	Transversion	NA	NA
1056_A_G	1056	A	G	1	1	0	RNR1	RRNA	0.783994	non_coding_transcript_exon_variant	0.797815	NA	NA	NA	NA	NA	0.084	0.084	AtoG	Transition	NA	NA
1057_G_A	1057	G	A	1	1	0	RNR1	RRNA	0.797815	non_coding_transcript_exon_variant	0.810912	NA	NA	NA	NA	NA	0.062	0.062	GtoA	Transition	NA	NA
1061_A_G	1061	A	G	1	1	0	RNR1	RRNA	0.851439	non_coding_transcript_exon_variant	0.864778	NA	NA	NA	NA	NA	0.253	0.253	AtoG	Transition	NA	NA
1062_G_A	1062	G	A	2	2	0	RNR1	RRNA	0.865019	non_coding_transcript_exon_variant	0.87709	NA	NA	NA	NA	NA	0.055	0.223	GtoA	Transition	NA	NA
1063_A_G	1063	A	G	11	6	5	RNR1	RRNA	0.876939	non_coding_transcript_exon_variant	0.888346	NA	NA	NA	NA	NA	0.099	0.239	AtoG	Transition	NA	NA
1063_A_T	1063	A	T	1	1	0	RNR1	RRNA	0.876939	non_coding_transcript_exon_variant	0.888346	NA	NA	NA	NA	NA	0.075	0.075	AtoT	Transversion	NA	NA
1067_A_G	1067	A	G	1	1	0	RNR1	RRNA	0.921751	non_coding_transcript_exon_variant	0.930171	NA	NA	NA	NA	NA	0.091	0.091	AtoG	Transition	NA	NA
1068_A_G	1068	A	G	2	2	0	RNR1	RRNA	0.931468	non_coding_transcript_exon_variant	0.937715	NA	NA	NA	NA	NA	0.081	0.082	AtoG	Transition	NA	NA
1069_A_G	1069	A	G	1	1	0	RNR1	RRNA	0.937594	non_coding_transcript_exon_variant	0.943388	NA	NA	NA	NA	NA	0.083	0.083	AtoG	Transition	NA	NA
1070_C_T	1070	C	T	1	1	0	RNR1	RRNA	0.940672	non_coding_transcript_exon_variant	0.946044	NA	NA	NA	NA	NA	0.075	0.075	CtoT	Transition	NA	NA
1072_G_A	1072	G	A	1	1	0	RNR1	RRNA	0.944535	non_coding_transcript_exon_variant	0.950027	NA	NA	NA	NA	NA	0.077	0.077	GtoA	Transition	NA	NA
1073_G_A	1073	G	A	3	3	0	RNR1	RRNA	0.945259	non_coding_transcript_exon_variant	0.950872	NA	NA	NA	NA	NA	0.085	0.094	GtoA	Transition	NA	NA
1074_G_A	1074	G	A	3	3	0	RNR1	RRNA	0.945983	non_coding_transcript_exon_variant	0.952079	NA	NA	NA	NA	NA	0.056	0.067	GtoA	Transition	NA	NA
1077_T_C	1077	T	C	1	1	0	RNR1	RRNA	0.946587	non_coding_transcript_exon_variant	0.953467	NA	NA	NA	NA	NA	0.069	0.069	TtoC	Transition	NA	NA
1079_G_A	1079	G	A	4	4	0	RNR1	RRNA	0.940371	non_coding_transcript_exon_variant	0.945501	NA	NA	NA	NA	NA	0.076	0.124	GtoA	Transition	NA	NA
1080_A_G	1080	A	G	2	2	0	RNR1	RRNA	0.934697	non_coding_transcript_exon_variant	0.94028	NA	NA	NA	NA	NA	0.0725	0.078	AtoG	Transition	NA	NA
1081_T_C	1081	T	C	5	5	0	RNR1	RRNA	0.928994	non_coding_transcript_exon_variant	0.935301	NA	NA	NA	NA	NA	0.078	0.125	TtoC	Transition	NA	NA
1081_T_G	1081	T	G	2	0	2	RNR1	RRNA	0.928994	non_coding_transcript_exon_variant	0.935301	NA	NA	NA	NA	NA	NA	NA	TtoG	Transversion	NA	NA
1082_A_G	1082	A	G	22	22	0	RNR1	RRNA	0.926399	non_coding_transcript_exon_variant	0.932585	NA	NA	NA	NA	NA	0.07	0.318	AtoG	Transition	NA	NA
1083_C_G	1083	C	G	1	1	0	RNR1	RRNA	0.922566	non_coding_transcript_exon_variant	0.930231	NA	NA	NA	NA	NA	0.074	0.074	CtoG	Transversion	NA	NA
1087_A_G	1087	A	G	1	1	0	RNR1	RRNA	0.895709	non_coding_transcript_exon_variant	0.90618	NA	NA	NA	NA	NA	0.057	0.057	AtoG	Transition	NA	NA
1087_A_T	1087	A	T	1	1	0	RNR1	RRNA	0.895709	non_coding_transcript_exon_variant	0.90618	NA	NA	NA	NA	NA	0.105	0.105	AtoT	Transversion	NA	NA
1089_T_C	1089	T	C	1	1	0	RNR1	RRNA	0.874525	non_coding_transcript_exon_variant	0.88569	NA	NA	NA	NA	NA	0.833	0.833	TtoC	Transition	NA	NA
1094_T_C	1094	T	C	3	3	0	RNR1	RRNA	0.792202	non_coding_transcript_exon_variant	0.80548	NA	NA	NA	NA	NA	0.057	0.073	TtoC	Transition	NA	NA
1095_T_C	1095	T	C	88	7	81	RNR1	RRNA	0.777597	non_coding_transcript_exon_variant	0.790995	NA	NA	NA	NA	NA	0.302	0.528	TtoC	Transition	NA	NA
1096_A_G	1096	A	G	1	1	0	RNR1	RRNA	0.76444	non_coding_transcript_exon_variant	0.780826	NA	NA	NA	NA	NA	0.198	0.198	AtoG	Transition	NA	NA
1097_G_A	1097	G	A	4	4	0	RNR1	RRNA	0.749834	non_coding_transcript_exon_variant	0.766401	NA	NA	NA	NA	NA	0.0795	0.142	GtoA	Transition	NA	NA
1101_T_C	1101	T	C	2	2	0	RNR1	RRNA	0.683324	non_coding_transcript_exon_variant	0.705414	NA	NA	NA	NA	NA	0.071	0.077	TtoC	Transition	NA	NA
1103_A_G	1103	A	G	1	1	0	RNR1	RRNA	0.647052	non_coding_transcript_exon_variant	0.670288	NA	NA	NA	NA	NA	0.115	0.115	AtoG	Transition	NA	NA
1104_A_G	1104	A	G	5	5	0	RNR1	RRNA	0.626682	non_coding_transcript_exon_variant	0.651759	NA	NA	NA	NA	NA	0.086	0.276	AtoG	Transition	NA	NA
1106_C_T	1106	C	T	17	1	16	RNR1	RRNA	0.58356	non_coding_transcript_exon_variant	0.608848	NA	NA	NA	NA	NA	0.806	0.806	CtoT	Transition	NA	NA
1107_T_C	1107	T	C	49	3	46	RNR1	RRNA	0.567083	non_coding_transcript_exon_variant	0.589504	NA	NA	NA	NA	NA	0.106	0.922	TtoC	Transition	NA	NA
1108_C_T	1108	C	T	6	2	4	RNR1	RRNA	0.554167	non_coding_transcript_exon_variant	0.575533	NA	NA	NA	NA	NA	0.126	0.18	CtoT	Transition	NA	NA
1110_A_G	1110	A	G	1	1	0	RNR1	RRNA	0.54258	non_coding_transcript_exon_variant	0.56322	NA	NA	NA	NA	NA	0.059	0.059	AtoG	Transition	NA	NA
1113_G_A	1113	G	A	2	2	0	RNR1	RRNA	0.520671	non_coding_transcript_exon_variant	0.541644	NA	NA	NA	NA	NA	0.088	0.109	GtoA	Transition	NA	NA
1114_T_C	1114	T	C	1	1	0	RNR1	RRNA	0.513187	non_coding_transcript_exon_variant	0.533074	NA	NA	NA	NA	NA	0.189	0.189	TtoC	Transition	NA	NA
1116_A_G	1116	A	G	34	3	31	RNR1	RRNA	0.498733	non_coding_transcript_exon_variant	0.517714	NA	NA	NA	NA	NA	0.602	0.679	AtoG	Transition	NA	NA
1117_A_G	1117	A	G	18	4	14	RNR1	RRNA	0.497103	non_coding_transcript_exon_variant	0.516084	NA	NA	NA	NA	NA	0.219	0.676	AtoG	Transition	NA	NA
1118_A_G	1118	A	G	21	5	16	RNR1	RRNA	0.499306	non_coding_transcript_exon_variant	0.517895	NA	NA	NA	NA	NA	0.146	0.783	AtoG	Transition	NA	NA
1118_A_T	1118	A	T	2	0	2	RNR1	RRNA	0.499306	non_coding_transcript_exon_variant	0.517895	NA	NA	NA	NA	NA	NA	NA	AtoT	Transversion	NA	NA
1119_T_C	1119	T	C	71	10	61	RNR1	RRNA	0.504798	non_coding_transcript_exon_variant	0.523508	NA	NA	NA	NA	NA	0.229	0.949	TtoC	Transition	NA	NA
1119_T_A	1119	T	A	2	0	2	RNR1	RRNA	0.504798	non_coding_transcript_exon_variant	0.523508	NA	NA	NA	NA	NA	NA	NA	TtoA	Transversion	NA	NA
1120_C_T	1120	C	T	139	4	135	RNR1	RRNA	0.515179	non_coding_transcript_exon_variant	0.533496	NA	NA	NA	NA	NA	0.691	0.949	CtoT	Transition	NA	NA
1120_C_A	1120	C	A	2	0	2	RNR1	RRNA	0.515179	non_coding_transcript_exon_variant	0.533496	NA	NA	NA	NA	NA	NA	NA	CtoA	Transversion	NA	NA
1122_A_G	1122	A	G	1	1	0	RNR1	RRNA	0.554831	non_coding_transcript_exon_variant	0.570071	NA	NA	NA	NA	NA	0.096	0.096	AtoG	Transition	NA	NA
1123_C_T	1123	C	T	1	1	0	RNR1	RRNA	0.576257	non_coding_transcript_exon_variant	0.592613	NA	NA	NA	NA	NA	0.067	0.067	CtoT	Transition	NA	NA
1127_A_G	1127	A	G	3	2	1	RNR1	RRNA	0.64681	non_coding_transcript_exon_variant	0.660088	NA	NA	NA	NA	NA	0.0605	0.062	AtoG	Transition	NA	NA
1128_C_T	1128	C	T	1	1	0	RNR1	RRNA	0.661959	non_coding_transcript_exon_variant	0.67575	NA	NA	NA	NA	NA	0.065	0.065	CtoT	Transition	NA	NA
1129_T_C	1129	T	C	2	2	0	RNR1	RRNA	0.678496	non_coding_transcript_exon_variant	0.690838	NA	NA	NA	NA	NA	0.1285	0.131	TtoC	Transition	NA	NA
1130_G_A	1130	G	A	1	1	0	RNR1	RRNA	0.697809	non_coding_transcript_exon_variant	0.707707	NA	NA	NA	NA	NA	0.0885	0.11	GtoA	Transition	NA	NA
1131_C_T	1131	C	T	1	0	1	RNR1	RRNA	0.716941	non_coding_transcript_exon_variant	0.726598	NA	NA	NA	NA	NA	NA	NA	CtoT	Transition	NA	NA
1134_G_A	1134	G	A	2	2	0	RNR1	RRNA	0.780675	non_coding_transcript_exon_variant	0.785081	NA	NA	NA	NA	NA	0.08	0.108	GtoA	Transition	NA	NA
1138_G_A	1138	G	A	3	2	1	RNR1	RRNA	0.842839	non_coding_transcript_exon_variant	0.848392	NA	NA	NA	NA	NA	0.112	0.174	GtoA	Transition	NA	NA
1146_C_T	1146	C	T	1	1	0	RNR1	RRNA	0.928662	non_coding_transcript_exon_variant	0.930533	NA	NA	NA	NA	NA	0.063	0.063	CtoT	Transition	NA	NA
1147_G_A	1147	G	A	7	7	0	RNR1	RRNA	0.93352	non_coding_transcript_exon_variant	0.934758	NA	NA	NA	NA	NA	0.089	0.218	GtoA	Transition	NA	NA
1148_A_G	1148	A	G	2	1	1	RNR1	RRNA	0.936689	non_coding_transcript_exon_variant	0.938077	NA	NA	NA	NA	NA	0.071	0.071	AtoG	Transition	NA	NA
1149_G_A	1149	G	A	5	5	0	RNR1	RRNA	0.938952	non_coding_transcript_exon_variant	0.939858	NA	NA	NA	NA	NA	0.067	0.073	GtoA	Transition	NA	NA
1152_A_G	1152	A	G	3	3	0	RNR1	RRNA	0.938077	non_coding_transcript_exon_variant	0.938801	NA	NA	NA	NA	NA	0.061	0.164	AtoG	Transition	NA	NA
1154_A_G	1154	A	G	2	1	1	RNR1	RRNA	0.935512	non_coding_transcript_exon_variant	0.93687	NA	NA	NA	NA	NA	0.056	0.056	AtoG	Transition	NA	NA
1154_A_C	1154	A	C	2	1	1	RNR1	RRNA	0.935512	non_coding_transcript_exon_variant	0.93687	NA	NA	NA	NA	NA	0.075	0.075	AtoC	Transversion	NA	NA
1154_A_T	1154	A	T	10	1	9	RNR1	RRNA	0.935512	non_coding_transcript_exon_variant	0.93687	NA	NA	NA	NA	NA	0.333	0.333	AtoT	Transversion	NA	NA
1155_G_A	1155	G	A	2	2	0	RNR1	RRNA	0.936146	non_coding_transcript_exon_variant	0.937534	NA	NA	NA	NA	NA	0.1055	0.116	GtoA	Transition	NA	NA
1158_T_C	1158	T	C	1	1	0	RNR1	RRNA	0.930412	non_coding_transcript_exon_variant	0.931981	NA	NA	NA	NA	NA	0.122	0.18	TtoC	Transition	NA	NA
1162_A_G	1162	A	G	1	1	0	RNR1	RRNA	0.904098	non_coding_transcript_exon_variant	0.907508	NA	NA	NA	NA	NA	0.09	0.09	AtoG	Transition	NA	NA
1163_C_A	1163	C	A	3	0	3	RNR1	RRNA	0.890518	non_coding_transcript_exon_variant	0.894079	NA	NA	NA	NA	NA	NA	NA	CtoA	Transversion	NA	NA
1168_A_G	1168	A	G	1	1	0	RNR1	RRNA	0.835416	non_coding_transcript_exon_variant	0.839007	NA	NA	NA	NA	NA	0.144	0.144	AtoG	Transition	NA	NA
1169_G_A	1169	G	A	13	13	0	RNR1	RRNA	0.823858	non_coding_transcript_exon_variant	0.825638	NA	NA	NA	NA	NA	0.073	0.131	GtoA	Transition	NA	NA
1170_G_A	1170	G	A	5	5	0	RNR1	RRNA	0.812572	non_coding_transcript_exon_variant	0.813205	NA	NA	NA	NA	NA	0.066	0.071	GtoA	Transition	NA	NA
1171_A_G	1171	A	G	8	8	0	RNR1	RRNA	0.801678	non_coding_transcript_exon_variant	0.803881	NA	NA	NA	NA	NA	0.0645	0.138	AtoG	Transition	NA	NA
1173_C_T	1173	C	T	4	0	4	RNR1	RRNA	0.779558	non_coding_transcript_exon_variant	0.779951	NA	NA	NA	NA	NA	NA	NA	CtoT	Transition	NA	NA
1174_T_C	1174	T	C	1	1	0	RNR1	RRNA	0.769902	non_coding_transcript_exon_variant	0.770203	NA	NA	NA	NA	NA	0.136	0.136	TtoC	Transition	NA	NA
1176_G_A	1176	G	A	1	1	0	RNR1	RRNA	0.751464	non_coding_transcript_exon_variant	0.749955	NA	NA	NA	NA	NA	0.071	0.071	GtoA	Transition	NA	NA
1178_G_A	1178	G	A	3	3	0	RNR1	RRNA	0.731788	non_coding_transcript_exon_variant	0.731215	NA	NA	NA	NA	NA	0.064	0.073	GtoA	Transition	NA	NA
1180_T_C	1180	T	C	1	1	0	RNR1	RRNA	0.711027	non_coding_transcript_exon_variant	0.707375	NA	NA	NA	NA	NA	0.07	0.07	TtoC	Transition	NA	NA
1181_G_A	1181	G	A	13	3	10	RNR1	RRNA	0.698684	non_coding_transcript_exon_variant	0.69793	NA	NA	NA	NA	NA	0.066	0.191	GtoA	Transition	NA	NA
1182_C_T	1182	C	T	2	1	1	RNR1	RRNA	0.685225	non_coding_transcript_exon_variant	0.684049	NA	NA	NA	NA	NA	0.44	0.44	CtoT	Transition	NA	NA
1183_T_C	1183	T	C	12	1	11	RNR1	RRNA	0.67231	non_coding_transcript_exon_variant	0.67059	NA	NA	NA	NA	NA	0.115	0.115	TtoC	Transition	NA	NA
1184_T_C	1184	T	C	2	2	0	RNR1	RRNA	0.662955	non_coding_transcript_exon_variant	0.660692	NA	NA	NA	NA	NA	0.1285	0.18	TtoC	Transition	NA	NA
1185_C_T	1185	C	T	49	4	45	RNR1	RRNA	0.652453	non_coding_transcript_exon_variant	0.64847	NA	NA	NA	NA	NA	0.2685	0.334	CtoT	Transition	NA	NA
1187_T_C	1187	T	C	133	8	125	RNR1	RRNA	0.636973	non_coding_transcript_exon_variant	0.632597	NA	NA	NA	NA	NA	0.182	0.892	TtoC	Transition	NA	NA
1187_T_G	1187	T	G	1	1	0	RNR1	RRNA	0.636973	non_coding_transcript_exon_variant	0.632597	NA	NA	NA	NA	NA	0.067	0.067	TtoG	Transversion	NA	NA
1189_T_C	1189	T	C	13501	16	13485	RNR1	RRNA	0.631631	non_coding_transcript_exon_variant	0.626652	NA	NA	NA	NA	NA	0.214	0.95	TtoC	Transition	NA	NA
1192_C_T	1192	C	T	16	0	16	RNR1	RRNA	0.629459	non_coding_transcript_exon_variant	0.623755	NA	NA	NA	NA	NA	NA	NA	CtoT	Transition	NA	NA
1192_C_A	1192	C	A	6	0	6	RNR1	RRNA	0.629459	non_coding_transcript_exon_variant	0.623755	NA	NA	NA	NA	NA	NA	NA	CtoA	Transversion	NA	NA
1193_T_C	1193	T	C	259	35	224	RNR1	RRNA	0.637938	non_coding_transcript_exon_variant	0.632929	NA	NA	NA	NA	NA	0.101	0.924	TtoC	Transition	NA	NA
1197_G_A	1197	G	A	2	2	0	RNR1	RRNA	0.673517	non_coding_transcript_exon_variant	0.672008	NA	NA	NA	NA	NA	0.065	0.08	GtoA	Transition	NA	NA
1198_A_G	1198	A	G	10	7	3	RNR1	RRNA	0.680095	non_coding_transcript_exon_variant	0.679673	NA	NA	NA	NA	NA	0.089	0.855	AtoG	Transition	NA	NA
1199_G_A	1199	G	A	8	8	0	RNR1	RRNA	0.69114	non_coding_transcript_exon_variant	0.690416	NA	NA	NA	NA	NA	0.107	0.124	GtoA	Transition	NA	NA
1200_G_A	1200	G	A	4	4	0	RNR1	RRNA	0.700404	non_coding_transcript_exon_variant	0.700585	NA	NA	NA	NA	NA	0.0735	0.224	GtoA	Transition	NA	NA
1201_A_G	1201	A	G	14	14	0	RNR1	RRNA	0.712053	non_coding_transcript_exon_variant	0.710664	NA	NA	NA	NA	NA	0.062	0.182	AtoG	Transition	NA	NA
1201_A_T	1201	A	T	1	1	0	RNR1	RRNA	0.712053	non_coding_transcript_exon_variant	0.710664	NA	NA	NA	NA	NA	0.097	0.097	AtoT	Transversion	NA	NA
1202_G_A	1202	G	A	3	3	0	RNR1	RRNA	0.719657	non_coding_transcript_exon_variant	0.718752	NA	NA	NA	NA	NA	0.065	0.067	GtoA	Transition	NA	NA
1202_G_C	1202	G	C	1	1	0	RNR1	RRNA	0.719657	non_coding_transcript_exon_variant	0.718752	NA	NA	NA	NA	NA	0.18	0.18	GtoC	Transversion	NA	NA
1205_T_C	1205	T	C	1	1	0	RNR1	RRNA	0.739332	non_coding_transcript_exon_variant	0.741445	NA	NA	NA	NA	NA	0.064	0.064	TtoC	Transition	NA	NA
1205_T_G	1205	T	G	1	1	0	RNR1	RRNA	0.739332	non_coding_transcript_exon_variant	0.741445	NA	NA	NA	NA	NA	0.074	0.074	TtoG	Transversion	NA	NA
1206_G_A	1206	G	A	3	3	0	RNR1	RRNA	0.74407	non_coding_transcript_exon_variant	0.747178	NA	NA	NA	NA	NA	0.089	0.093	GtoA	Transition	NA	NA
1207_T_C	1207	T	C	3	3	0	RNR1	RRNA	0.747933	non_coding_transcript_exon_variant	0.751554	NA	NA	NA	NA	NA	0.211	0.244	TtoC	Transition	NA	NA
1208_T_C	1208	T	C	2	2	0	RNR1	RRNA	0.751283	non_coding_transcript_exon_variant	0.755507	NA	NA	NA	NA	NA	0.0825	0.088	TtoC	Transition	NA	NA
1208_T_A	1208	T	A	1	1	0	RNR1	RRNA	0.751283	non_coding_transcript_exon_variant	0.755507	NA	NA	NA	NA	NA	0.41	0.41	TtoA	Transversion	NA	NA
1209_C_T	1209	C	T	1	1	0	RNR1	RRNA	0.754179	non_coding_transcript_exon_variant	0.759491	NA	NA	NA	NA	NA	0.098	0.098	CtoT	Transition	NA	NA
1210_T_C	1210	T	C	7	7	0	RNR1	RRNA	0.758646	non_coding_transcript_exon_variant	0.763957	NA	NA	NA	NA	NA	0.074	0.355	TtoC	Transition	NA	NA
1211_G_A	1211	G	A	152	10	142	RNR1	RRNA	0.760758	non_coding_transcript_exon_variant	0.765858	NA	NA	NA	NA	NA	0.086	0.843	GtoA	Transition	NA	NA
1212_T_C	1212	T	C	1	1	0	RNR1	RRNA	0.76625	non_coding_transcript_exon_variant	0.772255	NA	NA	NA	NA	NA	0.147	0.147	TtoC	Transition	NA	NA
1213_A_G	1213	A	G	2	2	0	RNR1	RRNA	0.770445	non_coding_transcript_exon_variant	0.776993	NA	NA	NA	NA	NA	0.057	0.064	AtoG	Transition	NA	NA
1214_A_G	1214	A	G	6	6	0	RNR1	RRNA	0.77138	non_coding_transcript_exon_variant	0.77817	NA	NA	NA	NA	NA	0.059	0.143	AtoG	Transition	NA	NA
1214_A_C	1214	A	C	1	1	0	RNR1	RRNA	0.77138	non_coding_transcript_exon_variant	0.77817	NA	NA	NA	NA	NA	0.113	0.113	AtoC	Transversion	NA	NA
1214_A_T	1214	A	T	1	1	0	RNR1	RRNA	0.77138	non_coding_transcript_exon_variant	0.77817	NA	NA	NA	NA	NA	0.059	0.059	AtoT	Transversion	NA	NA
1215_T_C	1215	T	C	4	4	0	RNR1	RRNA	0.77298	non_coding_transcript_exon_variant	0.779468	NA	NA	NA	NA	NA	0.066	0.145	TtoC	Transition	NA	NA
1216_C_T	1216	C	T	1	1	0	RNR1	RRNA	0.771863	non_coding_transcript_exon_variant	0.778925	NA	NA	NA	NA	NA	0.052	0.052	CtoT	Transition	NA	NA
1217_G_A	1217	G	A	1	1	0	RNR1	RRNA	0.768574	non_coding_transcript_exon_variant	0.77639	NA	NA	NA	NA	NA	0.059	0.059	GtoA	Transition	NA	NA
1219_T_C	1219	T	C	1	1	0	RNR1	RRNA	0.757529	non_coding_transcript_exon_variant	0.766401	NA	NA	NA	NA	NA	0.0785	0.087	TtoC	Transition	NA	NA
1221_A_G	1221	A	G	1	1	0	RNR1	RRNA	0.747752	non_coding_transcript_exon_variant	0.75762	NA	NA	NA	NA	NA	0.067	0.067	AtoG	Transition	NA	NA
1222_A_G	1222	A	G	7	7	0	RNR1	RRNA	0.74238	non_coding_transcript_exon_variant	0.752701	NA	NA	NA	NA	NA	0.189	0.554	AtoG	Transition	NA	NA
1227_G_A	1227	G	A	5	5	0	RNR1	RRNA	0.686644	non_coding_transcript_exon_variant	0.699499	NA	NA	NA	NA	NA	0.068	0.143	GtoA	Transition	NA	NA
1228_A_G	1228	A	G	3	3	0	RNR1	RRNA	0.673849	non_coding_transcript_exon_variant	0.686523	NA	NA	NA	NA	NA	0.11	0.361	AtoG	Transition	NA	NA
1228_G_A	1228	G	A	1	1	0	RNR1	RRNA	NA	NA	NA	NA	NA	NA	NA	NA	0.056	0.056	GtoA	Transition	NA	NA
1229_T_C	1229	T	C	4	4	0	RNR1	RRNA	0.659002	non_coding_transcript_exon_variant	0.672129	NA	NA	NA	NA	NA	0.084	0.215	TtoC	Transition	NA	NA
1230_C_T	1230	C	T	9	1	8	RNR1	RRNA	0.644245	non_coding_transcript_exon_variant	0.65701	NA	NA	NA	NA	NA	0.059	0.059	CtoT	Transition	NA	NA
1231_A_G	1231	A	G	4	1	3	RNR1	RRNA	0.629851	non_coding_transcript_exon_variant	0.642857	NA	NA	NA	NA	NA	0.146	0.146	AtoG	Transition	NA	NA
1235_T_C	1235	T	C	4	4	0	RNR1	RRNA	0.602149	non_coding_transcript_exon_variant	0.618082	NA	NA	NA	NA	NA	0.1045	0.12	TtoC	Transition	NA	NA
1236_C_T	1236	C	T	8	0	8	RNR1	RRNA	0.59735	non_coding_transcript_exon_variant	0.612439	NA	NA	NA	NA	NA	NA	NA	CtoT	Transition	NA	NA
1238_C_T	1238	C	T	1	1	0	RNR1	RRNA	0.597803	non_coding_transcript_exon_variant	0.611775	NA	NA	NA	NA	NA	0.193	0.193	CtoT	Transition	NA	NA
1240_A_G	1240	A	G	1	0	1	RNR1	RRNA	0.599402	non_coding_transcript_exon_variant	0.61262	NA	NA	NA	NA	NA	NA	NA	AtoG	Transition	NA	NA
1240_A_C	1240	A	C	1	1	0	RNR1	RRNA	0.599402	non_coding_transcript_exon_variant	0.61262	NA	NA	NA	NA	NA	0.579	0.579	AtoC	Transversion	NA	NA
1242_C_T	1242	C	T	4	3	1	RNR1	RRNA	0.607973	non_coding_transcript_exon_variant	0.621552	NA	NA	NA	NA	NA	0.135	0.254	CtoT	Transition	NA	NA
1243_T_C	1243	T	C	3826	6	3820	RNR1	RRNA	0.613616	non_coding_transcript_exon_variant	0.62629	NA	NA	NA	NA	NA	0.3525	0.897	TtoC	Transition	NA	NA
1245_T_C	1245	T	C	1	1	0	RNR1	RRNA	0.632084	non_coding_transcript_exon_variant	0.641469	NA	NA	NA	NA	NA	0.111	0.111	TtoC	Transition	NA	NA
1246_T_C	1246	T	C	1	1	0	RNR1	RRNA	0.636822	non_coding_transcript_exon_variant	0.645935	NA	NA	NA	NA	NA	0.129	0.129	TtoC	Transition	NA	NA
1247_G_A	1247	G	A	1	1	0	RNR1	RRNA	0.644245	non_coding_transcript_exon_variant	0.652725	NA	NA	NA	NA	NA	0.089	0.089	GtoA	Transition	NA	NA
1249_T_C	1249	T	C	2	2	0	RNR1	RRNA	0.659545	non_coding_transcript_exon_variant	0.668025	NA	NA	NA	NA	NA	0.0835	0.117	TtoC	Transition	NA	NA
1250_C_T	1250	C	T	58	2	56	RNR1	RRNA	0.665248	non_coding_transcript_exon_variant	0.674332	NA	NA	NA	NA	NA	0.196	0.252	CtoT	Transition	NA	NA
1251_A_G	1251	A	G	1	1	0	RNR1	RRNA	0.676565	non_coding_transcript_exon_variant	0.68438	NA	NA	NA	NA	NA	0.31	0.31	AtoG	Transition	NA	NA
1252_G_A	1252	G	A	6	6	0	RNR1	RRNA	0.686251	non_coding_transcript_exon_variant	0.694429	NA	NA	NA	NA	NA	0.092	0.165	GtoA	Transition	NA	NA
1255_T_C	1255	T	C	3	3	0	RNR1	RRNA	0.709518	non_coding_transcript_exon_variant	0.71664	NA	NA	NA	NA	NA	0.129	0.267	TtoC	Transition	NA	NA
1256_A_G	1256	A	G	2	2	0	RNR1	RRNA	0.717937	non_coding_transcript_exon_variant	0.726115	NA	NA	NA	NA	NA	0.067	0.077	AtoG	Transition	NA	NA
1257_T_C	1257	T	C	6	5	1	RNR1	RRNA	0.724667	non_coding_transcript_exon_variant	0.733478	NA	NA	NA	NA	NA	0.086	0.234	TtoC	Transition	NA	NA
1260_A_G	1260	A	G	1	1	0	RNR1	RRNA	0.754361	non_coding_transcript_exon_variant	0.760698	NA	NA	NA	NA	NA	0.067	0.067	AtoG	Transition	NA	NA
1261_C_T	1261	C	T	1	1	0	RNR1	RRNA	0.760879	non_coding_transcript_exon_variant	0.765043	NA	NA	NA	NA	NA	0.059	0.059	CtoT	Transition	NA	NA
1263_G_A	1263	G	A	2	2	0	RNR1	RRNA	0.756352	non_coding_transcript_exon_variant	0.760124	NA	NA	NA	NA	NA	0.1085	0.13	GtoA	Transition	NA	NA
1266_A_G	1266	A	G	1	1	0	RNR1	RRNA	0.74238	non_coding_transcript_exon_variant	0.74567	NA	NA	NA	NA	NA	0.058	0.058	AtoG	Transition	NA	NA
1267_T_C	1267	T	C	2	2	0	RNR1	RRNA	0.735862	non_coding_transcript_exon_variant	0.739544	NA	NA	NA	NA	NA	0.1095	0.143	TtoC	Transition	NA	NA
1269_T_C	1269	T	C	1	1	0	RNR1	RRNA	0.723641	non_coding_transcript_exon_variant	0.729434	NA	NA	NA	NA	NA	0.05	0.05	TtoC	Transition	NA	NA
1271_C_A	1271	C	A	1	1	0	RNR1	RRNA	0.706259	non_coding_transcript_exon_variant	0.711147	NA	NA	NA	NA	NA	0.082	0.082	CtoA	Transversion	NA	NA
1273_G_A	1273	G	A	2	2	0	RNR1	RRNA	0.688303	non_coding_transcript_exon_variant	0.693403	NA	NA	NA	NA	NA	0.0765	0.102	GtoA	Transition	NA	NA
1275_A_G	1275	A	G	28	1	27	RNR1	RRNA	0.667119	non_coding_transcript_exon_variant	0.672129	NA	NA	NA	NA	NA	0.837	0.837	AtoG	Transition	NA	NA
1276_A_G	1276	A	G	6	3	3	RNR1	RRNA	0.661476	non_coding_transcript_exon_variant	0.665671	NA	NA	NA	NA	NA	0.101	0.338	AtoG	Transition	NA	NA
1281_T_C	1281	T	C	1	1	0	RNR1	RRNA	0.62801	non_coding_transcript_exon_variant	0.628161	NA	NA	NA	NA	NA	0.068	0.068	TtoC	Transition	NA	NA
1281_T_G	1281	T	G	1	1	0	RNR1	RRNA	0.62801	non_coding_transcript_exon_variant	0.628161	NA	NA	NA	NA	NA	0.16	0.16	TtoG	Transversion	NA	NA
1282_G_A	1282	G	A	29	11	18	RNR1	RRNA	0.614612	non_coding_transcript_exon_variant	0.613857	NA	NA	NA	NA	NA	0.097	0.255	GtoA	Transition	NA	NA
1283_A_G	1283	A	G	3	2	1	RNR1	RRNA	0.604804	non_coding_transcript_exon_variant	0.60245	NA	NA	NA	NA	NA	0.074	0.083	AtoG	Transition	NA	NA
1284_T_C	1284	T	C	163	3	160	RNR1	RRNA	0.590802	non_coding_transcript_exon_variant	0.585793	NA	NA	NA	NA	NA	0.137	0.395	TtoC	Transition	NA	NA
1285_G_A	1285	G	A	5	2	3	RNR1	RRNA	0.581779	non_coding_transcript_exon_variant	0.573541	NA	NA	NA	NA	NA	0.094	0.12	GtoA	Transition	NA	NA
1287_A_G	1287	A	G	2	2	0	RNR1	RRNA	0.559026	non_coding_transcript_exon_variant	0.550878	NA	NA	NA	NA	NA	0.1825	0.233	AtoG	Transition	NA	NA
1288_G_A	1288	G	A	1	1	0	RNR1	RRNA	0.549007	non_coding_transcript_exon_variant	0.54267	NA	NA	NA	NA	NA	0.053	0.053	GtoA	Transition	NA	NA
1289_G_A	1289	G	A	11	11	0	RNR1	RRNA	0.539562	non_coding_transcript_exon_variant	0.532802	NA	NA	NA	NA	NA	0.0815	0.336	GtoA	Transition	NA	NA
1290_C_T	1290	C	T	151	0	151	RNR1	RRNA	0.527491	non_coding_transcript_exon_variant	0.522301	NA	NA	NA	NA	NA	NA	NA	CtoT	Transition	NA	NA
1291_T_C	1291	T	C	31	10	21	RNR1	RRNA	0.522089	non_coding_transcript_exon_variant	0.516929	NA	NA	NA	NA	NA	0.1265	0.866	TtoC	Transition	NA	NA
1292_A_G	1292	A	G	19	1	18	RNR1	RRNA	0.524232	non_coding_transcript_exon_variant	0.518861	NA	NA	NA	NA	NA	0.352	0.352	AtoG	Transition	NA	NA
1294_A_G	1294	A	G	1	0	1	RNR1	RRNA	0.535065	non_coding_transcript_exon_variant	0.527883	NA	NA	NA	NA	NA	NA	NA	AtoG	Transition	NA	NA
1298_T_C	1298	T	C	1	1	0	RNR1	RRNA	0.559328	non_coding_transcript_exon_variant	0.545658	NA	NA	NA	NA	NA	0.088	0.088	TtoC	Transition	NA	NA
1299_A_G	1299	A	G	9	0	9	RNR1	RRNA	0.564186	non_coding_transcript_exon_variant	0.548705	NA	NA	NA	NA	NA	NA	NA	AtoG	Transition	NA	NA
1299_A_T	1299	A	T	2	0	2	RNR1	RRNA	0.564186	non_coding_transcript_exon_variant	0.548705	NA	NA	NA	NA	NA	NA	NA	AtoT	Transversion	NA	NA
1300_A_G	1300	A	G	8	8	0	RNR1	RRNA	0.572696	non_coding_transcript_exon_variant	0.554711	NA	NA	NA	NA	NA	0.108	0.238	AtoG	Transition	NA	NA
1301_G_A	1301	G	A	5	5	0	RNR1	RRNA	0.580089	non_coding_transcript_exon_variant	0.56138	NA	NA	NA	NA	NA	0.066	0.093	GtoA	Transition	NA	NA
1301_G_C	1301	G	C	1	1	0	RNR1	RRNA	0.580089	non_coding_transcript_exon_variant	0.56138	NA	NA	NA	NA	NA	0.055	0.055	GtoC	Transversion	NA	NA
1303_G_A	1303	G	A	422	10	412	RNR1	RRNA	0.590168	non_coding_transcript_exon_variant	0.570342	NA	NA	NA	NA	NA	0.119	0.95	GtoA	Transition	NA	NA
1304_C_T	1304	C	T	1	1	0	RNR1	RRNA	0.595691	non_coding_transcript_exon_variant	0.576257	NA	NA	NA	NA	NA	0.21	0.21	CtoT	Transition	NA	NA
1307_G_A	1307	G	A	1	1	0	RNR1	RRNA	0.606705	non_coding_transcript_exon_variant	0.589384	NA	NA	NA	NA	NA	0.088	0.088	GtoA	Transition	NA	NA
1308_T_C	1308	T	C	13	8	5	RNR1	RRNA	0.608938	non_coding_transcript_exon_variant	0.592462	NA	NA	NA	NA	NA	0.1125	0.365	TtoC	Transition	NA	NA
1309_A_G	1309	A	G	26	9	17	RNR1	RRNA	0.61597	non_coding_transcript_exon_variant	0.600097	NA	NA	NA	NA	NA	0.135	0.92	AtoG	Transition	NA	NA
1310_C_T	1310	C	T	17	2	15	RNR1	RRNA	0.62457	non_coding_transcript_exon_variant	0.609964	NA	NA	NA	NA	NA	0.511	0.813	CtoT	Transition	NA	NA
1311_C_T	1311	C	T	1	1	0	RNR1	RRNA	0.63646	non_coding_transcript_exon_variant	0.623755	NA	NA	NA	NA	NA	0.107	0.107	CtoT	Transition	NA	NA
1312_C_A	1312	C	A	1	1	0	RNR1	RRNA	0.646267	non_coding_transcript_exon_variant	0.634106	NA	NA	NA	NA	NA	0.064	0.064	CtoA	Transversion	NA	NA
1313_A_G	1313	A	G	48	7	41	RNR1	RRNA	0.653147	non_coding_transcript_exon_variant	0.640443	NA	NA	NA	NA	NA	0.143	0.671	AtoG	Transition	NA	NA
1313_A_C	1313	A	C	4	1	3	RNR1	RRNA	0.653147	non_coding_transcript_exon_variant	0.640443	NA	NA	NA	NA	NA	0.091	0.091	AtoC	Transversion	NA	NA
1313_A_T	1313	A	T	1	1	0	RNR1	RRNA	0.653147	non_coding_transcript_exon_variant	0.640443	NA	NA	NA	NA	NA	0.075	0.075	AtoT	Transversion	NA	NA
1315_G_A	1315	G	A	7	7	0	RNR1	RRNA	0.673275	non_coding_transcript_exon_variant	0.663347	NA	NA	NA	NA	NA	0.065	0.213	GtoA	Transition	NA	NA
1316_T_C	1316	T	C	4	4	0	RNR1	RRNA	0.683807	non_coding_transcript_exon_variant	0.676021	NA	NA	NA	NA	NA	0.0925	0.176	TtoC	Transition	NA	NA
1316_T_G	1316	T	G	1	1	0	RNR1	RRNA	0.683807	non_coding_transcript_exon_variant	0.676021	NA	NA	NA	NA	NA	0.051	0.051	TtoG	Transversion	NA	NA
1317_A_G	1317	A	G	2	2	0	RNR1	RRNA	0.693615	non_coding_transcript_exon_variant	0.685527	NA	NA	NA	NA	NA	0.2525	0.451	AtoG	Transition	NA	NA
1319_A_G	1319	A	G	3	1	2	RNR1	RRNA	0.708431	non_coding_transcript_exon_variant	0.701129	NA	NA	NA	NA	NA	0.085	0.085	AtoG	Transition	NA	NA
1320_G_A	1320	G	A	3	3	0	RNR1	RRNA	0.72014	non_coding_transcript_exon_variant	0.711811	NA	NA	NA	NA	NA	0.098	0.13	GtoA	Transition	NA	NA
1323_G_A	1323	G	A	5	5	0	RNR1	RRNA	0.735651	non_coding_transcript_exon_variant	0.728559	NA	NA	NA	NA	NA	0.067	0.115	GtoA	Transition	NA	NA
1324_T_C	1324	T	C	2	2	0	RNR1	RRNA	0.736285	non_coding_transcript_exon_variant	0.728891	NA	NA	NA	NA	NA	0.064	0.074	TtoC	Transition	NA	NA
1325_T_C	1325	T	C	1	1	0	RNR1	RRNA	0.733931	non_coding_transcript_exon_variant	0.72702	NA	NA	NA	NA	NA	0.066	0.066	TtoC	Transition	NA	NA
1327_G_A	1327	G	A	2	2	0	RNR1	RRNA	0.731034	non_coding_transcript_exon_variant	0.723218	NA	NA	NA	NA	NA	0.172	0.19	GtoA	Transition	NA	NA
1328_G_A	1328	G	A	4	4	0	RNR1	RRNA	0.73034	non_coding_transcript_exon_variant	0.722252	NA	NA	NA	NA	NA	0.0645	0.096	GtoA	Transition	NA	NA
1329_T_C	1329	T	C	3	3	0	RNR1	RRNA	0.729646	non_coding_transcript_exon_variant	0.721981	NA	NA	NA	NA	NA	0.106	0.136	TtoC	Transition	NA	NA
1330_C_T	1330	C	T	1	1	0	RNR1	RRNA	0.727413	non_coding_transcript_exon_variant	0.719899	NA	NA	NA	NA	NA	0.176	0.176	CtoT	Transition	NA	NA
1331_A_G	1331	A	G	1	1	0	RNR1	RRNA	0.72521	non_coding_transcript_exon_variant	0.717394	NA	NA	NA	NA	NA	0.055	0.059	AtoG	Transition	NA	NA
1332_A_G	1332	A	G	4	4	0	RNR1	RRNA	0.7269	non_coding_transcript_exon_variant	0.719597	NA	NA	NA	NA	NA	0.0805	0.124	AtoG	Transition	NA	NA
1333_G_A	1333	G	A	4	4	0	RNR1	RRNA	0.728016	non_coding_transcript_exon_variant	0.720744	NA	NA	NA	NA	NA	0.068	0.098	GtoA	Transition	NA	NA
1334_G_A	1334	G	A	4	4	0	RNR1	RRNA	0.729012	non_coding_transcript_exon_variant	0.721377	NA	NA	NA	NA	NA	0.094	0.24	GtoA	Transition	NA	NA
1336_G_A	1336	G	A	7	7	0	RNR1	RRNA	0.730913	non_coding_transcript_exon_variant	0.723369	NA	NA	NA	NA	NA	0.0805	0.195	GtoA	Transition	NA	NA
1337_T_C	1337	T	C	1	1	0	RNR1	RRNA	0.732392	non_coding_transcript_exon_variant	0.72518	NA	NA	NA	NA	NA	0.051	0.051	TtoC	Transition	NA	NA
1338_A_G	1338	A	G	1	1	0	RNR1	RRNA	0.733689	non_coding_transcript_exon_variant	0.726869	NA	NA	NA	NA	NA	0.1155	0.18	AtoG	Transition	NA	NA
1339_G_A	1339	G	A	2	2	0	RNR1	RRNA	0.730913	non_coding_transcript_exon_variant	0.722886	NA	NA	NA	NA	NA	0.3075	0.501	GtoA	Transition	NA	NA
1340_C_T	1340	C	T	1	1	0	RNR1	RRNA	0.726356	non_coding_transcript_exon_variant	0.717907	NA	NA	NA	NA	NA	0.655	0.655	CtoT	Transition	NA	NA
1341_C_T	1341	C	T	5	0	5	RNR1	RRNA	0.720442	non_coding_transcript_exon_variant	0.712022	NA	NA	NA	NA	NA	NA	NA	CtoT	Transition	NA	NA
1342_C_T	1342	C	T	11	1	10	RNR1	RRNA	0.717334	non_coding_transcript_exon_variant	0.708763	NA	NA	NA	NA	NA	0.358	0.358	CtoT	Transition	NA	NA
1344_T_C	1344	T	C	20	16	4	RNR1	RRNA	0.715764	non_coding_transcript_exon_variant	0.70825	NA	NA	NA	NA	NA	0.081	0.438	TtoC	Transition	NA	NA
1345_G_A	1345	G	A	6	6	0	RNR1	RRNA	0.714346	non_coding_transcript_exon_variant	0.707043	NA	NA	NA	NA	NA	0.0715	0.081	GtoA	Transition	NA	NA
1346_A_G	1346	A	G	7	1	6	RNR1	RRNA	0.710302	non_coding_transcript_exon_variant	0.703784	NA	NA	NA	NA	NA	0.176	0.176	AtoG	Transition	NA	NA
1347_G_A	1347	G	A	11	10	1	RNR1	RRNA	0.708975	non_coding_transcript_exon_variant	0.702758	NA	NA	NA	NA	NA	0.081	0.413	GtoA	Transition	NA	NA
1348_G_A	1348	G	A	5	5	0	RNR1	RRNA	0.706802	non_coding_transcript_exon_variant	0.700978	NA	NA	NA	NA	NA	0.077	0.172	GtoA	Transition	NA	NA
1348_G_C	1348	G	C	1	1	0	RNR1	RRNA	0.706802	non_coding_transcript_exon_variant	0.700978	NA	NA	NA	NA	NA	0.119	0.119	GtoC	Transversion	NA	NA
1349_T_C	1349	T	C	6	4	2	RNR1	RRNA	0.704539	non_coding_transcript_exon_variant	0.699771	NA	NA	NA	NA	NA	0.068	0.102	TtoC	Transition	NA	NA
1350_G_A	1350	G	A	1	1	0	RNR1	RRNA	0.699318	non_coding_transcript_exon_variant	0.695999	NA	NA	NA	NA	NA	0.079	0.079	GtoA	Transition	NA	NA
1351_G_A	1351	G	A	4	4	0	RNR1	RRNA	0.696119	non_coding_transcript_exon_variant	0.6928	NA	NA	NA	NA	NA	0.324	0.721	GtoA	Transition	NA	NA
1352_C_T	1352	C	T	2	2	0	RNR1	RRNA	0.692106	non_coding_transcript_exon_variant	0.688816	NA	NA	NA	NA	NA	0.13	0.151	CtoT	Transition	NA	NA
1352_C_A	1352	C	A	1	0	1	RNR1	RRNA	0.692106	non_coding_transcript_exon_variant	0.688816	NA	NA	NA	NA	NA	NA	NA	CtoA	Transversion	NA	NA
1354_A_G	1354	A	G	2	1	1	RNR1	RRNA	0.686251	non_coding_transcript_exon_variant	0.684954	NA	NA	NA	NA	NA	0.126	0.126	AtoG	Transition	NA	NA
1355_G_A	1355	G	A	3	3	0	RNR1	RRNA	0.687489	non_coding_transcript_exon_variant	0.686764	NA	NA	NA	NA	NA	0.086	0.161	GtoA	Transition	NA	NA
1357_A_G	1357	A	G	3	3	0	RNR1	RRNA	0.679371	non_coding_transcript_exon_variant	0.682027	NA	NA	NA	NA	NA	0.09	0.432	AtoG	Transition	NA	NA
1358_A_G	1358	A	G	2	2	0	RNR1	RRNA	0.674845	non_coding_transcript_exon_variant	0.678375	NA	NA	NA	NA	NA	0.2255	0.384	AtoG	Transition	NA	NA
1359_T_C	1359	T	C	3	3	0	RNR1	RRNA	0.669051	non_coding_transcript_exon_variant	0.673517	NA	NA	NA	NA	NA	0.087	0.097	TtoC	Transition	NA	NA
1359_T_G	1359	T	G	1	1	0	RNR1	RRNA	0.669051	non_coding_transcript_exon_variant	0.673517	NA	NA	NA	NA	NA	0.068	0.068	TtoG	Transversion	NA	NA
1360_G_A	1360	G	A	3	3	0	RNR1	RRNA	0.664343	non_coding_transcript_exon_variant	0.668387	NA	NA	NA	NA	NA	0.056	0.153	GtoA	Transition	NA	NA
1361_G_A	1361	G	A	2	2	0	RNR1	RRNA	0.660873	non_coding_transcript_exon_variant	0.665671	NA	NA	NA	NA	NA	0.1015	0.135	GtoA	Transition	NA	NA
1362_G_A	1362	G	A	4	4	0	RNR1	RRNA	0.654596	non_coding_transcript_exon_variant	0.658217	NA	NA	NA	NA	NA	0.0745	0.113	GtoA	Transition	NA	NA
1364_T_C	1364	T	C	1	1	0	RNR1	RRNA	0.633653	non_coding_transcript_exon_variant	0.639689	NA	NA	NA	NA	NA	0.092	0.092	TtoC	Transition	NA	NA
1367_A_G	1367	A	G	1	1	0	RNR1	RRNA	0.5921	non_coding_transcript_exon_variant	0.600489	NA	NA	NA	NA	NA	0.102	0.102	AtoG	Transition	NA	NA
1368_T_C	1368	T	C	1	1	0	RNR1	RRNA	0.578279	non_coding_transcript_exon_variant	0.58528	NA	NA	NA	NA	NA	0.2225	0.367	TtoC	Transition	NA	NA
1369_T_C	1369	T	C	2	2	0	RNR1	RRNA	0.568924	non_coding_transcript_exon_variant	0.574839	NA	NA	NA	NA	NA	0.088	0.104	TtoC	Transition	NA	NA
1370_T_C	1370	T	C	3	3	0	RNR1	RRNA	0.559328	non_coding_transcript_exon_variant	0.566902	NA	NA	NA	NA	NA	0.064	0.075	TtoC	Transition	NA	NA
1371_T_C	1371	T	C	2	2	0	RNR1	RRNA	0.550969	non_coding_transcript_exon_variant	0.558784	NA	NA	NA	NA	NA	0.0655	0.078	TtoC	Transition	NA	NA
1372_C_T	1372	C	T	1	1	0	RNR1	RRNA	0.542217	non_coding_transcript_exon_variant	0.551572	NA	NA	NA	NA	NA	0.309	0.309	CtoT	Transition	NA	NA
1373_T_C	1373	T	C	1	1	0	RNR1	RRNA	0.533104	non_coding_transcript_exon_variant	0.544028	NA	NA	NA	NA	NA	0.323	0.323	TtoC	Transition	NA	NA
1374_A_G	1374	A	G	10	7	3	RNR1	RRNA	0.522602	non_coding_transcript_exon_variant	0.534734	NA	NA	NA	NA	NA	0.286	0.84	AtoG	Transition	NA	NA
1374_A_T	1374	A	T	1	1	0	RNR1	RRNA	0.522602	non_coding_transcript_exon_variant	0.534734	NA	NA	NA	NA	NA	0.053	0.053	AtoT	Transversion	NA	NA
1375_C_T	1375	C	T	10	2	8	RNR1	RRNA	0.517835	non_coding_transcript_exon_variant	0.530147	NA	NA	NA	NA	NA	0.351	0.441	CtoT	Transition	NA	NA
1375_C_G	1375	C	G	1	1	0	RNR1	RRNA	0.517835	non_coding_transcript_exon_variant	0.530147	NA	NA	NA	NA	NA	0.221	0.221	CtoG	Transversion	NA	NA
1377_C_A	1377	C	A	1	0	1	RNR1	RRNA	0.508963	non_coding_transcript_exon_variant	0.521878	NA	NA	NA	NA	NA	NA	NA	CtoA	Transversion	NA	NA
1378_C_T	1378	C	T	2	2	0	RNR1	RRNA	0.504074	non_coding_transcript_exon_variant	0.517593	NA	NA	NA	NA	NA	0.114	0.157	CtoT	Transition	NA	NA
1380_G_A	1380	G	A	5	5	0	RNR1	RRNA	0.497224	non_coding_transcript_exon_variant	0.510049	NA	NA	NA	NA	NA	0.091	0.113	GtoA	Transition	NA	NA
1382_A_G	1382	A	G	1	1	0	RNR1	RRNA	0.491852	non_coding_transcript_exon_variant	0.502535	NA	NA	NA	NA	NA	0.069	0.069	AtoG	Transition	NA	NA
1382_A_C	1382	A	C	28	0	28	RNR1	RRNA	0.491852	non_coding_transcript_exon_variant	0.502535	NA	NA	NA	NA	NA	NA	NA	AtoC	Transversion	NA	NA
1383_A_G	1383	A	G	5	3	2	RNR1	RRNA	0.490494	non_coding_transcript_exon_variant	0.500815	NA	NA	NA	NA	NA	0.146	0.152	AtoG	Transition	NA	NA
1384_A_G	1384	A	G	1	1	0	RNR1	RRNA	0.491339	non_coding_transcript_exon_variant	0.501207	NA	NA	NA	NA	NA	0.077	0.077	AtoG	Transition	NA	NA
1386_T_C	1386	T	C	5	2	3	RNR1	RRNA	0.48627	non_coding_transcript_exon_variant	0.495232	NA	NA	NA	NA	NA	0.2225	0.336	TtoC	Transition	NA	NA
1386_T_G	1386	T	G	1	0	1	RNR1	RRNA	0.48627	non_coding_transcript_exon_variant	0.495232	NA	NA	NA	NA	NA	NA	NA	TtoG	Transversion	NA	NA
1387_A_G	1387	A	G	1	1	0	RNR1	RRNA	0.490585	non_coding_transcript_exon_variant	0.499185	NA	NA	NA	NA	NA	0.093	0.093	AtoG	Transition	NA	NA
1389_G_A	1389	G	A	4	4	0	RNR1	RRNA	0.496168	non_coding_transcript_exon_variant	0.504285	NA	NA	NA	NA	NA	0.0635	0.123	GtoA	Transition	NA	NA
1391_T_C	1391	T	C	288	9	279	RNR1	RRNA	0.499728	non_coding_transcript_exon_variant	0.508691	NA	NA	NA	NA	NA	0.094	0.313	TtoC	Transition	NA	NA
1391_T_A	1391	T	A	1	0	1	RNR1	RRNA	0.499728	non_coding_transcript_exon_variant	0.508691	NA	NA	NA	NA	NA	NA	NA	TtoA	Transversion	NA	NA
1392_A_G	1392	A	G	2	2	0	RNR1	RRNA	0.504345	non_coding_transcript_exon_variant	0.514213	NA	NA	NA	NA	NA	0.0825	0.109	AtoG	Transition	NA	NA
1393_G_A	1393	G	A	463	32	431	RNR1	RRNA	0.509234	non_coding_transcript_exon_variant	0.517412	NA	NA	NA	NA	NA	0.149	0.932	GtoA	Transition	NA	NA
1393_G_C	1393	G	C	2	2	0	RNR1	RRNA	0.509234	non_coding_transcript_exon_variant	0.517412	NA	NA	NA	NA	NA	0.278	0.506	GtoC	Transversion	NA	NA
1393_G_T	1393	G	T	1	1	0	RNR1	RRNA	0.509234	non_coding_transcript_exon_variant	0.517412	NA	NA	NA	NA	NA	0.051	0.051	GtoT	Transversion	NA	NA
1394_C_T	1394	C	T	2	2	0	RNR1	RRNA	0.515782	non_coding_transcript_exon_variant	0.523357	NA	NA	NA	NA	NA	0.117	0.147	CtoT	Transition	NA	NA
1395_C_T	1395	C	T	2	2	0	RNR1	RRNA	0.523266	non_coding_transcript_exon_variant	0.530267	NA	NA	NA	NA	NA	0.3355	0.39	CtoT	Transition	NA	NA
1397_T_C	1397	T	C	5	5	0	RNR1	RRNA	0.542036	non_coding_transcript_exon_variant	0.546684	NA	NA	NA	NA	NA	0.0735	0.145	TtoC	Transition	NA	NA
1401_G_A	1401	G	A	3	3	0	RNR1	RRNA	0.582202	non_coding_transcript_exon_variant	0.582805	NA	NA	NA	NA	NA	0.063	0.064	GtoA	Transition	NA	NA
1403_A_G	1403	A	G	1	1	0	RNR1	RRNA	0.596717	non_coding_transcript_exon_variant	0.597803	NA	NA	NA	NA	NA	0.508	0.508	AtoG	Transition	NA	NA
1404_A_G	1404	A	G	2	2	0	RNR1	RRNA	0.60414	non_coding_transcript_exon_variant	0.605589	NA	NA	NA	NA	NA	0.1825	0.275	AtoG	Transition	NA	NA
1405_C_T	1405	C	T	6	0	6	RNR1	RRNA	0.605408	non_coding_transcript_exon_variant	0.605921	NA	NA	NA	NA	NA	NA	NA	CtoT	Transition	NA	NA
1406_T_C	1406	T	C	688	5	683	RNR1	RRNA	0.60752	non_coding_transcript_exon_variant	0.607882	NA	NA	NA	NA	NA	0.391	0.939	TtoC	Transition	NA	NA
1407_T_C	1407	T	C	7	5	2	RNR1	RRNA	0.613918	non_coding_transcript_exon_variant	0.613646	NA	NA	NA	NA	NA	0.099	0.175	TtoC	Transition	NA	NA
1408_A_T	1408	A	T	1	1	0	RNR1	RRNA	0.622126	non_coding_transcript_exon_variant	0.621673	NA	NA	NA	NA	NA	0.054	0.054	AtoT	Transversion	NA	NA
1409_A_G	1409	A	G	4	4	0	RNR1	RRNA	0.627648	non_coding_transcript_exon_variant	0.626471	NA	NA	NA	NA	NA	0.105	0.289	AtoG	Transition	NA	NA
1410_G_A	1410	G	A	6	6	0	RNR1	RRNA	0.632688	non_coding_transcript_exon_variant	0.629821	NA	NA	NA	NA	NA	0.066	0.257	GtoA	Transition	NA	NA
1411_G_A	1411	G	A	11	11	0	RNR1	RRNA	0.636731	non_coding_transcript_exon_variant	0.633563	NA	NA	NA	NA	NA	0.09	0.217	GtoA	Transition	NA	NA
1412_G_A	1412	G	A	4	4	0	RNR1	RRNA	0.641137	non_coding_transcript_exon_variant	0.637606	NA	NA	NA	NA	NA	0.065	0.08	GtoA	Transition	NA	NA
1413_T_C	1413	T	C	63	13	50	RNR1	RRNA	0.641228	non_coding_transcript_exon_variant	0.637124	NA	NA	NA	NA	NA	0.381	0.824	TtoC	Transition	NA	NA
1415_G_A	1415	G	A	101	19	82	RNR1	RRNA	0.646418	non_coding_transcript_exon_variant	0.641016	NA	NA	NA	NA	NA	0.1305	0.825	GtoA	Transition	NA	NA
1415_G_C	1415	G	C	1	1	0	RNR1	RRNA	0.646418	non_coding_transcript_exon_variant	0.641016	NA	NA	NA	NA	NA	0.239	0.239	GtoC	Transversion	NA	NA
1418_G_A	1418	G	A	2	2	0	RNR1	RRNA	0.66211	non_coding_transcript_exon_variant	0.659545	NA	NA	NA	NA	NA	0.1055	0.13	GtoA	Transition	NA	NA
1419_G_A	1419	G	A	3	3	0	RNR1	RRNA	0.667632	non_coding_transcript_exon_variant	0.665792	NA	NA	NA	NA	NA	0.073	0.156	GtoA	Transition	NA	NA
1420_T_C	1420	T	C	270	12	258	RNR1	RRNA	0.673668	non_coding_transcript_exon_variant	0.671857	NA	NA	NA	NA	NA	0.156	0.95	TtoC	Transition	NA	NA
1421_G_A	1421	G	A	1	1	0	RNR1	RRNA	0.681755	non_coding_transcript_exon_variant	0.680518	NA	NA	NA	NA	NA	0.13	0.13	GtoA	Transition	NA	NA
1422_G_A	1422	G	A	8	7	1	RNR1	RRNA	0.689118	non_coding_transcript_exon_variant	0.687489	NA	NA	NA	NA	NA	0.097	0.157	GtoA	Transition	NA	NA
1422_G_C	1422	G	C	1	1	0	RNR1	RRNA	0.689118	non_coding_transcript_exon_variant	0.687489	NA	NA	NA	NA	NA	0.067	0.067	GtoC	Transversion	NA	NA
1423_A_G	1423	A	G	4	4	0	RNR1	RRNA	0.697085	non_coding_transcript_exon_variant	0.69633	NA	NA	NA	NA	NA	0.101	0.122	AtoG	Transition	NA	NA
1424_T_C	1424	T	C	4	4	0	RNR1	RRNA	0.701159	non_coding_transcript_exon_variant	0.700978	NA	NA	NA	NA	NA	0.123	0.18	TtoC	Transition	NA	NA
1426_T_C	1426	T	C	5	5	0	RNR1	RRNA	0.712837	non_coding_transcript_exon_variant	0.710785	NA	NA	NA	NA	NA	0.064	0.122	TtoC	Transition	NA	NA
1428_G_A	1428	G	A	2	2	0	RNR1	RRNA	0.721226	non_coding_transcript_exon_variant	0.719808	NA	NA	NA	NA	NA	0.108	0.137	GtoA	Transition	NA	NA
1429_C_T	1429	C	T	4	1	3	RNR1	RRNA	0.724365	non_coding_transcript_exon_variant	0.723761	NA	NA	NA	NA	NA	0.142	0.234	CtoT	Transition	NA	NA
1431_G_A	1431	G	A	1	1	0	RNR1	RRNA	0.732844	non_coding_transcript_exon_variant	0.733599	NA	NA	NA	NA	NA	0.069	0.074	GtoA	Transition	NA	NA
1433_A_G	1433	A	G	1	1	0	RNR1	RRNA	0.733297	non_coding_transcript_exon_variant	0.734414	NA	NA	NA	NA	NA	0.121	0.121	AtoG	Transition	NA	NA
1435_A_G	1435	A	G	14	11	3	RNR1	RRNA	0.731668	non_coding_transcript_exon_variant	0.73372	NA	NA	NA	NA	NA	0.118	0.498	AtoG	Transition	NA	NA
1437_T_C	1437	T	C	1	1	0	RNR1	RRNA	0.727926	non_coding_transcript_exon_variant	0.73034	NA	NA	NA	NA	NA	0.122	0.122	TtoC	Transition	NA	NA
1438_A_G	1438	A	G	189030	28	189002	RNR1	RRNA	0.723912	non_coding_transcript_exon_variant	0.72518	NA	NA	NA	NA	NA	0.783	0.939	AtoG	Transition	NA	NA
1439_A_G	1439	A	G	1	1	0	RNR1	RRNA	0.723037	non_coding_transcript_exon_variant	0.724485	NA	NA	NA	NA	NA	0.074	0.074	AtoG	Transition	NA	NA
1440_G_A	1440	G	A	1	1	0	RNR1	RRNA	0.722313	non_coding_transcript_exon_variant	0.723369	NA	NA	NA	NA	NA	0.163	0.163	GtoA	Transition	NA	NA
1441_A_G	1441	A	G	1	1	0	RNR1	RRNA	0.722102	non_coding_transcript_exon_variant	0.723369	NA	NA	NA	NA	NA	0.068	0.068	AtoG	Transition	NA	NA
1442_G_A	1442	G	A	442	16	426	RNR1	RRNA	0.721951	non_coding_transcript_exon_variant	0.722765	NA	NA	NA	NA	NA	0.098	0.938	GtoA	Transition	NA	NA
1443_T_C	1443	T	C	11	6	5	RNR1	RRNA	0.723218	non_coding_transcript_exon_variant	0.724546	NA	NA	NA	NA	NA	0.094	0.178	TtoC	Transition	NA	NA
1445_G_A	1445	G	A	2	2	0	RNR1	RRNA	0.725089	non_coding_transcript_exon_variant	0.72518	NA	NA	NA	NA	NA	0.3095	0.486	GtoA	Transition	NA	NA
1446_A_G	1446	A	G	3	3	0	RNR1	RRNA	0.722765	non_coding_transcript_exon_variant	0.722313	NA	NA	NA	NA	NA	0.118	0.364	AtoG	Transition	NA	NA
1447_G_A	1447	G	A	6	6	0	RNR1	RRNA	0.72014	non_coding_transcript_exon_variant	0.717394	NA	NA	NA	NA	NA	0.0695	0.149	GtoA	Transition	NA	NA
1447_G_C	1447	G	C	2	2	0	RNR1	RRNA	0.72014	non_coding_transcript_exon_variant	0.717394	NA	NA	NA	NA	NA	0.092	0.45	GtoC	Transversion	NA	NA
1451_T_C	1451	T	C	1	1	0	RNR1	RRNA	0.708009	non_coding_transcript_exon_variant	0.704237	NA	NA	NA	NA	NA	0.111	0.111	TtoC	Transition	NA	NA
1452_T_C	1452	T	C	121	2	119	RNR1	RRNA	0.703573	non_coding_transcript_exon_variant	0.699771	NA	NA	NA	NA	NA	0.72	0.949	TtoC	Transition	NA	NA
1453_A_G	1453	A	G	24	1	23	RNR1	RRNA	0.700827	non_coding_transcript_exon_variant	0.697417	NA	NA	NA	NA	NA	0.086	0.086	AtoG	Transition	NA	NA
1454_G_A	1454	G	A	2	2	0	RNR1	RRNA	0.701551	non_coding_transcript_exon_variant	0.697598	NA	NA	NA	NA	NA	0.0655	0.072	GtoA	Transition	NA	NA
1455_T_C	1455	T	C	1	1	0	RNR1	RRNA	0.701642	non_coding_transcript_exon_variant	0.696843	NA	NA	NA	NA	NA	0.098	0.098	TtoC	Transition	NA	NA
1456_T_C	1456	T	C	1	1	0	RNR1	RRNA	0.702306	non_coding_transcript_exon_variant	0.696542	NA	NA	NA	NA	NA	0.107	0.107	TtoC	Transition	NA	NA
1457_G_A	1457	G	A	1	1	0	RNR1	RRNA	0.702758	non_coding_transcript_exon_variant	0.696119	NA	NA	NA	NA	NA	0.177	0.177	GtoA	Transition	NA	NA
1461_A_G	1461	A	G	5	3	2	RNR1	RRNA	0.701491	non_coding_transcript_exon_variant	0.691442	NA	NA	NA	NA	NA	0.082	0.22	AtoG	Transition	NA	NA
1462_G_A	1462	G	A	472	12	460	RNR1	RRNA	0.705112	non_coding_transcript_exon_variant	0.69286	NA	NA	NA	NA	NA	0.4555	0.918	GtoA	Transition	NA	NA
1462_G_T	1462	G	T	63	0	63	RNR1	RRNA	0.705112	non_coding_transcript_exon_variant	0.69286	NA	NA	NA	NA	NA	NA	NA	GtoT	Transversion	NA	NA
1463_G_A	1463	G	A	1	1	0	RNR1	RRNA	0.718058	non_coding_transcript_exon_variant	0.704388	NA	NA	NA	NA	NA	0.052	0.052	GtoA	Transition	NA	NA
1464_G_A	1464	G	A	6	6	0	RNR1	RRNA	0.730038	non_coding_transcript_exon_variant	0.715282	NA	NA	NA	NA	NA	0.076	0.153	GtoA	Transition	NA	NA
1467_C_T	1467	C	T	1	1	0	RNR1	RRNA	0.759792	non_coding_transcript_exon_variant	0.746334	NA	NA	NA	NA	NA	0.187	0.187	CtoT	Transition	NA	NA
1469_G_A	1469	G	A	2	2	0	RNR1	RRNA	0.77983	non_coding_transcript_exon_variant	0.765707	NA	NA	NA	NA	NA	0.3965	0.631	GtoA	Transition	NA	NA
1471_A_G	1471	A	G	5	5	0	RNR1	RRNA	0.795009	non_coding_transcript_exon_variant	0.783602	NA	NA	NA	NA	NA	0.131	0.294	AtoG	Transition	NA	NA
1472_G_A	1472	G	A	24	8	16	RNR1	RRNA	0.80041	non_coding_transcript_exon_variant	0.788219	NA	NA	NA	NA	NA	0.0885	0.303	GtoA	Transition	NA	NA
1473_C_T	1473	C	T	33	3	30	RNR1	RRNA	0.807442	non_coding_transcript_exon_variant	0.794647	NA	NA	NA	NA	NA	0.238	0.243	CtoT	Transition	NA	NA
1474_G_A	1474	G	A	5	5	0	RNR1	RRNA	0.814956	non_coding_transcript_exon_variant	0.802794	NA	NA	NA	NA	NA	0.0715	0.082	GtoA	Transition	NA	NA
1475_C_T	1475	C	T	1	1	0	RNR1	RRNA	0.820206	non_coding_transcript_exon_variant	0.807804	NA	NA	NA	NA	NA	0.097	0.097	CtoT	Transition	NA	NA
1478_A_G	1478	A	G	1	1	0	RNR1	RRNA	0.835989	non_coding_transcript_exon_variant	0.825065	NA	NA	NA	NA	NA	0.449	0.449	AtoG	Transition	NA	NA
1485_G_C	1485	G	C	1	1	0	RNR1	RRNA	0.850594	non_coding_transcript_exon_variant	0.842236	NA	NA	NA	NA	NA	0.09	0.09	GtoC	Transversion	NA	NA
1489_G_A	1489	G	A	2	2	0	RNR1	RRNA	0.845314	non_coding_transcript_exon_variant	0.840787	NA	NA	NA	NA	NA	0.067	0.075	GtoA	Transition	NA	NA
1490_T_C	1490	T	C	1	1	0	RNR1	RRNA	0.842386	non_coding_transcript_exon_variant	0.839821	NA	NA	NA	NA	NA	0.079	0.079	TtoC	Transition	NA	NA
1492_A_C	1492	A	C	1	1	0	RNR1	RRNA	0.832941	non_coding_transcript_exon_variant	0.834118	NA	NA	NA	NA	NA	0.071	0.071	AtoC	Transversion	NA	NA
1494_C_T	1494	C	T	57	1	56	RNR1	RRNA	0.814352	non_coding_transcript_exon_variant	0.816585	NA	NA	NA	NA	NA	0.628	0.949	CtoT	Transition	NA	NA
1496_T_C	1496	T	C	6	6	0	RNR1	RRNA	0.800169	non_coding_transcript_exon_variant	0.804786	NA	NA	NA	NA	NA	0.091	0.358	TtoC	Transition	NA	NA
1498_C_T	1498	C	T	1	1	0	RNR1	RRNA	0.785141	non_coding_transcript_exon_variant	0.792051	NA	NA	NA	NA	NA	0.073	0.073	CtoT	Transition	NA	NA
1499_T_C	1499	T	C	2	2	0	RNR1	RRNA	0.778472	non_coding_transcript_exon_variant	0.785744	NA	NA	NA	NA	NA	0.1265	0.181	TtoC	Transition	NA	NA
1501_A_G	1501	A	G	4	1	3	RNR1	RRNA	0.75605	non_coding_transcript_exon_variant	0.768031	NA	NA	NA	NA	NA	0.243	0.243	AtoG	Transition	NA	NA
1503_G_A	1503	G	A	284	14	270	RNR1	RRNA	0.736798	non_coding_transcript_exon_variant	0.749502	NA	NA	NA	NA	NA	0.2245	0.883	GtoA	Transition	NA	NA
1504_T_C	1504	T	C	2	2	0	RNR1	RRNA	0.724184	non_coding_transcript_exon_variant	0.740208	NA	NA	NA	NA	NA	0.056	0.058	TtoC	Transition	NA	NA
1506_T_C	1506	T	C	1	1	0	RNR1	RRNA	0.706379	non_coding_transcript_exon_variant	0.725029	NA	NA	NA	NA	NA	0.116	0.116	TtoC	Transition	NA	NA
1508_C_T	1508	C	T	73	5	68	RNR1	RRNA	0.683505	non_coding_transcript_exon_variant	0.704026	NA	NA	NA	NA	NA	0.574	0.868	CtoT	Transition	NA	NA
1509_T_C	1509	T	C	1	1	0	RNR1	RRNA	0.677772	non_coding_transcript_exon_variant	0.698805	NA	NA	NA	NA	NA	0.053	0.053	TtoC	Transition	NA	NA
1510_T_C	1510	T	C	2	2	0	RNR1	RRNA	0.670378	non_coding_transcript_exon_variant	0.692257	NA	NA	NA	NA	NA	0.094	0.11	TtoC	Transition	NA	NA
1513_A_G	1513	A	G	3	2	1	RNR1	RRNA	0.646056	non_coding_transcript_exon_variant	0.66727	NA	NA	NA	NA	NA	0.149	0.164	AtoG	Transition	NA	NA
1514_A_G	1514	A	G	2	2	0	RNR1	RRNA	0.635162	non_coding_transcript_exon_variant	0.657372	NA	NA	NA	NA	NA	0.2595	0.432	AtoG	Transition	NA	NA
1515_G_A	1515	G	A	1	1	0	RNR1	RRNA	0.62282	non_coding_transcript_exon_variant	0.646539	NA	NA	NA	NA	NA	0.051	0.051	GtoA	Transition	NA	NA
1516_G_A	1516	G	A	1	1	0	RNR1	RRNA	0.608938	non_coding_transcript_exon_variant	0.635253	NA	NA	NA	NA	NA	0.211	0.211	GtoA	Transition	NA	NA
1517_A_G	1517	A	G	3	3	0	RNR1	RRNA	0.597532	non_coding_transcript_exon_variant	0.624781	NA	NA	NA	NA	NA	0.077	0.169	AtoG	Transition	NA	NA
1518_C_T	1518	C	T	24	3	21	RNR1	RRNA	0.584073	non_coding_transcript_exon_variant	0.610236	NA	NA	NA	NA	NA	0.208	0.226	CtoT	Transition	NA	NA
1520_T_C	1520	T	C	126	2	124	RNR1	RRNA	0.569377	non_coding_transcript_exon_variant	0.592854	NA	NA	NA	NA	NA	0.317	0.412	TtoC	Transition	NA	NA
1522_T_C	1522	T	C	2	2	0	RNR1	RRNA	0.564759	non_coding_transcript_exon_variant	0.587875	NA	NA	NA	NA	NA	0.068	0.085	TtoC	Transition	NA	NA
1525_C_G	1525	C	G	1	0	1	RNR1	RRNA	0.559116	non_coding_transcript_exon_variant	0.579516	NA	NA	NA	NA	NA	NA	NA	CtoG	Transversion	NA	NA
1526_T_C	1526	T	C	1	1	0	RNR1	RRNA	0.556944	non_coding_transcript_exon_variant	0.576197	NA	NA	NA	NA	NA	0.052	0.052	TtoC	Transition	NA	NA
1529_A_G	1529	A	G	1	1	0	RNR1	RRNA	0.541131	non_coding_transcript_exon_variant	0.557879	NA	NA	NA	NA	NA	0.103	0.103	AtoG	Transition	NA	NA
1530_A_G	1530	A	G	188	7	181	RNR1	RRNA	0.540165	non_coding_transcript_exon_variant	0.556219	NA	NA	NA	NA	NA	0.229	0.703	AtoG	Transition	NA	NA
1530_A_C	1530	A	C	1	1	0	RNR1	RRNA	0.540165	non_coding_transcript_exon_variant	0.556219	NA	NA	NA	NA	NA	0.054	0.054	AtoC	Transversion	NA	NA
1531_C_T	1531	C	T	94	5	89	RNR1	RRNA	0.542972	non_coding_transcript_exon_variant	0.558362	NA	NA	NA	NA	NA	0.068	0.303	CtoT	Transition	NA	NA
1535_T_C	1535	T	C	1	1	0	RNR1	RRNA	0.566299	non_coding_transcript_exon_variant	0.575955	NA	NA	NA	NA	NA	0.132	0.132	TtoC	Transition	NA	NA
1536_A_G	1536	A	G	199	8	191	RNR1	RRNA	0.571911	non_coding_transcript_exon_variant	0.580753	NA	NA	NA	NA	NA	0.115	0.408	AtoG	Transition	NA	NA
1536_A_C	1536	A	C	1	0	1	RNR1	RRNA	0.571911	non_coding_transcript_exon_variant	0.580753	NA	NA	NA	NA	NA	NA	NA	AtoC	Transversion	NA	NA
1537_C_T	1537	C	T	106	2	104	RNR1	RRNA	0.579637	non_coding_transcript_exon_variant	0.588931	NA	NA	NA	NA	NA	0.088	0.123	CtoT	Transition	NA	NA
1538_G_A	1538	G	A	2	2	0	RNR1	RRNA	0.592945	non_coding_transcript_exon_variant	0.602963	NA	NA	NA	NA	NA	0.2015	0.319	GtoA	Transition	NA	NA
1541_T_C	1541	T	C	32	10	22	RNR1	RRNA	0.621039	non_coding_transcript_exon_variant	0.630545	NA	NA	NA	NA	NA	0.0845	0.908	TtoC	Transition	NA	NA
1542_T_C	1542	T	C	13	6	7	RNR1	RRNA	0.634287	non_coding_transcript_exon_variant	0.642857	NA	NA	NA	NA	NA	0.1015	0.324	TtoC	Transition	NA	NA
1543_T_C	1543	T	C	2	2	0	RNR1	RRNA	0.650552	non_coding_transcript_exon_variant	0.65873	NA	NA	NA	NA	NA	0.176	0.296	TtoC	Transition	NA	NA
1544_A_G	1544	A	G	3	0	3	RNR1	RRNA	0.664494	non_coding_transcript_exon_variant	0.674513	NA	NA	NA	NA	NA	NA	NA	AtoG	Transition	NA	NA
1545_T_C	1545	T	C	1	1	0	RNR1	RRNA	0.680005	non_coding_transcript_exon_variant	0.689631	NA	NA	NA	NA	NA	0.111	0.111	TtoC	Transition	NA	NA
1547_T_C	1547	T	C	4	4	0	RNR1	RRNA	0.714165	non_coding_transcript_exon_variant	0.721257	NA	NA	NA	NA	NA	0.067	0.132	TtoC	Transition	NA	NA
1549_G_A	1549	G	A	3	3	0	RNR1	RRNA	0.748567	non_coding_transcript_exon_variant	0.754421	NA	NA	NA	NA	NA	0.148	0.278	GtoA	Transition	NA	NA
1550_A_G	1550	A	G	5	5	0	RNR1	RRNA	0.76281	non_coding_transcript_exon_variant	0.767367	NA	NA	NA	NA	NA	0.09	0.19	AtoG	Transition	NA	NA
1551_G_A	1551	G	A	5	5	0	RNR1	RRNA	0.774911	non_coding_transcript_exon_variant	0.778985	NA	NA	NA	NA	NA	0.097	0.151	GtoA	Transition	NA	NA
1552_G_A	1552	G	A	5	5	0	RNR1	RRNA	0.786197	non_coding_transcript_exon_variant	0.789788	NA	NA	NA	NA	NA	0.08	0.16	GtoA	Transition	NA	NA
1553_A_G	1553	A	G	1	1	0	RNR1	RRNA	0.799022	non_coding_transcript_exon_variant	0.802432	NA	NA	NA	NA	NA	0.307	0.307	AtoG	Transition	NA	NA
1554_G_A	1554	G	A	2	2	0	RNR1	RRNA	0.810852	non_coding_transcript_exon_variant	0.812662	NA	NA	NA	NA	NA	0.1115	0.132	GtoA	Transition	NA	NA
1555_A_G	1555	A	G	530	89	441	RNR1	RRNA	0.821896	non_coding_transcript_exon_variant	0.82425	NA	NA	NA	NA	NA	0.1985	0.947	AtoG	Transition	NA	NA
1556_C_T	1556	C	T	4	2	2	RNR1	RRNA	0.832941	non_coding_transcript_exon_variant	0.836472	NA	NA	NA	NA	NA	0.367	0.403	CtoT	Transition	NA	NA
1558_A_G	1558	A	G	1	1	0	RNR1	RRNA	0.866679	non_coding_transcript_exon_variant	0.869093	NA	NA	NA	NA	NA	0.109	0.109	AtoG	Transition	NA	NA
1560_T_C	1560	T	C	2	2	0	RNR1	RRNA	0.893204	non_coding_transcript_exon_variant	0.895648	NA	NA	NA	NA	NA	0.0905	0.099	TtoC	Transition	NA	NA
1562_G_A	1562	G	A	2	2	0	RNR1	RRNA	0.915263	non_coding_transcript_exon_variant	0.917738	NA	NA	NA	NA	NA	0.185	0.223	GtoA	Transition	NA	NA
1563_T_C	1563	T	C	1	1	0	RNR1	RRNA	0.924528	non_coding_transcript_exon_variant	0.927093	NA	NA	NA	NA	NA	0.203	0.203	TtoC	Transition	NA	NA
1568_T_C	1568	T	C	1	1	0	RNR1	RRNA	0.949062	non_coding_transcript_exon_variant	0.953347	NA	NA	NA	NA	NA	0.067	0.067	TtoC	Transition	NA	NA
1569_G_A	1569	G	A	1	1	0	RNR1	RRNA	0.95217	non_coding_transcript_exon_variant	0.955942	NA	NA	NA	NA	NA	0.051	0.051	GtoA	Transition	NA	NA
1570_G_A	1570	G	A	5	5	0	RNR1	RRNA	0.955006	non_coding_transcript_exon_variant	0.958537	NA	NA	NA	NA	NA	0.069	0.318	GtoA	Transition	NA	NA
1573_A_G	1573	A	G	4	4	0	RNR1	RRNA	0.957722	non_coding_transcript_exon_variant	0.960589	NA	NA	NA	NA	NA	0.072	0.168	AtoG	Transition	NA	NA
1574_G_A	1574	G	A	1	1	0	RNR1	RRNA	0.956998	non_coding_transcript_exon_variant	0.960046	NA	NA	NA	NA	NA	0.247	0.247	GtoA	Transition	NA	NA
1575_T_C	1575	T	C	1	1	0	RNR1	RRNA	0.956244	non_coding_transcript_exon_variant	0.959382	NA	NA	NA	NA	NA	0.136	0.136	TtoC	Transition	NA	NA
1576_G_A	1576	G	A	1	1	0	RNR1	RRNA	0.955881	non_coding_transcript_exon_variant	0.959201	NA	NA	NA	NA	NA	0.187	0.187	GtoA	Transition	NA	NA
1577_T_C	1577	T	C	3	3	0	RNR1	RRNA	0.954825	non_coding_transcript_exon_variant	0.958597	NA	NA	NA	NA	NA	0.071	0.094	TtoC	Transition	NA	NA
1578_A_G	1578	A	G	11	11	0	RNR1	RRNA	0.952713	non_coding_transcript_exon_variant	0.956576	NA	NA	NA	NA	NA	0.064	0.46	AtoG	Transition	NA	NA
1578_A_C	1578	A	C	1	1	0	RNR1	RRNA	0.952713	non_coding_transcript_exon_variant	0.956576	NA	NA	NA	NA	NA	0.077	0.077	AtoC	Transversion	NA	NA
1582_G_A	1582	G	A	1	1	0	RNR1	RRNA	0.945863	non_coding_transcript_exon_variant	0.94888	NA	NA	NA	NA	NA	0.08	0.08	GtoA	Transition	NA	NA
1585_A_G	1585	A	G	31	5	26	RNR1	RRNA	0.939978	non_coding_transcript_exon_variant	0.941819	NA	NA	NA	NA	NA	0.1285	0.699	AtoG	Transition	NA	NA
1585_A_T	1585	A	T	1	1	0	RNR1	RRNA	0.939978	non_coding_transcript_exon_variant	0.941819	NA	NA	NA	NA	NA	0.064	0.064	AtoT	Transversion	NA	NA
1586_G_A	1586	G	A	3	3	0	RNR1	RRNA	0.938801	non_coding_transcript_exon_variant	0.940069	NA	NA	NA	NA	NA	0.095	0.164	GtoA	Transition	NA	NA
1588_G_A	1588	G	A	1	1	0	RNR1	RRNA	0.93174	non_coding_transcript_exon_variant	0.932766	NA	NA	NA	NA	NA	0.114	0.114	GtoA	Transition	NA	NA
1589_C_T	1589	C	T	1	0	1	RNR1	RRNA	0.926006	non_coding_transcript_exon_variant	0.92836	NA	NA	NA	NA	NA	NA	NA	CtoT	Transition	NA	NA
1593_T_C	1593	T	C	2	2	0	RNR1	RRNA	0.890428	non_coding_transcript_exon_variant	0.893295	NA	NA	NA	NA	NA	0.0895	0.128	TtoC	Transition	NA	NA
1594_G_A	1594	G	A	1	1	0	RNR1	RRNA	0.882552	non_coding_transcript_exon_variant	0.884483	NA	NA	NA	NA	NA	0.302	0.326	GtoA	Transition	NA	NA
1595_G_A	1595	G	A	10	10	0	RNR1	RRNA	0.873469	non_coding_transcript_exon_variant	0.875973	NA	NA	NA	NA	NA	0.072	0.189	GtoA	Transition	NA	NA
1596_A_G	1596	A	G	5	4	1	RNR1	RRNA	0.86354	non_coding_transcript_exon_variant	0.866256	NA	NA	NA	NA	NA	0.0755	0.201	AtoG	Transition	NA	NA
1597_C_T	1597	C	T	2	1	1	RNR1	RRNA	0.852043	non_coding_transcript_exon_variant	0.854668	NA	NA	NA	NA	NA	0.695	0.695	CtoT	Transition	NA	NA
1597_C_A	1597	C	A	3	0	3	RNR1	RRNA	0.852043	non_coding_transcript_exon_variant	0.854668	NA	NA	NA	NA	NA	NA	NA	CtoA	Transversion	NA	NA
1598_G_A	1598	G	A	825	38	787	RNR1	RRNA	0.842175	non_coding_transcript_exon_variant	0.845193	NA	NA	NA	NA	NA	0.1045	0.945	GtoA	Transition	NA	NA
1598_G_C	1598	G	C	2	2	0	RNR1	RRNA	0.842175	non_coding_transcript_exon_variant	0.845193	NA	NA	NA	NA	NA	0.0895	0.127	GtoC	Transversion	NA	NA
1599_A_G	1599	A	G	1	1	0	RNR1	RRNA	0.831553	non_coding_transcript_exon_variant	0.834661	NA	NA	NA	NA	NA	0.058	0.058	AtoG	Transition	NA	NA
1600_A_G	1600	A	G	3	3	0	RNR1	RRNA	0.818848	non_coding_transcript_exon_variant	0.820961	NA	NA	NA	NA	NA	0.052	0.074	AtoG	Transition	NA	NA
1601_C_T	1601	C	T	16	1	15	RNR1	RRNA	0.805359	non_coding_transcript_exon_variant	0.808377	NA	NA	NA	NA	NA	0.063	0.063	CtoT	Transition	NA	NA
1603_A_G	1603	A	G	4	3	1	TRNV	TRNA	0.782576	non_coding_transcript_exon_variant	0.785443	NA	NA	NA	NA	NA	0.12	0.868	AtoG	Transition	NA	NA
1607_T_C	1607	T	C	24	8	16	TRNV	TRNA	0.719174	non_coding_transcript_exon_variant	0.724908	NA	NA	NA	NA	NA	0.3285	0.688	TtoC	Transition	NA	NA
1607_T_A	1607	T	A	1	1	0	TRNV	TRNA	0.719174	non_coding_transcript_exon_variant	0.724908	NA	NA	NA	NA	NA	0.075	0.075	TtoA	Transversion	NA	NA
1608_G_A	1608	G	A	2	2	0	TRNV	TRNA	0.703362	non_coding_transcript_exon_variant	0.709789	NA	NA	NA	NA	NA	0.187	0.324	GtoA	Transition	NA	NA
1611_G_A	1611	G	A	1	1	0	TRNV	TRNA	0.656678	non_coding_transcript_exon_variant	0.664373	NA	NA	NA	NA	NA	0.245	0.245	GtoA	Transition	NA	NA
1616_A_G	1616	A	G	2	2	0	TRNV	TRNA	0.550063	non_coding_transcript_exon_variant	0.558362	NA	NA	NA	NA	NA	0.1755	0.288	AtoG	Transition	NA	NA
1617_C_T	1617	C	T	7	0	7	TRNV	TRNA	0.526767	non_coding_transcript_exon_variant	0.539079	NA	NA	NA	NA	NA	NA	NA	CtoT	Transition	NA	NA
1618_A_G	1618	A	G	62	1	61	TRNV	TRNA	0.508208	non_coding_transcript_exon_variant	0.520762	NA	NA	NA	NA	NA	0.082	0.082	AtoG	Transition	NA	NA
1618_A_T	1618	A	T	1	1	0	TRNV	TRNA	0.508208	non_coding_transcript_exon_variant	0.520762	NA	NA	NA	NA	NA	0.345	0.345	AtoT	Transversion	NA	NA
1619_C_T	1619	C	T	73	1	72	TRNV	TRNA	0.493723	non_coding_transcript_exon_variant	0.503712	NA	NA	NA	NA	NA	0.051	0.051	CtoT	Transition	NA	NA
1624_C_T	1624	C	T	1	1	0	TRNV	TRNA	0.431046	non_coding_transcript_exon_variant	0.441819	NA	NA	NA	NA	NA	0.327	0.327	CtoT	Transition	NA	NA
1625_A_G	1625	A	G	13	3	10	TRNV	TRNA	0.414811	non_coding_transcript_exon_variant	0.427153	NA	NA	NA	NA	NA	0.43	0.467	AtoG	Transition	NA	NA
1625_A_C	1625	A	C	2	2	0	TRNV	TRNA	0.414811	non_coding_transcript_exon_variant	0.427153	NA	NA	NA	NA	NA	0.5165	0.738	AtoC	Transversion	NA	NA
1628_C_T	1628	C	T	1	0	1	TRNV	TRNA	0.36852	non_coding_transcript_exon_variant	0.385901	NA	NA	NA	NA	NA	NA	NA	CtoT	Transition	NA	NA
1629_A_G	1629	A	G	9	4	5	TRNV	TRNA	0.355604	non_coding_transcript_exon_variant	0.372111	NA	NA	NA	NA	NA	0.1305	0.186	AtoG	Transition	NA	NA
1629_A_T	1629	A	T	7	1	6	TRNV	TRNA	0.355604	non_coding_transcript_exon_variant	0.372111	NA	NA	NA	NA	NA	0.103	0.103	AtoT	Transversion	NA	NA
1630_A_G	1630	A	G	8	8	0	TRNV	TRNA	0.35153	non_coding_transcript_exon_variant	0.368338	NA	NA	NA	NA	NA	0.359	0.779	AtoG	Transition	NA	NA
1631_C_T	1631	C	T	1	0	1	TRNV	TRNA	0.346098	non_coding_transcript_exon_variant	0.364415	NA	NA	NA	NA	NA	NA	NA	CtoT	Transition	NA	NA
1632_T_C	1632	T	C	16	7	9	TRNV	TRNA	0.341209	non_coding_transcript_exon_variant	0.359195	NA	NA	NA	NA	NA	0.076	0.151	TtoC	Transition	NA	NA
1633_T_C	1633	T	C	18	11	7	TRNV	TRNA	0.337347	non_coding_transcript_exon_variant	0.354517	NA	NA	NA	NA	NA	0.169	0.69	TtoC	Transition	NA	NA
1636_A_G	1636	A	G	7	3	4	TRNV	TRNA	0.330195	non_coding_transcript_exon_variant	0.345887	NA	NA	NA	NA	NA	0.27	0.457	AtoG	Transition	NA	NA
1637_C_T	1637	C	T	2	1	1	TRNV	TRNA	0.328203	non_coding_transcript_exon_variant	0.341904	NA	NA	NA	NA	NA	0.917	0.917	CtoT	Transition	NA	NA
1638_T_C	1638	T	C	3	3	0	TRNV	TRNA	0.325548	non_coding_transcript_exon_variant	0.33792	NA	NA	NA	NA	NA	0.1765	0.446	TtoC	Transition	NA	NA
1640_A_G	1640	A	G	15	6	9	TRNV	TRNA	0.32087	non_coding_transcript_exon_variant	0.331704	NA	NA	NA	NA	NA	0.082	0.148	AtoG	Transition	NA	NA
1641_G_A	1641	G	A	1	1	0	TRNV	TRNA	0.320086	non_coding_transcript_exon_variant	0.329984	NA	NA	NA	NA	NA	0.31	0.31	GtoA	Transition	NA	NA
1642_G_A	1642	G	A	4	4	0	TRNV	TRNA	0.320237	non_coding_transcript_exon_variant	0.329229	NA	NA	NA	NA	NA	0.062	0.096	GtoA	Transition	NA	NA
1643_A_G	1643	A	G	8	2	6	TRNV	TRNA	0.319271	non_coding_transcript_exon_variant	0.327841	NA	NA	NA	NA	NA	0.4905	0.7	AtoG	Transition	NA	NA
1644_G_A	1644	G	A	6	6	0	TRNV	TRNA	0.31906	non_coding_transcript_exon_variant	0.327147	NA	NA	NA	NA	NA	0.1665	0.313	GtoA	Transition	NA	NA
1646_T_C	1646	T	C	24	12	12	TRNV	TRNA	0.311998	non_coding_transcript_exon_variant	0.319633	NA	NA	NA	NA	NA	0.123	0.908	TtoC	Transition	NA	NA
1647_T_C	1647	T	C	22	7	15	TRNV	TRNA	0.310007	non_coding_transcript_exon_variant	0.318124	NA	NA	NA	NA	NA	0.267	0.675	TtoC	Transition	NA	NA
1648_T_C	1648	T	C	1	1	0	TRNV	TRNA	0.308136	non_coding_transcript_exon_variant	0.315951	NA	NA	NA	NA	NA	0.136	0.136	TtoC	Transition	NA	NA
1651_A_G	1651	A	G	2	1	1	TRNV	TRNA	0.301286	non_coding_transcript_exon_variant	0.308649	NA	NA	NA	NA	NA	0.34	0.34	AtoG	Transition	NA	NA
1652_C_A	1652	C	A	1	0	1	TRNV	TRNA	0.300591	non_coding_transcript_exon_variant	0.306778	NA	NA	NA	NA	NA	NA	NA	CtoA	Transversion	NA	NA
1653_T_C	1653	T	C	43	6	37	TRNV	TRNA	0.299928	non_coding_transcript_exon_variant	0.305691	NA	NA	NA	NA	NA	0.084	0.247	TtoC	Transition	NA	NA
1653_T_A	1653	T	A	2	0	2	TRNV	TRNA	0.299928	non_coding_transcript_exon_variant	0.305691	NA	NA	NA	NA	NA	NA	NA	TtoA	Transversion	NA	NA
1654_T_C	1654	T	C	7	1	6	TRNV	TRNA	0.301406	non_coding_transcript_exon_variant	0.306536	NA	NA	NA	NA	NA	0.714	0.714	TtoC	Transition	NA	NA
1655_A_G	1655	A	G	1	1	0	TRNV	TRNA	0.305118	non_coding_transcript_exon_variant	0.309735	NA	NA	NA	NA	NA	0.73	0.73	AtoG	Transition	NA	NA
1656_A_G	1656	A	G	142	2	140	TRNV	TRNA	0.306265	non_coding_transcript_exon_variant	0.310037	NA	NA	NA	NA	NA	0.5225	0.656	AtoG	Transition	NA	NA
1657_C_T	1657	C	T	20	0	20	TRNV	TRNA	0.309494	non_coding_transcript_exon_variant	0.311425	NA	NA	NA	NA	NA	NA	NA	CtoT	Transition	NA	NA
1658_T_C	1658	T	C	16	5	11	TRNV	TRNA	0.315861	non_coding_transcript_exon_variant	0.315559	NA	NA	NA	NA	NA	0.13	0.442	TtoC	Transition	NA	NA
1658_T_G	1658	T	G	1	1	0	TRNV	TRNA	0.315861	non_coding_transcript_exon_variant	0.315559	NA	NA	NA	NA	NA	0.119	0.119	TtoG	Transversion	NA	NA
1659_T_C	1659	T	C	8	7	1	TRNV	TRNA	0.320478	non_coding_transcript_exon_variant	0.319331	NA	NA	NA	NA	NA	0.076	0.878	TtoC	Transition	NA	NA
1661_A_G	1661	A	G	18	15	3	TRNV	TRNA	0.321021	non_coding_transcript_exon_variant	0.318486	NA	NA	NA	NA	NA	0.118	0.33	AtoG	Transition	NA	NA
1661_A_T	1661	A	T	1	1	0	TRNV	TRNA	0.321021	non_coding_transcript_exon_variant	0.318486	NA	NA	NA	NA	NA	0.165	0.165	AtoT	Transversion	NA	NA
1662_C_T	1662	C	T	2	0	2	TRNV	TRNA	0.323103	non_coding_transcript_exon_variant	0.318999	NA	NA	NA	NA	NA	NA	NA	CtoT	Transition	NA	NA
1663_C_T	1663	C	T	1	1	0	TRNV	TRNA	0.322802	non_coding_transcript_exon_variant	0.318426	NA	NA	NA	NA	NA	0.063	0.063	CtoT	Transition	NA	NA
1664_G_A	1664	G	A	415	16	399	TRNV	TRNA	0.319663	non_coding_transcript_exon_variant	0.31396	NA	NA	NA	NA	NA	0.177	0.828	GtoA	Transition	NA	NA
1669_G_A	1669	G	A	2	2	0	TRNV	TRNA	0.293711	non_coding_transcript_exon_variant	0.292595	NA	NA	NA	NA	NA	0.142	0.182	GtoA	Transition	NA	NA
1670_A_G	1670	A	G	3	3	0	TRNV	TRNA	0.287283	non_coding_transcript_exon_variant	0.285533	NA	NA	NA	NA	NA	0.054	0.058	AtoG	Transition	NA	NA
1670_A_C	1670	A	C	2	2	0	TRNV	TRNA	0.287283	non_coding_transcript_exon_variant	0.285533	NA	NA	NA	NA	NA	0.343	0.397	AtoC	Transversion	NA	NA
1670_A_T	1670	A	T	11	0	11	TRNV	TRNA	0.287283	non_coding_transcript_exon_variant	0.285533	NA	NA	NA	NA	NA	NA	NA	AtoT	Transversion	NA	NA
1671_G_A	1671	G	A	5	5	0	RNR2	RRNA	0.278442	non_coding_transcript_exon_variant	0.277898	NA	NA	NA	NA	NA	0.069	0.123	GtoA	Transition	NA	NA
1673_T_C	1673	T	C	25	2	23	RNR2	RRNA	0.26444	non_coding_transcript_exon_variant	0.265315	NA	NA	NA	NA	NA	0.3535	0.425	TtoC	Transition	NA	NA
1674_A_G	1674	A	G	1	0	1	RNR2	RRNA	0.258314	non_coding_transcript_exon_variant	0.260124	NA	NA	NA	NA	NA	NA	NA	AtoG	Transition	NA	NA
1675_A_G	1675	A	G	2	1	1	RNR2	RRNA	0.253998	non_coding_transcript_exon_variant	0.256503	NA	NA	NA	NA	NA	0.303	0.303	AtoG	Transition	NA	NA
1676_A_G	1676	A	G	137	12	125	RNR2	RRNA	0.252942	non_coding_transcript_exon_variant	0.256684	NA	NA	NA	NA	NA	0.07	0.95	AtoG	Transition	NA	NA
1677_C_T	1677	C	T	12	1	11	RNR2	RRNA	0.249623	non_coding_transcript_exon_variant	0.254149	NA	NA	NA	NA	NA	0.216	0.216	CtoT	Transition	NA	NA
1680_A_G	1680	A	G	3	3	0	RNR2	RRNA	0.238397	non_coding_transcript_exon_variant	0.245519	NA	NA	NA	NA	NA	0.204	0.277	AtoG	Transition	NA	NA
1681_G_A	1681	G	A	4	4	0	RNR2	RRNA	0.23209	non_coding_transcript_exon_variant	0.238216	NA	NA	NA	NA	NA	0.0755	0.175	GtoA	Transition	NA	NA
1683_C_T	1683	C	T	3	2	1	RNR2	RRNA	0.218239	non_coding_transcript_exon_variant	0.222433	NA	NA	NA	NA	NA	0.216	0.324	CtoT	Transition	NA	NA
1684_C_T	1684	C	T	1	1	0	RNR2	RRNA	0.212022	non_coding_transcript_exon_variant	0.216308	NA	NA	NA	NA	NA	0.124	0.124	CtoT	Transition	NA	NA
1685_C_T	1685	C	T	7	1	6	RNR2	RRNA	0.204237	non_coding_transcript_exon_variant	0.209699	NA	NA	NA	NA	NA	0.052	0.052	CtoT	Transition	NA	NA
1685_C_A	1685	C	A	4	0	4	RNR2	RRNA	0.204237	non_coding_transcript_exon_variant	0.209699	NA	NA	NA	NA	NA	NA	NA	CtoA	Transversion	NA	NA
1686_A_G	1686	A	G	17	1	16	RNR2	RRNA	0.197538	non_coding_transcript_exon_variant	0.204388	NA	NA	NA	NA	NA	0.711	0.711	AtoG	Transition	NA	NA
1688_A_G	1688	A	G	1	1	0	RNR2	RRNA	0.184924	non_coding_transcript_exon_variant	0.191532	NA	NA	NA	NA	NA	0.421	0.421	AtoG	Transition	NA	NA
1688_A_C	1688	A	C	9	0	9	RNR2	RRNA	0.184924	non_coding_transcript_exon_variant	0.191532	NA	NA	NA	NA	NA	NA	NA	AtoC	Transversion	NA	NA
1689_C_T	1689	C	T	1	1	0	RNR2	RRNA	0.179039	non_coding_transcript_exon_variant	0.18426	NA	NA	NA	NA	NA	0.058	0.058	CtoT	Transition	NA	NA
1690_C_T	1690	C	T	2	2	0	RNR2	RRNA	0.173245	non_coding_transcript_exon_variant	0.177742	NA	NA	NA	NA	NA	0.145	0.188	CtoT	Transition	NA	NA
1691_C_T	1691	C	T	2	1	1	RNR2	RRNA	0.1673	non_coding_transcript_exon_variant	0.172853	NA	NA	NA	NA	NA	0.345	0.345	CtoT	Transition	NA	NA
1692_A_G	1692	A	G	60	5	55	RNR2	RRNA	0.159575	non_coding_transcript_exon_variant	0.167361	NA	NA	NA	NA	NA	0.436	0.936	AtoG	Transition	NA	NA
1692_A_T	1692	A	T	50	1	49	RNR2	RRNA	0.159575	non_coding_transcript_exon_variant	0.167361	NA	NA	NA	NA	NA	0.41	0.41	AtoT	Transversion	NA	NA
1694_T_C	1694	T	C	110	26	84	RNR2	RRNA	0.152393	non_coding_transcript_exon_variant	0.161205	NA	NA	NA	NA	NA	0.185	0.906	TtoC	Transition	NA	NA
1694_T_A	1694	T	A	2	1	1	RNR2	RRNA	0.152393	non_coding_transcript_exon_variant	0.161205	NA	NA	NA	NA	NA	0.307	0.307	TtoA	Transversion	NA	NA
1695_C_T	1695	C	T	1	1	0	RNR2	RRNA	0.151367	non_coding_transcript_exon_variant	0.160963	NA	NA	NA	NA	NA	0.09	0.09	CtoT	Transition	NA	NA
1697_A_G	1697	A	G	1	1	0	RNR2	RRNA	0.147565	non_coding_transcript_exon_variant	0.158036	NA	NA	NA	NA	NA	0.061	0.061	AtoG	Transition	NA	NA
1698_C_T	1698	C	T	2	1	1	RNR2	RRNA	0.146478	non_coding_transcript_exon_variant	0.156859	NA	NA	NA	NA	NA	0.229	0.229	CtoT	Transition	NA	NA
1699_C_T	1699	C	T	8	2	6	RNR2	RRNA	0.145996	non_coding_transcript_exon_variant	0.156588	NA	NA	NA	NA	NA	0.1925	0.311	CtoT	Transition	NA	NA
1699_C_A	1699	C	A	1	0	1	RNR2	RRNA	0.145996	non_coding_transcript_exon_variant	0.156588	NA	NA	NA	NA	NA	NA	NA	CtoA	Transversion	NA	NA
1700_T_C	1700	T	C	3473	7	3466	RNR2	RRNA	0.14669	non_coding_transcript_exon_variant	0.157704	NA	NA	NA	NA	NA	0.259	0.95	TtoC	Transition	NA	NA
1701_T_C	1701	T	C	1	1	0	RNR2	RRNA	0.147806	non_coding_transcript_exon_variant	0.159213	NA	NA	NA	NA	NA	0.304	0.304	TtoC	Transition	NA	NA
1701_T_A	1701	T	A	1	0	1	RNR2	RRNA	0.147806	non_coding_transcript_exon_variant	0.159213	NA	NA	NA	NA	NA	NA	NA	TtoA	Transversion	NA	NA
1702_A_G	1702	A	G	2	2	0	RNR2	RRNA	0.150703	non_coding_transcript_exon_variant	0.161084	NA	NA	NA	NA	NA	0.486	0.912	AtoG	Transition	NA	NA
1703_C_T	1703	C	T	346	0	346	RNR2	RRNA	0.151971	non_coding_transcript_exon_variant	0.16205	NA	NA	NA	NA	NA	NA	NA	CtoT	Transition	NA	NA
1703_C_A	1703	C	A	5	0	5	RNR2	RRNA	0.151971	non_coding_transcript_exon_variant	0.16205	NA	NA	NA	NA	NA	NA	NA	CtoA	Transversion	NA	NA
1704_T_C	1704	T	C	1	1	0	RNR2	RRNA	0.152846	non_coding_transcript_exon_variant	0.162864	NA	NA	NA	NA	NA	0.138	0.138	TtoC	Transition	NA	NA
1705_A_C	1705	A	C	1	1	0	RNR2	RRNA	0.152393	non_coding_transcript_exon_variant	0.162291	NA	NA	NA	NA	NA	0.061	0.061	AtoC	Transversion	NA	NA
1705_A_T	1705	A	T	1	1	0	RNR2	RRNA	0.152393	non_coding_transcript_exon_variant	0.162291	NA	NA	NA	NA	NA	0.506	0.506	AtoT	Transversion	NA	NA
1706_C_T	1706	C	T	145	2	143	RNR2	RRNA	0.148893	non_coding_transcript_exon_variant	0.159786	NA	NA	NA	NA	NA	0.26	0.937	CtoT	Transition	NA	NA
1708_A_T	1708	A	T	1	0	1	RNR2	RRNA	0.143883	non_coding_transcript_exon_variant	0.15366	NA	NA	NA	NA	NA	NA	NA	AtoT	Transversion	NA	NA
1709_G_A	1709	G	A	810	21	789	RNR2	RRNA	0.142103	non_coding_transcript_exon_variant	0.150582	NA	NA	NA	NA	NA	0.1555	0.895	GtoA	Transition	NA	NA
1709_G_C	1709	G	C	7	0	7	RNR2	RRNA	0.142103	non_coding_transcript_exon_variant	0.150582	NA	NA	NA	NA	NA	NA	NA	GtoC	Transversion	NA	NA
1709_G_T	1709	G	T	2	0	2	RNR2	RRNA	0.142103	non_coding_transcript_exon_variant	0.150582	NA	NA	NA	NA	NA	NA	NA	GtoT	Transversion	NA	NA
1710_A_G	1710	A	G	2	0	2	RNR2	RRNA	0.142495	non_coding_transcript_exon_variant	0.152091	NA	NA	NA	NA	NA	NA	NA	AtoG	Transition	NA	NA
1710_A_C	1710	A	C	8	0	8	RNR2	RRNA	0.142495	non_coding_transcript_exon_variant	0.152091	NA	NA	NA	NA	NA	NA	NA	AtoC	Transversion	NA	NA
1711_C_T	1711	C	T	112	3	109	RNR2	RRNA	0.1434	non_coding_transcript_exon_variant	0.153872	NA	NA	NA	NA	NA	0.128	0.686	CtoT	Transition	NA	NA
1712_A_G	1712	A	G	1	1	0	RNR2	RRNA	0.146931	non_coding_transcript_exon_variant	0.158579	NA	NA	NA	NA	NA	0.054	0.054	AtoG	Transition	NA	NA
1713_A_G	1713	A	G	9	6	3	RNR2	RRNA	0.152544	non_coding_transcript_exon_variant	0.162714	NA	NA	NA	NA	NA	0.07	0.42	AtoG	Transition	NA	NA
1714_C_T	1714	C	T	1	1	0	RNR2	RRNA	0.156678	non_coding_transcript_exon_variant	0.165761	NA	NA	NA	NA	NA	0.297	0.297	CtoT	Transition	NA	NA
1715_C_T	1715	C	T	71	7	64	RNR2	RRNA	0.159635	non_coding_transcript_exon_variant	0.168809	NA	NA	NA	NA	NA	0.096	0.791	CtoT	Transition	NA	NA
1716_T_C	1716	T	C	28	6	22	RNR2	RRNA	0.164373	non_coding_transcript_exon_variant	0.17231	NA	NA	NA	NA	NA	0.0795	0.23	TtoC	Transition	NA	NA
1717_T_C	1717	T	C	143	18	125	RNR2	RRNA	0.169111	non_coding_transcript_exon_variant	0.176052	NA	NA	NA	NA	NA	0.2	0.947	TtoC	Transition	NA	NA
1717_T_G	1717	T	G	13	0	13	RNR2	RRNA	0.169111	non_coding_transcript_exon_variant	0.176052	NA	NA	NA	NA	NA	NA	NA	TtoG	Transversion	NA	NA
1718_A_G	1718	A	G	5	4	1	RNR2	RRNA	0.175991	non_coding_transcript_exon_variant	0.182691	NA	NA	NA	NA	NA	0.1035	0.341	AtoG	Transition	NA	NA
1719_G_A	1719	G	A	10853	45	10808	RNR2	RRNA	0.182268	non_coding_transcript_exon_variant	0.190567	NA	NA	NA	NA	NA	0.431	0.947	GtoA	Transition	NA	NA
1719_G_C	1719	G	C	3	0	3	RNR2	RRNA	0.182268	non_coding_transcript_exon_variant	0.190567	NA	NA	NA	NA	NA	NA	NA	GtoC	Transversion	NA	NA
1720_C_T	1720	C	T	24	0	24	RNR2	RRNA	0.189028	non_coding_transcript_exon_variant	0.200012	NA	NA	NA	NA	NA	NA	NA	CtoT	Transition	NA	NA
1720_C_A	1720	C	A	15	1	14	RNR2	RRNA	0.189028	non_coding_transcript_exon_variant	0.200012	NA	NA	NA	NA	NA	0.796	0.796	CtoA	Transversion	NA	NA
1721_C_T	1721	C	T	4873	0	4873	RNR2	RRNA	0.198051	non_coding_transcript_exon_variant	0.209065	NA	NA	NA	NA	NA	NA	NA	CtoT	Transition	NA	NA
1724_A_G	1724	A	G	1	1	0	RNR2	RRNA	0.227624	non_coding_transcript_exon_variant	0.242622	NA	NA	NA	NA	NA	0.051	0.051	AtoG	Transition	NA	NA
1725_C_T	1725	C	T	1	1	0	RNR2	RRNA	0.234052	non_coding_transcript_exon_variant	0.250709	NA	NA	NA	NA	NA	0.097	0.097	CtoT	Transition	NA	NA
1728_T_C	1728	T	C	1	1	0	RNR2	RRNA	0.269811	non_coding_transcript_exon_variant	0.285231	NA	NA	NA	NA	NA	0.097	0.144	TtoC	Transition	NA	NA
1729_T_C	1729	T	C	3	3	0	RNR2	RRNA	0.281218	non_coding_transcript_exon_variant	0.297423	NA	NA	NA	NA	NA	0.1	0.111	TtoC	Transition	NA	NA
1730_T_C	1730	T	C	7	5	2	RNR2	RRNA	0.293802	non_coding_transcript_exon_variant	0.309826	NA	NA	NA	NA	NA	0.137	0.255	TtoC	Transition	NA	NA
1731_A_G	1731	A	G	2	2	0	RNR2	RRNA	0.307411	non_coding_transcript_exon_variant	0.323194	NA	NA	NA	NA	NA	0.0885	0.11	AtoG	Transition	NA	NA
1733_C_T	1733	C	T	23	0	23	RNR2	RRNA	0.327902	non_coding_transcript_exon_variant	0.341662	NA	NA	NA	NA	NA	NA	NA	CtoT	Transition	NA	NA
1734_C_T	1734	C	T	37	1	36	RNR2	RRNA	0.336864	non_coding_transcript_exon_variant	0.353099	NA	NA	NA	NA	NA	0.207	0.207	CtoT	Transition	NA	NA
1735_A_G	1735	A	G	1	1	0	RNR2	RRNA	0.347335	non_coding_transcript_exon_variant	0.364778	NA	NA	NA	NA	NA	0.085	0.085	AtoG	Transition	NA	NA
1736_A_G	1736	A	G	423	3	420	RNR2	RRNA	0.364234	non_coding_transcript_exon_variant	0.381858	NA	NA	NA	NA	NA	0.637	0.928	AtoG	Transition	NA	NA
1736_A_T	1736	A	T	1	1	0	RNR2	RRNA	0.364234	non_coding_transcript_exon_variant	0.381858	NA	NA	NA	NA	NA	0.28	0.28	AtoT	Transversion	NA	NA
1737_A_G	1737	A	G	20	0	20	RNR2	RRNA	0.383427	non_coding_transcript_exon_variant	0.399662	NA	NA	NA	NA	NA	NA	NA	AtoG	Transition	NA	NA
1738_T_C	1738	T	C	534	6	528	RNR2	RRNA	0.40268	non_coding_transcript_exon_variant	0.415988	NA	NA	NA	NA	NA	0.111	0.943	TtoC	Transition	NA	NA
1743_T_C	1743	T	C	2	2	0	RNR2	RRNA	0.482347	non_coding_transcript_exon_variant	0.487507	NA	NA	NA	NA	NA	0.0765	0.093	TtoC	Transition	NA	NA
1745_T_C	1745	T	C	4	3	1	RNR2	RRNA	0.504134	non_coding_transcript_exon_variant	0.510109	NA	NA	NA	NA	NA	0.109	0.329	TtoC	Transition	NA	NA
1746_A_G	1746	A	G	14	10	4	RNR2	RRNA	0.515541	non_coding_transcript_exon_variant	0.520309	NA	NA	NA	NA	NA	0.0945	0.218	AtoG	Transition	NA	NA
1747_G_A	1747	G	A	11	10	1	RNR2	RRNA	0.527793	non_coding_transcript_exon_variant	0.53072	NA	NA	NA	NA	NA	0.1075	0.88	GtoA	Transition	NA	NA
1748_G_A	1748	G	A	4	4	0	RNR2	RRNA	0.539954	non_coding_transcript_exon_variant	0.540377	NA	NA	NA	NA	NA	0.1585	0.273	GtoA	Transition	NA	NA
1748_G_C	1748	G	C	2	2	0	RNR2	RRNA	0.539954	non_coding_transcript_exon_variant	0.540377	NA	NA	NA	NA	NA	0.0745	0.077	GtoC	Transversion	NA	NA
1750_G_A	1750	G	A	7	7	0	RNR2	RRNA	0.556038	non_coding_transcript_exon_variant	0.551391	NA	NA	NA	NA	NA	0.066	0.225	GtoA	Transition	NA	NA
1751_A_G	1751	A	G	1	1	0	RNR2	RRNA	0.560112	non_coding_transcript_exon_variant	0.554047	NA	NA	NA	NA	NA	0.081	0.081	AtoG	Transition	NA	NA
1752_T_C	1752	T	C	3	3	0	RNR2	RRNA	0.561802	non_coding_transcript_exon_variant	0.555193	NA	NA	NA	NA	NA	0.06	0.109	TtoC	Transition	NA	NA
1753_A_G	1753	A	G	1	1	0	RNR2	RRNA	0.564307	non_coding_transcript_exon_variant	0.556401	NA	NA	NA	NA	NA	0.06	0.06	AtoG	Transition	NA	NA
1754_G_A	1754	G	A	2	2	0	RNR2	RRNA	0.565574	non_coding_transcript_exon_variant	0.556702	NA	NA	NA	NA	NA	0.053	0.055	GtoA	Transition	NA	NA
1758_T_C	1758	T	C	2	2	0	RNR2	RRNA	0.56651	non_coding_transcript_exon_variant	0.556038	NA	NA	NA	NA	NA	0.2375	0.266	TtoC	Transition	NA	NA
1760_G_A	1760	G	A	78	9	69	RNR2	RRNA	0.560112	non_coding_transcript_exon_variant	0.550063	NA	NA	NA	NA	NA	0.126	0.608	GtoA	Transition	NA	NA
1761_A_G	1761	A	G	2	2	0	RNR2	RRNA	0.558875	non_coding_transcript_exon_variant	0.548434	NA	NA	NA	NA	NA	0.5705	0.725	AtoG	Transition	NA	NA
1762_A_G	1762	A	G	11	2	9	RNR2	RRNA	0.562768	non_coding_transcript_exon_variant	0.551089	NA	NA	NA	NA	NA	0.2955	0.541	AtoG	Transition	NA	NA
1763_A_G	1763	A	G	10	3	7	RNR2	RRNA	0.574989	non_coding_transcript_exon_variant	0.561108	NA	NA	NA	NA	NA	0.153	0.945	AtoG	Transition	NA	NA
1764_C_T	1764	C	T	3	1	2	RNR2	RRNA	0.586487	non_coding_transcript_exon_variant	0.571791	NA	NA	NA	NA	NA	0.177	0.177	CtoT	Transition	NA	NA
1765_C_A	1765	C	A	4	0	4	RNR2	RRNA	0.599553	non_coding_transcript_exon_variant	0.585672	NA	NA	NA	NA	NA	NA	NA	CtoA	Transversion	NA	NA
1766_T_C	1766	T	C	155	10	145	RNR2	RRNA	0.609814	non_coding_transcript_exon_variant	0.597501	NA	NA	NA	NA	NA	0.2355	0.734	TtoC	Transition	NA	NA
1766_T_A	1766	T	A	7	0	7	RNR2	RRNA	0.609814	non_coding_transcript_exon_variant	0.597501	NA	NA	NA	NA	NA	NA	NA	TtoA	Transversion	NA	NA
1766_T_G	1766	T	G	30	0	30	RNR2	RRNA	0.609814	non_coding_transcript_exon_variant	0.597501	NA	NA	NA	NA	NA	NA	NA	TtoG	Transversion	NA	NA
1767_G_A	1767	G	A	8	8	0	RNR2	RRNA	0.628282	non_coding_transcript_exon_variant	0.617629	NA	NA	NA	NA	NA	0.084	0.253	GtoA	Transition	NA	NA
1768_G_A	1768	G	A	5	4	1	RNR2	RRNA	0.64168	non_coding_transcript_exon_variant	0.630334	NA	NA	NA	NA	NA	0.065	0.535	GtoA	Transition	NA	NA
1770_G_A	1770	G	A	3	3	0	RNR2	RRNA	0.658821	non_coding_transcript_exon_variant	0.649828	NA	NA	NA	NA	NA	0.144	0.183	GtoA	Transition	NA	NA
1772_A_G	1772	A	G	11	1	10	RNR2	RRNA	0.672732	non_coding_transcript_exon_variant	0.665218	NA	NA	NA	NA	NA	0.094	0.094	AtoG	Transition	NA	NA
1773_A_G	1773	A	G	1	1	0	RNR2	RRNA	0.68094	non_coding_transcript_exon_variant	0.675146	NA	NA	NA	NA	NA	0.062	0.062	AtoG	Transition	NA	NA
1774_T_C	1774	T	C	1	1	0	RNR2	RRNA	0.68936	non_coding_transcript_exon_variant	0.683505	NA	NA	NA	NA	NA	0.079	0.079	TtoC	Transition	NA	NA
1776_G_A	1776	G	A	5	5	0	RNR2	RRNA	0.702517	non_coding_transcript_exon_variant	0.699016	NA	NA	NA	NA	NA	0.127	0.305	GtoA	Transition	NA	NA
1778_T_C	1778	T	C	13	8	5	RNR2	RRNA	0.70647	non_coding_transcript_exon_variant	0.703	NA	NA	NA	NA	NA	0.213	0.47	TtoC	Transition	NA	NA
1778_T_G	1778	T	G	1	0	1	RNR2	RRNA	0.70647	non_coding_transcript_exon_variant	0.703	NA	NA	NA	NA	NA	NA	NA	TtoG	Transversion	NA	NA
1779_A_G	1779	A	G	2	2	0	RNR2	RRNA	0.709216	non_coding_transcript_exon_variant	0.705897	NA	NA	NA	NA	NA	0.4495	0.848	AtoG	Transition	NA	NA
1780_T_C	1780	T	C	173	4	169	RNR2	RRNA	0.70985	non_coding_transcript_exon_variant	0.70656	NA	NA	NA	NA	NA	0.127	0.735	TtoC	Transition	NA	NA
1782_G_A	1782	G	A	5	5	0	RNR2	RRNA	0.712717	non_coding_transcript_exon_variant	0.708914	NA	NA	NA	NA	NA	0.063	0.088	GtoA	Transition	NA	NA
1783_T_C	1783	T	C	1	1	0	RNR2	RRNA	0.707345	non_coding_transcript_exon_variant	0.705052	NA	NA	NA	NA	NA	0.107	0.107	TtoC	Transition	NA	NA
1783_T_G	1783	T	G	1	1	0	RNR2	RRNA	0.707345	non_coding_transcript_exon_variant	0.705052	NA	NA	NA	NA	NA	0.118	0.118	TtoG	Transversion	NA	NA
1784_A_G	1784	A	G	1	1	0	RNR2	RRNA	0.701642	non_coding_transcript_exon_variant	0.700676	NA	NA	NA	NA	NA	0.056	0.056	AtoG	Transition	NA	NA
1787_G_A	1787	G	A	4	4	0	RNR2	RRNA	0.678647	non_coding_transcript_exon_variant	0.67753	NA	NA	NA	NA	NA	0.0775	0.149	GtoA	Transition	NA	NA
1787_G_T	1787	G	T	1	1	0	RNR2	RRNA	0.678647	non_coding_transcript_exon_variant	0.67753	NA	NA	NA	NA	NA	0.184	0.184	GtoT	Transversion	NA	NA
1788_C_T	1788	C	T	6	2	4	RNR2	RRNA	0.665822	non_coding_transcript_exon_variant	0.664826	NA	NA	NA	NA	NA	0.3815	0.712	CtoT	Transition	NA	NA
1789_A_G	1789	A	G	4	4	0	RNR2	RRNA	0.656467	non_coding_transcript_exon_variant	0.655049	NA	NA	NA	NA	NA	0.055	0.075	AtoG	Transition	NA	NA
1790_A_G	1790	A	G	5	5	0	RNR2	RRNA	0.645362	non_coding_transcript_exon_variant	0.644306	NA	NA	NA	NA	NA	0.069	0.1	AtoG	Transition	NA	NA
1790_A_C	1790	A	C	1	1	0	RNR2	RRNA	0.645362	non_coding_transcript_exon_variant	0.644306	NA	NA	NA	NA	NA	0.09	0.09	AtoC	Transversion	NA	NA
1791_G_A	1791	G	A	2	2	0	RNR2	RRNA	0.628674	non_coding_transcript_exon_variant	0.628342	NA	NA	NA	NA	NA	0.072	0.094	GtoA	Transition	NA	NA
1792_G_A	1792	G	A	6	5	1	RNR2	RRNA	0.606102	non_coding_transcript_exon_variant	0.606464	NA	NA	NA	NA	NA	0.098	0.167	GtoA	Transition	NA	NA
1793_G_A	1793	G	A	2	2	0	RNR2	RRNA	0.577856	non_coding_transcript_exon_variant	0.575804	NA	NA	NA	NA	NA	0.17	0.283	GtoA	Transition	NA	NA
1795_A_G	1795	A	G	2	2	0	RNR2	RRNA	0.51714	non_coding_transcript_exon_variant	0.523176	NA	NA	NA	NA	NA	0.102	0.109	AtoG	Transition	NA	NA
1797_G_A	1797	G	A	2	2	0	RNR2	RRNA	0.467017	non_coding_transcript_exon_variant	0.471121	NA	NA	NA	NA	NA	0.083	0.121	GtoA	Transition	NA	NA
1798_A_G	1798	A	G	1	1	0	RNR2	RRNA	0.441216	non_coding_transcript_exon_variant	0.446165	NA	NA	NA	NA	NA	0.057	0.057	AtoG	Transition	NA	NA
1799_T_C	1799	T	C	1	1	0	RNR2	RRNA	0.415475	non_coding_transcript_exon_variant	0.423622	NA	NA	NA	NA	NA	0.104	0.104	TtoC	Transition	NA	NA
1800_G_A	1800	G	A	2	2	0	RNR2	RRNA	0.394532	non_coding_transcript_exon_variant	0.40449	NA	NA	NA	NA	NA	0.197	0.339	GtoA	Transition	NA	NA
1801_A_G	1801	A	G	1	1	0	RNR2	RRNA	0.371115	non_coding_transcript_exon_variant	0.381677	NA	NA	NA	NA	NA	0.051	0.051	AtoG	Transition	NA	NA
1802_A_G	1802	A	G	2	2	0	RNR2	RRNA	0.350896	non_coding_transcript_exon_variant	0.362243	NA	NA	NA	NA	NA	0.0885	0.091	AtoG	Transition	NA	NA
1803_A_T	1803	A	T	1	1	0	RNR2	RRNA	0.333816	non_coding_transcript_exon_variant	0.341481	NA	NA	NA	NA	NA	0.055	0.055	AtoT	Transversion	NA	NA
1804_A_G	1804	A	G	27	0	27	RNR2	RRNA	0.314624	non_coding_transcript_exon_variant	0.322047	NA	NA	NA	NA	NA	NA	NA	AtoG	Transition	NA	NA
1804_A_T	1804	A	T	1	0	1	RNR2	RRNA	0.314624	non_coding_transcript_exon_variant	0.322047	NA	NA	NA	NA	NA	NA	NA	AtoT	Transversion	NA	NA
1805_A_G	1805	A	G	1	0	1	RNR2	RRNA	0.294798	non_coding_transcript_exon_variant	0.302885	NA	NA	NA	NA	NA	NA	NA	AtoG	Transition	NA	NA
1806_T_C	1806	T	C	28	9	19	RNR2	RRNA	0.276239	non_coding_transcript_exon_variant	0.285292	NA	NA	NA	NA	NA	0.193	0.815	TtoC	Transition	NA	NA
1807_T_C	1807	T	C	4	3	1	RNR2	RRNA	0.262538	non_coding_transcript_exon_variant	0.270928	NA	NA	NA	NA	NA	0.165	0.323	TtoC	Transition	NA	NA
1808_A_G	1808	A	G	17	2	15	RNR2	RRNA	0.24745	non_coding_transcript_exon_variant	0.257107	NA	NA	NA	NA	NA	0.089	0.186	AtoG	Transition	NA	NA
1809_T_C	1809	T	C	120	6	114	RNR2	RRNA	0.234896	non_coding_transcript_exon_variant	0.244312	NA	NA	NA	NA	NA	0.0855	0.874	TtoC	Transition	NA	NA
1810_A_G	1810	A	G	34	3	31	RNR2	RRNA	0.227352	non_coding_transcript_exon_variant	0.232905	NA	NA	NA	NA	NA	0.1825	0.948	AtoG	Transition	NA	NA
1810_A_C	1810	A	C	1	1	0	RNR2	RRNA	0.227352	non_coding_transcript_exon_variant	0.232905	NA	NA	NA	NA	NA	0.054	0.054	AtoC	Transversion	NA	NA
1811_A_G	1811	A	G	25316	11	25305	RNR2	RRNA	0.22011	non_coding_transcript_exon_variant	0.224938	NA	NA	NA	NA	NA	0.757	0.95	AtoG	Transition	NA	NA
1811_A_C	1811	A	C	5	0	5	RNR2	RRNA	0.22011	non_coding_transcript_exon_variant	0.224938	NA	NA	NA	NA	NA	NA	NA	AtoC	Transversion	NA	NA
1812_C_T	1812	C	T	4	1	3	RNR2	RRNA	0.215583	non_coding_transcript_exon_variant	0.219687	NA	NA	NA	NA	NA	0.077	0.077	CtoT	Transition	NA	NA
1813_C_T	1813	C	T	1	0	1	RNR2	RRNA	0.211238	non_coding_transcript_exon_variant	0.216187	NA	NA	NA	NA	NA	NA	NA	CtoT	Transition	NA	NA
1816_G_A	1816	G	A	1	1	0	RNR2	RRNA	0.206772	non_coding_transcript_exon_variant	0.211962	NA	NA	NA	NA	NA	0.055	0.055	GtoA	Transition	NA	NA
1818_A_G	1818	A	G	5	0	5	RNR2	RRNA	0.205866	non_coding_transcript_exon_variant	0.211781	NA	NA	NA	NA	NA	NA	NA	AtoG	Transition	NA	NA
1819_T_C	1819	T	C	118	3	115	RNR2	RRNA	0.207345	non_coding_transcript_exon_variant	0.213531	NA	NA	NA	NA	NA	0.204	0.266	TtoC	Transition	NA	NA
1820_A_G	1820	A	G	31	5	26	RNR2	RRNA	0.209457	non_coding_transcript_exon_variant	0.215976	NA	NA	NA	NA	NA	0.137	0.246	AtoG	Transition	NA	NA
1821_A_G	1821	A	G	108	2	106	RNR2	RRNA	0.212837	non_coding_transcript_exon_variant	0.219205	NA	NA	NA	NA	NA	0.223	0.383	AtoG	Transition	NA	NA
1822_T_C	1822	T	C	467	8	459	RNR2	RRNA	0.217334	non_coding_transcript_exon_variant	0.223912	NA	NA	NA	NA	NA	0.512	0.942	TtoC	Transition	NA	NA
1824_T_C	1824	T	C	130	4	126	RNR2	RRNA	0.229042	non_coding_transcript_exon_variant	0.23894	NA	NA	NA	NA	NA	0.098	0.748	TtoC	Transition	NA	NA
1826_G_A	1826	G	A	1	1	0	RNR2	RRNA	0.246877	non_coding_transcript_exon_variant	0.259279	NA	NA	NA	NA	NA	0.185	0.185	GtoA	Transition	NA	NA
1829_A_G	1829	A	G	1	1	0	RNR2	RRNA	0.27479	non_coding_transcript_exon_variant	0.286227	NA	NA	NA	NA	NA	0.062	0.062	AtoG	Transition	NA	NA
1830_G_A	1830	G	A	3	3	0	RNR2	RRNA	0.282153	non_coding_transcript_exon_variant	0.293922	NA	NA	NA	NA	NA	0.103	0.297	GtoA	Transition	NA	NA
1831_G_A	1831	G	A	2	2	0	RNR2	RRNA	0.289064	non_coding_transcript_exon_variant	0.299384	NA	NA	NA	NA	NA	0.058	0.058	GtoA	Transition	NA	NA
1832_A_G	1832	A	G	48	4	44	RNR2	RRNA	0.293077	non_coding_transcript_exon_variant	0.304907	NA	NA	NA	NA	NA	0.249	0.934	AtoG	Transition	NA	NA
1833_C_T	1833	C	T	13	0	13	RNR2	RRNA	0.296578	non_coding_transcript_exon_variant	0.30886	NA	NA	NA	NA	NA	NA	NA	CtoT	Transition	NA	NA
1834_T_C	1834	T	C	85	3	82	RNR2	RRNA	0.302764	non_coding_transcript_exon_variant	0.316072	NA	NA	NA	NA	NA	0.081	0.592	TtoC	Transition	NA	NA
1835_A_G	1835	A	G	12	3	9	RNR2	RRNA	0.312873	non_coding_transcript_exon_variant	0.325397	NA	NA	NA	NA	NA	0.084	0.25	AtoG	Transition	NA	NA
1836_A_G	1836	A	G	448	16	432	RNR2	RRNA	0.324642	non_coding_transcript_exon_variant	0.337136	NA	NA	NA	NA	NA	0.111	0.353	AtoG	Transition	NA	NA
1837_C_T	1837	C	T	2	2	0	RNR2	RRNA	0.334239	non_coding_transcript_exon_variant	0.351258	NA	NA	NA	NA	NA	0.126	0.192	CtoT	Transition	NA	NA
1838_C_T	1838	C	T	2	1	1	RNR2	RRNA	0.345917	non_coding_transcript_exon_variant	0.36523	NA	NA	NA	NA	NA	0.184	0.184	CtoT	Transition	NA	NA
1840_C_T	1840	C	T	1	1	0	RNR2	RRNA	0.37549	non_coding_transcript_exon_variant	0.396403	NA	NA	NA	NA	NA	0.134	0.134	CtoT	Transition	NA	NA
1841_T_C	1841	T	C	11	10	1	RNR2	RRNA	0.388134	non_coding_transcript_exon_variant	0.407629	NA	NA	NA	NA	NA	0.1035	0.337	TtoC	Transition	NA	NA
1842_A_G	1842	A	G	320	7	313	RNR2	RRNA	0.397308	non_coding_transcript_exon_variant	0.416108	NA	NA	NA	NA	NA	0.118	0.791	AtoG	Transition	NA	NA
1843_T_C	1843	T	C	1	1	0	RNR2	RRNA	0.403947	non_coding_transcript_exon_variant	0.423894	NA	NA	NA	NA	NA	0.101	0.101	TtoC	Transition	NA	NA
1844_A_G	1844	A	G	8	8	0	RNR2	RRNA	0.409711	non_coding_transcript_exon_variant	0.429567	NA	NA	NA	NA	NA	0.1255	0.323	AtoG	Transition	NA	NA
1844_A_T	1844	A	T	1	1	0	RNR2	RRNA	0.409711	non_coding_transcript_exon_variant	0.429567	NA	NA	NA	NA	NA	0.109	0.109	AtoT	Transversion	NA	NA
1845_C_T	1845	C	T	1	1	0	RNR2	RRNA	0.413362	non_coding_transcript_exon_variant	0.434516	NA	NA	NA	NA	NA	0.073	0.073	CtoT	Transition	NA	NA
1847_T_C	1847	T	C	3	3	0	RNR2	RRNA	0.423653	non_coding_transcript_exon_variant	0.443781	NA	NA	NA	NA	NA	0.068	0.169	TtoC	Transition	NA	NA
1848_T_C	1848	T	C	1	1	0	RNR2	RRNA	0.428058	non_coding_transcript_exon_variant	0.447975	NA	NA	NA	NA	NA	0.065	0.065	TtoC	Transition	NA	NA
1848_T_A	1848	T	A	1	1	0	RNR2	RRNA	0.428058	non_coding_transcript_exon_variant	0.447975	NA	NA	NA	NA	NA	0.072	0.072	TtoA	Transversion	NA	NA
1849_C_T	1849	C	T	8	0	8	RNR2	RRNA	0.429658	non_coding_transcript_exon_variant	0.450088	NA	NA	NA	NA	NA	NA	NA	CtoT	Transition	NA	NA
1850_T_C	1850	T	C	1259	3	1256	RNR2	RRNA	0.432012	non_coding_transcript_exon_variant	0.452894	NA	NA	NA	NA	NA	0.916	0.947	TtoC	Transition	NA	NA
1854_T_C	1854	T	C	5	5	0	RNR2	RRNA	0.434094	non_coding_transcript_exon_variant	0.456032	NA	NA	NA	NA	NA	0.084	0.102	TtoC	Transition	NA	NA
1855_A_G	1855	A	G	2	2	0	RNR2	RRNA	0.43171	non_coding_transcript_exon_variant	0.453256	NA	NA	NA	NA	NA	0.224	0.274	AtoG	Transition	NA	NA
1857_T_C	1857	T	C	2	2	0	RNR2	RRNA	0.428541	non_coding_transcript_exon_variant	0.45051	NA	NA	NA	NA	NA	0.068	0.073	TtoC	Transition	NA	NA
1858_G_A	1858	G	A	5	5	0	RNR2	RRNA	0.427817	non_coding_transcript_exon_variant	0.449001	NA	NA	NA	NA	NA	0.074	0.279	GtoA	Transition	NA	NA
1859_A_G	1859	A	G	3	2	1	RNR2	RRNA	0.424377	non_coding_transcript_exon_variant	0.445229	NA	NA	NA	NA	NA	0.1245	0.176	AtoG	Transition	NA	NA
1860_A_G	1860	A	G	8	2	6	RNR2	RRNA	0.421721	non_coding_transcript_exon_variant	0.442513	NA	NA	NA	NA	NA	0.085	0.098	AtoG	Transition	NA	NA
1861_T_C	1861	T	C	8	2	6	RNR2	RRNA	0.421721	non_coding_transcript_exon_variant	0.442121	NA	NA	NA	NA	NA	0.1405	0.217	TtoC	Transition	NA	NA
1862_T_C	1862	T	C	2	2	0	RNR2	RRNA	0.420695	non_coding_transcript_exon_variant	0.440491	NA	NA	NA	NA	NA	0.116	0.117	TtoC	Transition	NA	NA
1864_A_G	1864	A	G	4	0	4	RNR2	RRNA	0.420605	non_coding_transcript_exon_variant	0.438771	NA	NA	NA	NA	NA	NA	NA	AtoG	Transition	NA	NA
1866_T_C	1866	T	C	3	3	0	RNR2	RRNA	0.411823	non_coding_transcript_exon_variant	0.427334	NA	NA	NA	NA	NA	0.063	0.075	TtoC	Transition	NA	NA
1868_G_A	1868	G	A	3	3	0	RNR2	RRNA	0.392601	non_coding_transcript_exon_variant	0.406904	NA	NA	NA	NA	NA	0.058	0.086	GtoA	Transition	NA	NA
1869_A_G	1869	A	G	1	1	0	RNR2	RRNA	0.380409	non_coding_transcript_exon_variant	0.393778	NA	NA	NA	NA	NA	0.057	0.057	AtoG	Transition	NA	NA
1869_A_T	1869	A	T	1	1	0	RNR2	RRNA	0.380409	non_coding_transcript_exon_variant	0.393778	NA	NA	NA	NA	NA	0.109	0.109	AtoT	Transversion	NA	NA
1870_A_G	1870	A	G	1	1	0	RNR2	RRNA	0.364657	non_coding_transcript_exon_variant	0.378176	NA	NA	NA	NA	NA	0.34	0.34	AtoG	Transition	NA	NA
1871_A_G	1871	A	G	4	0	4	RNR2	RRNA	0.355362	non_coding_transcript_exon_variant	0.367011	NA	NA	NA	NA	NA	NA	NA	AtoG	Transition	NA	NA
1872_T_C	1872	T	C	47	3	44	RNR2	RRNA	0.346279	non_coding_transcript_exon_variant	0.357445	NA	NA	NA	NA	NA	0.343	0.443	TtoC	Transition	NA	NA
1873_A_G	1873	A	G	23	1	22	RNR2	RRNA	0.340998	non_coding_transcript_exon_variant	0.350715	NA	NA	NA	NA	NA	0.153	0.153	AtoG	Transition	NA	NA
1876_T_C	1876	T	C	10	2	8	RNR2	RRNA	0.329048	non_coding_transcript_exon_variant	0.33104	NA	NA	NA	NA	NA	0.321	0.324	TtoC	Transition	NA	NA
1877_T_C	1877	T	C	2	2	0	RNR2	RRNA	0.325668	non_coding_transcript_exon_variant	0.32588	NA	NA	NA	NA	NA	0.067	0.075	TtoC	Transition	NA	NA
1878_T_C	1878	T	C	4	2	2	RNR2	RRNA	0.321987	non_coding_transcript_exon_variant	0.320056	NA	NA	NA	NA	NA	0.059	0.064	TtoC	Transition	NA	NA
1879_G_A	1879	G	A	1	1	0	RNR2	RRNA	0.319663	non_coding_transcript_exon_variant	0.316374	NA	NA	NA	NA	NA	0.057	0.057	GtoA	Transition	NA	NA
1881_A_G	1881	A	G	3	0	3	RNR2	RRNA	0.313688	non_coding_transcript_exon_variant	0.308981	NA	NA	NA	NA	NA	NA	NA	AtoG	Transition	NA	NA
1882_A_G	1882	A	G	1	0	1	RNR2	RRNA	0.314262	non_coding_transcript_exon_variant	0.308045	NA	NA	NA	NA	NA	NA	NA	AtoG	Transition	NA	NA
1883_G_A	1883	G	A	3	3	0	RNR2	RRNA	0.313417	non_coding_transcript_exon_variant	0.306144	NA	NA	NA	NA	NA	0.102	0.274	GtoA	Transition	NA	NA
1884_G_A	1884	G	A	4	4	0	RNR2	RRNA	0.312451	non_coding_transcript_exon_variant	0.303881	NA	NA	NA	NA	NA	0.11	0.184	GtoA	Transition	NA	NA
1885_A_G	1885	A	G	2	2	0	RNR2	RRNA	0.31233	non_coding_transcript_exon_variant	0.303307	NA	NA	NA	NA	NA	0.057	0.064	AtoG	Transition	NA	NA
1886_G_A	1886	G	A	1	0	1	RNR2	RRNA	0.311304	non_coding_transcript_exon_variant	0.301467	NA	NA	NA	NA	NA	NA	NA	GtoA	Transition	NA	NA
1887_A_G	1887	A	G	9	9	0	RNR2	RRNA	0.311998	non_coding_transcript_exon_variant	0.300984	NA	NA	NA	NA	NA	0.0745	0.7	AtoG	Transition	NA	NA
1887_A_C	1887	A	C	1	0	1	RNR2	RRNA	0.311998	non_coding_transcript_exon_variant	0.300984	NA	NA	NA	NA	NA	NA	NA	AtoC	Transversion	NA	NA
1888_G_A	1888	G	A	19247	49	19198	RNR2	RRNA	0.312119	non_coding_transcript_exon_variant	0.299807	NA	NA	NA	NA	NA	0.1355	0.945	GtoA	Transition	NA	NA
1888_G_C	1888	G	C	4	1	3	RNR2	RRNA	0.312119	non_coding_transcript_exon_variant	0.299807	NA	NA	NA	NA	NA	0.245	0.245	GtoC	Transversion	NA	NA
1890_C_T	1890	C	T	1	1	0	RNR2	RRNA	0.322952	non_coding_transcript_exon_variant	0.31052	NA	NA	NA	NA	NA	0.127	0.127	CtoT	Transition	NA	NA
1891_A_C	1891	A	C	2	0	2	RNR2	RRNA	0.32772	non_coding_transcript_exon_variant	0.315137	NA	NA	NA	NA	NA	NA	NA	AtoC	Transversion	NA	NA
1891_A_T	1891	A	T	50	0	50	RNR2	RRNA	0.32772	non_coding_transcript_exon_variant	0.315137	NA	NA	NA	NA	NA	NA	NA	AtoT	Transversion	NA	NA
1892_A_G	1892	A	G	18	0	18	RNR2	RRNA	0.338976	non_coding_transcript_exon_variant	0.32772	NA	NA	NA	NA	NA	NA	NA	AtoG	Transition	NA	NA
1893_A_G	1893	A	G	2	2	0	RNR2	RRNA	0.352586	non_coding_transcript_exon_variant	0.342356	NA	NA	NA	NA	NA	0.069	0.082	AtoG	Transition	NA	NA
1894_G_A	1894	G	A	2	2	0	RNR2	RRNA	0.367131	non_coding_transcript_exon_variant	0.357897	NA	NA	NA	NA	NA	0.0725	0.084	GtoA	Transition	NA	NA
1895_C_T	1895	C	T	1	0	1	RNR2	RRNA	0.38222	non_coding_transcript_exon_variant	0.370059	NA	NA	NA	NA	NA	NA	NA	CtoT	Transition	NA	NA
1896_T_C	1896	T	C	58	9	49	RNR2	RRNA	0.399783	non_coding_transcript_exon_variant	0.387712	NA	NA	NA	NA	NA	0.147	0.565	TtoC	Transition	NA	NA
1899_G_A	1899	G	A	2	2	0	RNR2	RRNA	0.446104	non_coding_transcript_exon_variant	0.436146	NA	NA	NA	NA	NA	0.0965	0.107	GtoA	Transition	NA	NA
1900_A_G	1900	A	G	110	11	99	RNR2	RRNA	0.463818	non_coding_transcript_exon_variant	0.452653	NA	NA	NA	NA	NA	0.199	0.845	AtoG	Transition	NA	NA
1900_A_C	1900	A	C	3	0	3	RNR2	RRNA	0.463818	non_coding_transcript_exon_variant	0.452653	NA	NA	NA	NA	NA	NA	NA	AtoC	Transversion	NA	NA
1901_C_T	1901	C	T	11	3	8	RNR2	RRNA	0.481139	non_coding_transcript_exon_variant	0.469702	NA	NA	NA	NA	NA	0.377	0.837	CtoT	Transition	NA	NA
1901_C_A	1901	C	A	1	0	1	RNR2	RRNA	0.481139	non_coding_transcript_exon_variant	0.469702	NA	NA	NA	NA	NA	NA	NA	CtoA	Transversion	NA	NA
1902_C_T	1902	C	T	1	1	0	RNR2	RRNA	0.498552	non_coding_transcript_exon_variant	0.489287	NA	NA	NA	NA	NA	0.1	0.1	CtoT	Transition	NA	NA
1904_C_T	1904	C	T	1	1	0	RNR2	RRNA	0.534945	non_coding_transcript_exon_variant	0.525892	NA	NA	NA	NA	NA	0.098	0.098	CtoT	Transition	NA	NA
1905_C_A	1905	C	A	1	1	0	RNR2	RRNA	0.553624	non_coding_transcript_exon_variant	0.543606	NA	NA	NA	NA	NA	0.109	0.109	CtoA	Transversion	NA	NA
1906_G_A	1906	G	A	4	4	0	RNR2	RRNA	0.57333	non_coding_transcript_exon_variant	0.558694	NA	NA	NA	NA	NA	0.075	0.108	GtoA	Transition	NA	NA
1909_A_G	1909	A	G	12	8	4	RNR2	RRNA	0.615758	non_coding_transcript_exon_variant	0.609512	NA	NA	NA	NA	NA	0.227	0.531	AtoG	Transition	NA	NA
1913_G_A	1913	G	A	4	4	0	RNR2	RRNA	0.659635	non_coding_transcript_exon_variant	0.657855	NA	NA	NA	NA	NA	0.086	0.85	GtoA	Transition	NA	NA
1914_A_G	1914	A	G	4	1	3	RNR2	RRNA	0.666636	non_coding_transcript_exon_variant	0.666063	NA	NA	NA	NA	NA	0.586	0.586	AtoG	Transition	NA	NA
1918_G_A	1918	G	A	3	3	0	RNR2	RRNA	0.687308	non_coding_transcript_exon_variant	0.688153	NA	NA	NA	NA	NA	0.08	0.086	GtoA	Transition	NA	NA
1920_T_C	1920	T	C	3	3	0	RNR2	RRNA	0.683747	non_coding_transcript_exon_variant	0.68595	NA	NA	NA	NA	NA	0.053	0.082	TtoC	Transition	NA	NA
1921_A_G	1921	A	G	1	1	0	RNR2	RRNA	0.680639	non_coding_transcript_exon_variant	0.683023	NA	NA	NA	NA	NA	0.152	0.152	AtoG	Transition	NA	NA
1924_T_C	1924	T	C	2	2	0	RNR2	RRNA	0.648832	non_coding_transcript_exon_variant	0.648802	NA	NA	NA	NA	NA	0.0745	0.098	TtoC	Transition	NA	NA
1926_A_G	1926	A	G	22	3	19	RNR2	RRNA	0.631239	non_coding_transcript_exon_variant	0.629519	NA	NA	NA	NA	NA	0.24	0.386	AtoG	Transition	NA	NA
1926_A_T	1926	A	T	5	0	5	RNR2	RRNA	0.631239	non_coding_transcript_exon_variant	0.629519	NA	NA	NA	NA	NA	NA	NA	AtoT	Transversion	NA	NA
1927_G_A	1927	G	A	42	5	37	RNR2	RRNA	0.624057	non_coding_transcript_exon_variant	0.623303	NA	NA	NA	NA	NA	0.1215	0.283	GtoA	Transition	NA	NA
1929_A_G	1929	A	G	2	2	0	RNR2	RRNA	0.611775	non_coding_transcript_exon_variant	0.611232	NA	NA	NA	NA	NA	0.1655	0.259	AtoG	Transition	NA	NA
1930_C_T	1930	C	T	2	1	1	RNR2	RRNA	0.604533	non_coding_transcript_exon_variant	0.601575	NA	NA	NA	NA	NA	0.053	0.053	CtoT	Transition	NA	NA
1934_T_C	1934	T	C	14	4	10	RNR2	RRNA	0.552689	non_coding_transcript_exon_variant	0.547649	NA	NA	NA	NA	NA	0.0535	0.089	TtoC	Transition	NA	NA
1935_A_G	1935	A	G	2	0	2	RNR2	RRNA	0.541433	non_coding_transcript_exon_variant	0.538777	NA	NA	NA	NA	NA	NA	NA	AtoG	Transition	NA	NA
1936_A_G	1936	A	G	2	0	2	RNR2	RRNA	0.535186	non_coding_transcript_exon_variant	0.531957	NA	NA	NA	NA	NA	NA	NA	AtoG	Transition	NA	NA
1937_A_G	1937	A	G	1	1	0	RNR2	RRNA	0.529966	non_coding_transcript_exon_variant	0.527974	NA	NA	NA	NA	NA	0.354	0.354	AtoG	Transition	NA	NA
1939_G_A	1939	G	A	1	1	0	RNR2	RRNA	0.521033	non_coding_transcript_exon_variant	0.518378	NA	NA	NA	NA	NA	0.116	0.116	GtoA	Transition	NA	NA
1940_A_G	1940	A	G	7	5	2	RNR2	RRNA	0.5153	non_coding_transcript_exon_variant	0.513006	NA	NA	NA	NA	NA	0.057	0.793	AtoG	Transition	NA	NA
1941_G_A	1941	G	A	4	4	0	RNR2	RRNA	0.511407	non_coding_transcript_exon_variant	0.508087	NA	NA	NA	NA	NA	0.081	0.12	GtoA	Transition	NA	NA
1943_A_G	1943	A	G	47	10	37	RNR2	RRNA	0.502746	non_coding_transcript_exon_variant	0.497827	NA	NA	NA	NA	NA	0.332	0.928	AtoG	Transition	NA	NA
1943_A_C	1943	A	C	2	2	0	RNR2	RRNA	0.502746	non_coding_transcript_exon_variant	0.497827	NA	NA	NA	NA	NA	0.376	0.618	AtoC	Transversion	NA	NA
1944_C_T	1944	C	T	1	1	0	RNR2	RRNA	0.502505	non_coding_transcript_exon_variant	0.497616	NA	NA	NA	NA	NA	0.193	0.193	CtoT	Transition	NA	NA
1945_A_G	1945	A	G	3	3	0	RNR2	RRNA	0.504345	non_coding_transcript_exon_variant	0.5	NA	NA	NA	NA	NA	0.086	0.209	AtoG	Transition	NA	NA
1949_G_A	1949	G	A	5	4	1	RNR2	RRNA	0.513429	non_coding_transcript_exon_variant	0.509868	NA	NA	NA	NA	NA	0.082	0.151	GtoA	Transition	NA	NA
1950_T_C	1950	T	C	3	3	0	RNR2	RRNA	0.51373	non_coding_transcript_exon_variant	0.510683	NA	NA	NA	NA	NA	0.096	0.104	TtoC	Transition	NA	NA
1952_T_C	1952	T	C	8	5	3	RNR2	RRNA	0.514032	non_coding_transcript_exon_variant	0.51186	NA	NA	NA	NA	NA	0.076	0.107	TtoC	Transition	NA	NA
1953_A_G	1953	A	G	2	2	0	RNR2	RRNA	0.514515	non_coding_transcript_exon_variant	0.512614	NA	NA	NA	NA	NA	0.073	0.095	AtoG	Transition	NA	NA
1954_T_C	1954	T	C	2	2	0	RNR2	RRNA	0.514425	non_coding_transcript_exon_variant	0.512614	NA	NA	NA	NA	NA	0.1205	0.177	TtoC	Transition	NA	NA
1955_G_A	1955	G	A	7	7	0	RNR2	RRNA	0.513127	non_coding_transcript_exon_variant	0.511196	NA	NA	NA	NA	NA	0.119	0.642	GtoA	Transition	NA	NA
1956_T_C	1956	T	C	2	2	0	RNR2	RRNA	0.512855	non_coding_transcript_exon_variant	0.511075	NA	NA	NA	NA	NA	0.0615	0.069	TtoC	Transition	NA	NA
1957_A_G	1957	A	G	17	12	5	RNR2	RRNA	0.511528	non_coding_transcript_exon_variant	0.509325	NA	NA	NA	NA	NA	0.147	0.711	AtoG	Transition	NA	NA
1958_G_A	1958	G	A	30	21	9	RNR2	RRNA	0.5102	non_coding_transcript_exon_variant	0.507876	NA	NA	NA	NA	NA	0.089	0.61	GtoA	Transition	NA	NA
1961_A_G	1961	A	G	5	4	1	RNR2	RRNA	0.51699	non_coding_transcript_exon_variant	0.515662	NA	NA	NA	NA	NA	0.245	0.441	AtoG	Transition	NA	NA
1962_A_T	1962	A	T	1	1	0	RNR2	RRNA	0.523478	non_coding_transcript_exon_variant	0.521395	NA	NA	NA	NA	NA	0.131	0.131	AtoT	Transversion	NA	NA
1963_A_G	1963	A	G	2	2	0	RNR2	RRNA	0.528396	non_coding_transcript_exon_variant	0.526797	NA	NA	NA	NA	NA	0.0705	0.081	AtoG	Transition	NA	NA
1964_T_C	1964	T	C	1	1	0	RNR2	RRNA	0.534251	non_coding_transcript_exon_variant	0.530418	NA	NA	NA	NA	NA	0.098	0.098	TtoC	Transition	NA	NA
1965_A_G	1965	A	G	1	1	0	RNR2	RRNA	0.539381	non_coding_transcript_exon_variant	0.534915	NA	NA	NA	NA	NA	0.15	0.15	AtoG	Transition	NA	NA
1966_G_A	1966	G	A	4	4	0	RNR2	RRNA	0.542881	non_coding_transcript_exon_variant	0.538717	NA	NA	NA	NA	NA	0.0745	0.91	GtoA	Transition	NA	NA
1967_T_C	1967	T	C	3	3	0	RNR2	RRNA	0.549158	non_coding_transcript_exon_variant	0.543606	NA	NA	NA	NA	NA	0.061	0.117	TtoC	Transition	NA	NA
1968_G_A	1968	G	A	6	6	0	RNR2	RRNA	0.554379	non_coding_transcript_exon_variant	0.547317	NA	NA	NA	NA	NA	0.0745	0.67	GtoA	Transition	NA	NA
1969_G_A	1969	G	A	5	5	0	RNR2	RRNA	0.558483	non_coding_transcript_exon_variant	0.550365	NA	NA	NA	NA	NA	0.129	0.165	GtoA	Transition	NA	NA
1970_G_A	1970	G	A	10	10	0	RNR2	RRNA	0.56147	non_coding_transcript_exon_variant	0.552478	NA	NA	NA	NA	NA	0.074	0.304	GtoA	Transition	NA	NA
1971_A_G	1971	A	G	3	3	0	RNR2	RRNA	0.56147	non_coding_transcript_exon_variant	0.553021	NA	NA	NA	NA	NA	0.084	0.358	AtoG	Transition	NA	NA
1972_A_G	1972	A	G	2	1	1	RNR2	RRNA	0.562466	non_coding_transcript_exon_variant	0.553745	NA	NA	NA	NA	NA	0.241	0.241	AtoG	Transition	NA	NA
1973_G_A	1973	G	A	4	4	0	RNR2	RRNA	0.563673	non_coding_transcript_exon_variant	0.554348	NA	NA	NA	NA	NA	0.069	0.072	GtoA	Transition	NA	NA
1974_A_G	1974	A	G	1	1	0	RNR2	RRNA	0.561048	non_coding_transcript_exon_variant	0.552327	NA	NA	NA	NA	NA	0.096	0.096	AtoG	Transition	NA	NA
1975_T_C	1975	T	C	2	2	0	RNR2	RRNA	0.557547	non_coding_transcript_exon_variant	0.549369	NA	NA	NA	NA	NA	0.154	0.198	TtoC	Transition	NA	NA
1976_T_C	1976	T	C	3	3	0	RNR2	RRNA	0.552417	non_coding_transcript_exon_variant	0.545416	NA	NA	NA	NA	NA	0.078	0.13	TtoC	Transition	NA	NA
1977_T_C	1977	T	C	56	4	52	RNR2	RRNA	0.547287	non_coding_transcript_exon_variant	0.541825	NA	NA	NA	NA	NA	0.0755	0.192	TtoC	Transition	NA	NA
1978_A_G	1978	A	G	45	8	37	RNR2	RRNA	0.545567	non_coding_transcript_exon_variant	0.540105	NA	NA	NA	NA	NA	0.106	0.218	AtoG	Transition	NA	NA
1978_A_C	1978	A	C	22	0	22	RNR2	RRNA	0.545567	non_coding_transcript_exon_variant	0.540105	NA	NA	NA	NA	NA	NA	NA	AtoC	Transversion	NA	NA
1978_A_T	1978	A	T	1	0	1	RNR2	RRNA	0.545567	non_coding_transcript_exon_variant	0.540105	NA	NA	NA	NA	NA	NA	NA	AtoT	Transversion	NA	NA
1979_T_C	1979	T	C	4	4	0	RNR2	RRNA	0.555224	non_coding_transcript_exon_variant	0.546623	NA	NA	NA	NA	NA	0.1535	0.461	TtoC	Transition	NA	NA
1980_A_G	1980	A	G	2	1	1	RNR2	RRNA	0.564488	non_coding_transcript_exon_variant	0.552478	NA	NA	NA	NA	NA	0.339	0.339	AtoG	Transition	NA	NA
1981_G_A	1981	G	A	7	7	0	RNR2	RRNA	0.574688	non_coding_transcript_exon_variant	0.561621	NA	NA	NA	NA	NA	0.148	0.375	GtoA	Transition	NA	NA
1982_G_A	1982	G	A	5	5	0	RNR2	RRNA	0.583922	non_coding_transcript_exon_variant	0.56995	NA	NA	NA	NA	NA	0.064	0.604	GtoA	Transition	NA	NA
1983_T_C	1983	T	C	6	6	0	RNR2	RRNA	0.592703	non_coding_transcript_exon_variant	0.579275	NA	NA	NA	NA	NA	0.0905	0.139	TtoC	Transition	NA	NA
1984_A_G	1984	A	G	1	1	0	RNR2	RRNA	0.603084	non_coding_transcript_exon_variant	0.590862	NA	NA	NA	NA	NA	0.112	0.112	AtoG	Transition	NA	NA
1986_A_G	1986	A	G	5	4	1	RNR2	RRNA	0.621401	non_coding_transcript_exon_variant	0.610236	NA	NA	NA	NA	NA	0.0555	0.081	AtoG	Transition	NA	NA
1987_G_A	1987	G	A	10	8	2	RNR2	RRNA	0.627105	non_coding_transcript_exon_variant	0.617207	NA	NA	NA	NA	NA	0.0785	0.549	GtoA	Transition	NA	NA
1988_G_A	1988	G	A	2	2	0	RNR2	RRNA	0.635011	non_coding_transcript_exon_variant	0.624932	NA	NA	NA	NA	NA	0.123	0.127	GtoA	Transition	NA	NA
1989_C_T	1989	C	T	3	1	2	RNR2	RRNA	0.640202	non_coding_transcript_exon_variant	0.629821	NA	NA	NA	NA	NA	0.16	0.16	CtoT	Transition	NA	NA
1990_G_A	1990	G	A	8	4	4	RNR2	RRNA	0.647565	non_coding_transcript_exon_variant	0.638029	NA	NA	NA	NA	NA	0.064	0.094	GtoA	Transition	NA	NA
1992_C_T	1992	C	T	4	3	1	RNR2	RRNA	0.660963	non_coding_transcript_exon_variant	0.654023	NA	NA	NA	NA	NA	0.15	0.443	CtoT	Transition	NA	NA
1994_A_G	1994	A	G	4	4	0	RNR2	RRNA	0.680095	non_coding_transcript_exon_variant	0.674935	NA	NA	NA	NA	NA	0.1805	0.429	AtoG	Transition	NA	NA
1995_A_G	1995	A	G	4	3	1	RNR2	RRNA	0.689269	non_coding_transcript_exon_variant	0.684139	NA	NA	NA	NA	NA	0.188	0.274	AtoG	Transition	NA	NA
1998_T_C	1998	T	C	10	7	3	RNR2	RRNA	0.708703	non_coding_transcript_exon_variant	0.703784	NA	NA	NA	NA	NA	0.1165	0.366	TtoC	Transition	NA	NA
1999_A_G	1999	A	G	17	16	1	RNR2	RRNA	0.71839	non_coding_transcript_exon_variant	0.712596	NA	NA	NA	NA	NA	0.094	0.534	AtoG	Transition	NA	NA
1999_A_T	1999	A	T	1	1	0	RNR2	RRNA	0.71839	non_coding_transcript_exon_variant	0.712596	NA	NA	NA	NA	NA	0.062	0.062	AtoT	Transversion	NA	NA
2000_C_T	2000	C	T	125	3	122	RNR2	RRNA	0.729555	non_coding_transcript_exon_variant	0.724817	NA	NA	NA	NA	NA	0.177	0.945	CtoT	Transition	NA	NA
2002_G_A	2002	G	A	9	9	0	RNR2	RRNA	0.758102	non_coding_transcript_exon_variant	0.753274	NA	NA	NA	NA	NA	0.101	0.251	GtoA	Transition	NA	NA
2002_G_C	2002	G	C	1	1	0	RNR2	RRNA	0.758102	non_coding_transcript_exon_variant	0.753274	NA	NA	NA	NA	NA	0.077	0.077	GtoC	Transversion	NA	NA
2003_A_G	2003	A	G	5	3	2	RNR2	RRNA	0.772829	non_coding_transcript_exon_variant	0.767367	NA	NA	NA	NA	NA	0.072	0.369	AtoG	Transition	NA	NA
2004_G_A	2004	G	A	5	5	0	RNR2	RRNA	0.784296	non_coding_transcript_exon_variant	0.779951	NA	NA	NA	NA	NA	0.139	0.766	GtoA	Transition	NA	NA
2005_C_T	2005	C	T	2	2	0	RNR2	RRNA	0.793892	non_coding_transcript_exon_variant	0.789999	NA	NA	NA	NA	NA	0.1155	0.129	CtoT	Transition	NA	NA
2007_T_C	2007	T	C	1	1	0	RNR2	RRNA	0.816163	non_coding_transcript_exon_variant	0.811998	NA	NA	NA	NA	NA	0.698	0.698	TtoC	Transition	NA	NA
2008_G_A	2008	G	A	6	6	0	RNR2	RRNA	0.826181	non_coding_transcript_exon_variant	0.823103	NA	NA	NA	NA	NA	0.066	0.177	GtoA	Transition	NA	NA
2009_G_A	2009	G	A	3	3	0	RNR2	RRNA	0.833364	non_coding_transcript_exon_variant	0.831674	NA	NA	NA	NA	NA	0.062	0.069	GtoA	Transition	NA	NA
2009_G_T	2009	G	T	1	1	0	RNR2	RRNA	0.833364	non_coding_transcript_exon_variant	0.831674	NA	NA	NA	NA	NA	0.065	0.065	GtoT	Transversion	NA	NA
2010_T_C	2010	T	C	98	18	80	RNR2	RRNA	0.841089	non_coding_transcript_exon_variant	0.839007	NA	NA	NA	NA	NA	0.1735	0.657	TtoC	Transition	NA	NA
2010_T_G	2010	T	G	1	1	0	RNR2	RRNA	0.841089	non_coding_transcript_exon_variant	0.839007	NA	NA	NA	NA	NA	0.298	0.298	TtoG	Transversion	NA	NA
2011_G_A	2011	G	A	4	4	0	RNR2	RRNA	0.85156	non_coding_transcript_exon_variant	0.850051	NA	NA	NA	NA	NA	0.082	0.178	GtoA	Transition	NA	NA
2012_A_G	2012	A	G	1	1	0	RNR2	RRNA	0.860281	non_coding_transcript_exon_variant	0.859587	NA	NA	NA	NA	NA	0.106	0.106	AtoG	Transition	NA	NA
2013_T_C	2013	T	C	3	3	0	RNR2	RRNA	0.868912	non_coding_transcript_exon_variant	0.868127	NA	NA	NA	NA	NA	0.079	0.114	TtoC	Transition	NA	NA
2014_A_G	2014	A	G	1	1	0	RNR2	RRNA	0.876275	non_coding_transcript_exon_variant	0.875973	NA	NA	NA	NA	NA	0.05	0.05	AtoG	Transition	NA	NA
2015_G_A	2015	G	A	11	11	0	RNR2	RRNA	0.883095	non_coding_transcript_exon_variant	0.882401	NA	NA	NA	NA	NA	0.072	0.31	GtoA	Transition	NA	NA
2017_T_C	2017	T	C	1	1	0	RNR2	RRNA	0.895105	non_coding_transcript_exon_variant	0.896252	NA	NA	NA	NA	NA	0.076	0.076	TtoC	Transition	NA	NA
2019_G_A	2019	G	A	4	4	0	RNR2	RRNA	0.904189	non_coding_transcript_exon_variant	0.905969	NA	NA	NA	NA	NA	0.105	0.134	GtoA	Transition	NA	NA
2020_T_C	2020	T	C	1	1	0	RNR2	RRNA	0.907297	non_coding_transcript_exon_variant	0.909138	NA	NA	NA	NA	NA	0.101	0.101	TtoC	Transition	NA	NA
2021_T_C	2021	T	C	1	1	0	RNR2	RRNA	0.908232	non_coding_transcript_exon_variant	0.910827	NA	NA	NA	NA	NA	0.265	0.265	TtoC	Transition	NA	NA
2022_G_A	2022	G	A	3	3	0	RNR2	RRNA	0.911461	non_coding_transcript_exon_variant	0.91466	NA	NA	NA	NA	NA	0.125	0.127	GtoA	Transition	NA	NA
2023_T_C	2023	T	C	6	6	0	RNR2	RRNA	0.910677	non_coding_transcript_exon_variant	0.914569	NA	NA	NA	NA	NA	0.085	0.303	TtoC	Transition	NA	NA
2024_C_T	2024	C	T	1	1	0	RNR2	RRNA	0.909198	non_coding_transcript_exon_variant	0.914207	NA	NA	NA	NA	NA	0.078	0.078	CtoT	Transition	NA	NA
2026_A_G	2026	A	G	2	0	2	RNR2	RRNA	0.907961	non_coding_transcript_exon_variant	0.914207	NA	NA	NA	NA	NA	NA	NA	AtoG	Transition	NA	NA
2027_A_G	2027	A	G	2	1	1	RNR2	RRNA	0.906904	non_coding_transcript_exon_variant	0.913242	NA	NA	NA	NA	NA	0.054	0.054	AtoG	Transition	NA	NA
2028_G_A	2028	G	A	8	8	0	RNR2	RRNA	0.902861	non_coding_transcript_exon_variant	0.909138	NA	NA	NA	NA	NA	0.106	0.238	GtoA	Transition	NA	NA
2029_A_G	2029	A	G	1	1	0	RNR2	RRNA	0.896765	non_coding_transcript_exon_variant	0.903283	NA	NA	NA	NA	NA	0.106	0.106	AtoG	Transition	NA	NA
2030_T_C	2030	T	C	6	3	3	RNR2	RRNA	0.887471	non_coding_transcript_exon_variant	0.89586	NA	NA	NA	NA	NA	0.093	0.424	TtoC	Transition	NA	NA
2031_A_G	2031	A	G	3	0	3	RNR2	RRNA	0.876516	non_coding_transcript_exon_variant	0.884664	NA	NA	NA	NA	NA	NA	NA	AtoG	Transition	NA	NA
2032_G_A	2032	G	A	3	3	0	RNR2	RRNA	0.862545	non_coding_transcript_exon_variant	0.872141	NA	NA	NA	NA	NA	0.056	0.172	GtoA	Transition	NA	NA
2033_A_G	2033	A	G	3	3	0	RNR2	RRNA	0.845706	non_coding_transcript_exon_variant	0.857203	NA	NA	NA	NA	NA	0.282	0.386	AtoG	Transition	NA	NA
2034_A_G	2034	A	G	2	2	0	RNR2	RRNA	0.832277	non_coding_transcript_exon_variant	0.845887	NA	NA	NA	NA	NA	0.5195	0.942	AtoG	Transition	NA	NA
2035_T_C	2035	T	C	2	2	0	RNR2	RRNA	0.820478	non_coding_transcript_exon_variant	0.832851	NA	NA	NA	NA	NA	0.104	0.164	TtoC	Transition	NA	NA
2037_T_C	2037	T	C	1	1	0	RNR2	RRNA	0.792534	non_coding_transcript_exon_variant	0.805903	NA	NA	NA	NA	NA	0.066	0.066	TtoC	Transition	NA	NA
2038_T_C	2038	T	C	2	2	0	RNR2	RRNA	0.777959	non_coding_transcript_exon_variant	0.791418	NA	NA	NA	NA	NA	0.0965	0.14	TtoC	Transition	NA	NA
2040_G_A	2040	G	A	2	2	0	RNR2	RRNA	0.73722	non_coding_transcript_exon_variant	0.753848	NA	NA	NA	NA	NA	0.073	0.074	GtoA	Transition	NA	NA
2041_T_C	2041	T	C	2	2	0	RNR2	RRNA	0.707466	non_coding_transcript_exon_variant	0.727594	NA	NA	NA	NA	NA	0.108	0.137	TtoC	Transition	NA	NA
2045_A_G	2045	A	G	6	2	4	RNR2	RRNA	0.562617	non_coding_transcript_exon_variant	0.584254	NA	NA	NA	NA	NA	0.152	0.243	AtoG	Transition	NA	NA
2045_A_C	2045	A	C	1	1	0	RNR2	RRNA	0.562617	non_coding_transcript_exon_variant	0.584254	NA	NA	NA	NA	NA	0.471	0.471	AtoC	Transversion	NA	NA
2047_T_C	2047	T	C	3	2	1	RNR2	RRNA	0.494085	non_coding_transcript_exon_variant	0.515782	NA	NA	NA	NA	NA	0.095	0.136	TtoC	Transition	NA	NA
2053_T_C	2053	T	C	2	2	0	RNR2	RRNA	0.322802	non_coding_transcript_exon_variant	0.338313	NA	NA	NA	NA	NA	0.132	0.204	TtoC	Transition	NA	NA
2054_T_C	2054	T	C	2	2	0	RNR2	RRNA	0.296668	non_coding_transcript_exon_variant	0.313417	NA	NA	NA	NA	NA	0.068	0.081	TtoC	Transition	NA	NA
2056_G_A	2056	G	A	218	16	202	RNR2	RRNA	0.253485	non_coding_transcript_exon_variant	0.269177	NA	NA	NA	NA	NA	0.261	0.828	GtoA	Transition	NA	NA
2057_C_T	2057	C	T	1	1	0	RNR2	RRNA	0.232422	non_coding_transcript_exon_variant	0.247752	NA	NA	NA	NA	NA	0.082	0.082	CtoT	Transition	NA	NA
2059_C_T	2059	C	T	3	1	2	RNR2	RRNA	0.209367	non_coding_transcript_exon_variant	0.219144	NA	NA	NA	NA	NA	0.207	0.207	CtoT	Transition	NA	NA
2060_A_G	2060	A	G	15	3	12	RNR2	RRNA	0.199167	non_coding_transcript_exon_variant	0.209246	NA	NA	NA	NA	NA	0.08	0.289	AtoG	Transition	NA	NA
2060_A_C	2060	A	C	2	1	1	RNR2	RRNA	0.199167	non_coding_transcript_exon_variant	0.209246	NA	NA	NA	NA	NA	0.429	0.429	AtoC	Transversion	NA	NA
2061_C_T	2061	C	T	120	2	118	RNR2	RRNA	0.191955	non_coding_transcript_exon_variant	0.20143	NA	NA	NA	NA	NA	0.1165	0.144	CtoT	Transition	NA	NA
2062_A_G	2062	A	G	2	2	0	RNR2	RRNA	0.187096	non_coding_transcript_exon_variant	0.19627	NA	NA	NA	NA	NA	0.2765	0.47	AtoG	Transition	NA	NA
2063_G_A	2063	G	A	1	1	0	RNR2	RRNA	0.183354	non_coding_transcript_exon_variant	0.191231	NA	NA	NA	NA	NA	0.133	0.133	GtoA	Transition	NA	NA
2064_A_G	2064	A	G	1	0	1	RNR2	RRNA	0.177802	non_coding_transcript_exon_variant	0.18438	NA	NA	NA	NA	NA	NA	NA	AtoG	Transition	NA	NA
2065_A_G	2065	A	G	23	12	11	RNR2	RRNA	0.173245	non_coding_transcript_exon_variant	0.179673	NA	NA	NA	NA	NA	0.1315	0.855	AtoG	Transition	NA	NA
2066_C_T	2066	C	T	7	4	3	RNR2	RRNA	0.16718	non_coding_transcript_exon_variant	0.173909	NA	NA	NA	NA	NA	0.2235	0.8	CtoT	Transition	NA	NA
2066_C_G	2066	C	G	1	1	0	RNR2	RRNA	0.16718	non_coding_transcript_exon_variant	0.173909	NA	NA	NA	NA	NA	0.087	0.087	CtoG	Transversion	NA	NA
2068_C_T	2068	C	T	9	1	8	RNR2	RRNA	0.158549	non_coding_transcript_exon_variant	0.16721	NA	NA	NA	NA	NA	0.391	0.391	CtoT	Transition	NA	NA
2069_T_C	2069	T	C	16	2	14	RNR2	RRNA	0.155712	non_coding_transcript_exon_variant	0.164464	NA	NA	NA	NA	NA	0.4005	0.732	TtoC	Transition	NA	NA
2070_C_T	2070	C	T	3	2	1	RNR2	RRNA	0.153479	non_coding_transcript_exon_variant	0.163076	NA	NA	NA	NA	NA	0.0725	0.074	CtoT	Transition	NA	NA
2070_C_A	2070	C	A	4	0	4	RNR2	RRNA	0.153479	non_coding_transcript_exon_variant	0.163076	NA	NA	NA	NA	NA	NA	NA	CtoA	Transversion	NA	NA
2071_T_C	2071	T	C	30	6	24	RNR2	RRNA	0.153751	non_coding_transcript_exon_variant	0.163317	NA	NA	NA	NA	NA	0.1525	0.211	TtoC	Transition	NA	NA
2072_A_G	2072	A	G	7	2	5	RNR2	RRNA	0.155863	non_coding_transcript_exon_variant	0.164766	NA	NA	NA	NA	NA	0.0645	0.077	AtoG	Transition	NA	NA
2073_A_G	2073	A	G	1	1	0	RNR2	RRNA	0.158972	non_coding_transcript_exon_variant	0.167723	NA	NA	NA	NA	NA	0.178	0.178	AtoG	Transition	NA	NA
2074_A_G	2074	A	G	6	2	4	RNR2	RRNA	0.161386	non_coding_transcript_exon_variant	0.170378	NA	NA	NA	NA	NA	0.135	0.175	AtoG	Transition	NA	NA
2075_T_C	2075	T	C	33	16	17	RNR2	RRNA	0.165792	non_coding_transcript_exon_variant	0.173487	NA	NA	NA	NA	NA	0.0975	0.884	TtoC	Transition	NA	NA
2075_T_A	2075	T	A	1	1	0	RNR2	RRNA	0.165792	non_coding_transcript_exon_variant	0.173487	NA	NA	NA	NA	NA	0.242	0.242	TtoA	Transversion	NA	NA
2076_C_A	2076	C	A	1	1	0	RNR2	RRNA	0.172129	non_coding_transcript_exon_variant	0.179281	NA	NA	NA	NA	NA	0.062	0.062	CtoA	Transversion	NA	NA
2078_C_T	2078	C	T	3	2	1	RNR2	RRNA	0.183415	non_coding_transcript_exon_variant	0.192589	NA	NA	NA	NA	NA	0.2685	0.445	CtoT	Transition	NA	NA
2079_C_A	2079	C	A	1	1	0	RNR2	RRNA	0.190054	non_coding_transcript_exon_variant	0.201551	NA	NA	NA	NA	NA	0.059	0.059	CtoA	Transversion	NA	NA
2080_T_C	2080	T	C	24	8	16	RNR2	RRNA	0.199046	non_coding_transcript_exon_variant	0.210544	NA	NA	NA	NA	NA	0.152	0.945	TtoC	Transition	NA	NA
2081_T_C	2081	T	C	3	1	2	RNR2	RRNA	0.211147	non_coding_transcript_exon_variant	0.222675	NA	NA	NA	NA	NA	0.078	0.078	TtoC	Transition	NA	NA
2082_G_A	2082	G	A	3	3	0	RNR2	RRNA	0.222856	non_coding_transcript_exon_variant	0.235923	NA	NA	NA	NA	NA	0.054	0.104	GtoA	Transition	NA	NA
2083_T_C	2083	T	C	163	2	161	RNR2	RRNA	0.232784	non_coding_transcript_exon_variant	0.25077	NA	NA	NA	NA	NA	0.059	0.061	TtoC	Transition	NA	NA
2085_A_G	2085	A	G	1	1	0	RNR2	RRNA	0.266552	non_coding_transcript_exon_variant	0.283089	NA	NA	NA	NA	NA	0.071	0.071	AtoG	Transition	NA	NA
2086_A_G	2086	A	G	10	3	7	RNR2	RRNA	0.28496	non_coding_transcript_exon_variant	0.302975	NA	NA	NA	NA	NA	0.069	0.286	AtoG	Transition	NA	NA
2088_T_C	2088	T	C	2	2	0	RNR2	RRNA	0.330798	non_coding_transcript_exon_variant	0.351168	NA	NA	NA	NA	NA	0.3965	0.732	TtoC	Transition	NA	NA
2089_T_C	2089	T	C	1	1	0	RNR2	RRNA	0.350715	non_coding_transcript_exon_variant	0.372111	NA	NA	NA	NA	NA	0.322	0.322	TtoC	Transition	NA	NA
2091_A_G	2091	A	G	2	2	0	RNR2	RRNA	0.391273	non_coding_transcript_exon_variant	0.41122	NA	NA	NA	NA	NA	0.087	0.111	AtoG	Transition	NA	NA
2092_C_T	2092	C	T	37	0	37	RNR2	RRNA	0.405516	non_coding_transcript_exon_variant	0.424166	NA	NA	NA	NA	NA	NA	NA	CtoT	Transition	NA	NA
2093_T_C	2093	T	C	4	0	4	RNR2	RRNA	0.422114	non_coding_transcript_exon_variant	0.439345	NA	NA	NA	NA	NA	NA	NA	TtoC	Transition	NA	NA
2094_G_A	2094	G	A	1	1	0	RNR2	RRNA	0.441819	non_coding_transcript_exon_variant	0.45727	NA	NA	NA	NA	NA	0.33	0.33	GtoA	Transition	NA	NA
2095_T_C	2095	T	C	11	3	8	RNR2	RRNA	0.455368	non_coding_transcript_exon_variant	0.471	NA	NA	NA	NA	NA	0.14	0.835	TtoC	Transition	NA	NA
2097_A_G	2097	A	G	3	3	0	RNR2	RRNA	0.489167	non_coding_transcript_exon_variant	0.502324	NA	NA	NA	NA	NA	0.161	0.659	AtoG	Transition	NA	NA
2098_G_A	2098	G	A	824	5	819	RNR2	RRNA	0.503953	non_coding_transcript_exon_variant	0.518679	NA	NA	NA	NA	NA	0.099	0.374	GtoA	Transition	NA	NA
2098_G_C	2098	G	C	3	2	1	RNR2	RRNA	0.503953	non_coding_transcript_exon_variant	0.518679	NA	NA	NA	NA	NA	0.179	0.28	GtoC	Transversion	NA	NA
2099_T_C	2099	T	C	3	3	0	RNR2	RRNA	0.524051	non_coding_transcript_exon_variant	0.538566	NA	NA	NA	NA	NA	0.093	0.725	TtoC	Transition	NA	NA
2100_C_T	2100	C	T	1	1	0	RNR2	RRNA	0.544571	non_coding_transcript_exon_variant	0.554952	NA	NA	NA	NA	NA	0.072	0.072	CtoT	Transition	NA	NA
2104_A_G	2104	A	G	4	1	3	RNR2	RRNA	0.625083	non_coding_transcript_exon_variant	0.635041	NA	NA	NA	NA	NA	0.137	0.137	AtoG	Transition	NA	NA
2104_A_T	2104	A	T	1	1	0	RNR2	RRNA	0.625083	non_coding_transcript_exon_variant	0.635041	NA	NA	NA	NA	NA	0.229	0.229	AtoT	Transversion	NA	NA
2105_G_A	2105	G	A	5	5	0	RNR2	RRNA	0.641378	non_coding_transcript_exon_variant	0.65022	NA	NA	NA	NA	NA	0.084	0.164	GtoA	Transition	NA	NA
2106_A_G	2106	A	G	15	1	14	RNR2	RRNA	0.654204	non_coding_transcript_exon_variant	0.661929	NA	NA	NA	NA	NA	0.315	0.315	AtoG	Transition	NA	NA
2107_G_A	2107	G	A	2	2	0	RNR2	RRNA	0.663589	non_coding_transcript_exon_variant	0.673185	NA	NA	NA	NA	NA	0.3605	0.659	GtoA	Transition	NA	NA
2108_G_A	2108	G	A	2	2	0	RNR2	RRNA	0.671827	non_coding_transcript_exon_variant	0.681333	NA	NA	NA	NA	NA	0.076	0.091	GtoA	Transition	NA	NA
2109_A_G	2109	A	G	3	2	1	RNR2	RRNA	0.679643	non_coding_transcript_exon_variant	0.688575	NA	NA	NA	NA	NA	0.127	0.142	AtoG	Transition	NA	NA
2110_A_G	2110	A	G	2	2	0	RNR2	RRNA	0.686976	non_coding_transcript_exon_variant	0.69624	NA	NA	NA	NA	NA	0.064	0.096	AtoG	Transition	NA	NA
2111_C_T	2111	C	T	1	1	0	RNR2	RRNA	0.690537	non_coding_transcript_exon_variant	0.699016	NA	NA	NA	NA	NA	0.105	0.105	CtoT	Transition	NA	NA
2115_T_C	2115	T	C	9	8	1	RNR2	RRNA	0.682389	non_coding_transcript_exon_variant	0.691623	NA	NA	NA	NA	NA	0.0885	0.317	TtoC	Transition	NA	NA
2117_T_C	2117	T	C	6	6	0	RNR2	RRNA	0.671555	non_coding_transcript_exon_variant	0.68094	NA	NA	NA	NA	NA	0.0695	0.142	TtoC	Transition	NA	NA
2118_T_C	2118	T	C	7	6	1	RNR2	RRNA	0.665339	non_coding_transcript_exon_variant	0.674724	NA	NA	NA	NA	NA	0.102	0.385	TtoC	Transition	NA	NA
2119_T_C	2119	T	C	5	1	4	RNR2	RRNA	0.660269	non_coding_transcript_exon_variant	0.66899	NA	NA	NA	NA	NA	0.166	0.166	TtoC	Transition	NA	NA
2120_G_A	2120	G	A	107	10	97	RNR2	RRNA	0.657915	non_coding_transcript_exon_variant	0.665128	NA	NA	NA	NA	NA	0.226	0.866	GtoA	Transition	NA	NA
2121_G_A	2121	G	A	6	5	1	RNR2	RRNA	0.658096	non_coding_transcript_exon_variant	0.665399	NA	NA	NA	NA	NA	0.111	0.246	GtoA	Transition	NA	NA
2122_A_G	2122	A	G	14	12	2	RNR2	RRNA	0.658338	non_coding_transcript_exon_variant	0.666274	NA	NA	NA	NA	NA	0.096	0.562	AtoG	Transition	NA	NA
2123_C_T	2123	C	T	4	1	3	RNR2	RRNA	0.658821	non_coding_transcript_exon_variant	0.667089	NA	NA	NA	NA	NA	0.123	0.123	CtoT	Transition	NA	NA
2124_A_G	2124	A	G	15	3	12	RNR2	RRNA	0.660963	non_coding_transcript_exon_variant	0.67059	NA	NA	NA	NA	NA	0.233	0.763	AtoG	Transition	NA	NA
2124_A_C	2124	A	C	2	0	2	RNR2	RRNA	0.660963	non_coding_transcript_exon_variant	0.67059	NA	NA	NA	NA	NA	NA	NA	AtoC	Transversion	NA	NA
2128_G_A	2128	G	A	2	2	0	RNR2	RRNA	0.69105	non_coding_transcript_exon_variant	0.700827	NA	NA	NA	NA	NA	0.06	0.065	GtoA	Transition	NA	NA
2129_G_A	2129	G	A	7	7	0	RNR2	RRNA	0.690627	non_coding_transcript_exon_variant	0.700284	NA	NA	NA	NA	NA	0.127	0.269	GtoA	Transition	NA	NA
2129_G_T	2129	G	T	1	1	0	RNR2	RRNA	0.690627	non_coding_transcript_exon_variant	0.700284	NA	NA	NA	NA	NA	0.068	0.068	GtoT	Transversion	NA	NA
2131_A_G	2131	A	G	1	1	0	RNR2	RRNA	0.677138	non_coding_transcript_exon_variant	0.688273	NA	NA	NA	NA	NA	0.312	0.312	AtoG	Transition	NA	NA
2133_A_G	2133	A	G	1	1	0	RNR2	RRNA	0.655712	non_coding_transcript_exon_variant	0.666486	NA	NA	NA	NA	NA	0.176	0.176	AtoG	Transition	NA	NA
2135_A_G	2135	A	G	5	1	4	RNR2	RRNA	0.620074	non_coding_transcript_exon_variant	0.632838	NA	NA	NA	NA	NA	0.093	0.093	AtoG	Transition	NA	NA
2135_A_C	2135	A	C	1	1	0	RNR2	RRNA	0.620074	non_coding_transcript_exon_variant	0.632838	NA	NA	NA	NA	NA	0.102	0.102	AtoC	Transversion	NA	NA
2138_T_C	2138	T	C	2	2	0	RNR2	RRNA	0.556793	non_coding_transcript_exon_variant	0.566057	NA	NA	NA	NA	NA	0.0905	0.098	TtoC	Transition	NA	NA
2139_T_C	2139	T	C	1	1	0	RNR2	RRNA	0.536665	non_coding_transcript_exon_variant	0.547046	NA	NA	NA	NA	NA	0.444	0.444	TtoC	Transition	NA	NA
2140_G_A	2140	G	A	44	13	31	RNR2	RRNA	0.516145	non_coding_transcript_exon_variant	0.52894	NA	NA	NA	NA	NA	0.203	0.816	GtoA	Transition	NA	NA
2140_G_C	2140	G	C	2	0	2	RNR2	RRNA	0.516145	non_coding_transcript_exon_variant	0.52894	NA	NA	NA	NA	NA	NA	NA	GtoC	Transversion	NA	NA
2141_T_C	2141	T	C	685	5	680	RNR2	RRNA	0.502112	non_coding_transcript_exon_variant	0.514756	NA	NA	NA	NA	NA	0.075	0.902	TtoC	Transition	NA	NA
2142_A_G	2142	A	G	3	1	2	RNR2	RRNA	0.492486	non_coding_transcript_exon_variant	0.50172	NA	NA	NA	NA	NA	0.145	0.145	AtoG	Transition	NA	NA
2142_A_C	2142	A	C	1	1	0	RNR2	RRNA	0.492486	non_coding_transcript_exon_variant	0.50172	NA	NA	NA	NA	NA	0.535	0.535	AtoC	Transversion	NA	NA
2142_A_T	2142	A	T	1	1	0	RNR2	RRNA	0.492486	non_coding_transcript_exon_variant	0.50172	NA	NA	NA	NA	NA	0.129	0.129	AtoT	Transversion	NA	NA
2143_G_A	2143	G	A	4	4	0	RNR2	RRNA	0.485907	non_coding_transcript_exon_variant	0.495021	NA	NA	NA	NA	NA	0.0665	0.093	GtoA	Transition	NA	NA
2144_A_G	2144	A	G	2	2	0	RNR2	RRNA	0.480174	non_coding_transcript_exon_variant	0.488835	NA	NA	NA	NA	NA	0.08	0.09	AtoG	Transition	NA	NA
2145_G_A	2145	G	A	39	0	39	RNR2	RRNA	0.472449	non_coding_transcript_exon_variant	0.480295	NA	NA	NA	NA	NA	NA	NA	GtoA	Transition	NA	NA
2147_G_A	2147	G	A	1	1	0	RNR2	RRNA	0.457089	non_coding_transcript_exon_variant	0.466624	NA	NA	NA	NA	NA	0.077	0.077	GtoA	Transition	NA	NA
2148_A_G	2148	A	G	3	3	0	RNR2	RRNA	0.447432	non_coding_transcript_exon_variant	0.457541	NA	NA	NA	NA	NA	0.058	0.562	AtoG	Transition	NA	NA
2149_G_A	2149	G	A	2	2	0	RNR2	RRNA	0.437926	non_coding_transcript_exon_variant	0.446828	NA	NA	NA	NA	NA	0.0585	0.063	GtoA	Transition	NA	NA
2150_T_C	2150	T	C	1	1	0	RNR2	RRNA	0.427032	non_coding_transcript_exon_variant	0.437775	NA	NA	NA	NA	NA	0.247	0.247	TtoC	Transition	NA	NA
2155_A_G	2155	A	G	1	1	0	RNR2	RRNA	0.351439	non_coding_transcript_exon_variant	0.36523	NA	NA	NA	NA	NA	0.166	0.166	AtoG	Transition	NA	NA
2156_A_G	2156	A	G	2	1	1	RNR2	RRNA	0.3362	non_coding_transcript_exon_variant	0.348392	NA	NA	NA	NA	NA	0.063	0.063	AtoG	Transition	NA	NA
2157_T_C	2157	T	C	5	1	4	RNR2	RRNA	0.324341	non_coding_transcript_exon_variant	0.331885	NA	NA	NA	NA	NA	0.276	0.276	TtoC	Transition	NA	NA
2157_T_A	2157	T	A	1	1	0	RNR2	RRNA	0.324341	non_coding_transcript_exon_variant	0.331885	NA	NA	NA	NA	NA	0.143	0.143	TtoA	Transversion	NA	NA
2158_T_C	2158	T	C	2615	3	2612	RNR2	RRNA	0.313055	non_coding_transcript_exon_variant	0.320961	NA	NA	NA	NA	NA	0.222	0.527	TtoC	Transition	NA	NA
2159_T_C	2159	T	C	117	1	116	RNR2	RRNA	0.303458	non_coding_transcript_exon_variant	0.312451	NA	NA	NA	NA	NA	0.45	0.45	TtoC	Transition	NA	NA
2160_A_G	2160	A	G	48	0	48	RNR2	RRNA	0.299535	non_coding_transcript_exon_variant	0.3072	NA	NA	NA	NA	NA	NA	NA	AtoG	Transition	NA	NA
2160_A_T	2160	A	T	2	0	2	RNR2	RRNA	0.299535	non_coding_transcript_exon_variant	0.3072	NA	NA	NA	NA	NA	NA	NA	AtoT	Transversion	NA	NA
2161_A_G	2161	A	G	3	3	0	RNR2	RRNA	0.300199	non_coding_transcript_exon_variant	0.307562	NA	NA	NA	NA	NA	0.282	0.42	AtoG	Transition	NA	NA
2162_C_T	2162	C	T	22	3	19	RNR2	RRNA	0.301648	non_coding_transcript_exon_variant	0.309071	NA	NA	NA	NA	NA	0.097	0.584	CtoT	Transition	NA	NA
2163_A_G	2163	A	G	15	0	15	RNR2	RRNA	0.306385	non_coding_transcript_exon_variant	0.313356	NA	NA	NA	NA	NA	NA	NA	AtoG	Transition	NA	NA
2163_A_T	2163	A	T	3	1	2	RNR2	RRNA	0.306385	non_coding_transcript_exon_variant	0.313356	NA	NA	NA	NA	NA	0.096	0.096	AtoT	Transversion	NA	NA
2163_A_C	2163	A	C	2	0	2	RNR2	RRNA	0.306385	non_coding_transcript_exon_variant	0.313356	NA	NA	NA	NA	NA	NA	NA	AtoC	Transversion	NA	NA
2164_C_T	2164	C	T	1	0	1	RNR2	RRNA	0.317822	non_coding_transcript_exon_variant	0.322983	NA	NA	NA	NA	NA	NA	NA	CtoT	Transition	NA	NA
2165_C_T	2165	C	T	1	1	0	RNR2	RRNA	0.327509	non_coding_transcript_exon_variant	0.332096	NA	NA	NA	NA	NA	0.245	0.245	CtoT	Transition	NA	NA
2168_T_C	2168	T	C	7	6	1	RNR2	RRNA	0.356207	non_coding_transcript_exon_variant	0.365502	NA	NA	NA	NA	NA	0.063	0.09	TtoC	Transition	NA	NA
2170_G_A	2170	G	A	1	1	0	RNR2	RRNA	0.38735	non_coding_transcript_exon_variant	0.394562	NA	NA	NA	NA	NA	0.064	0.064	GtoA	Transition	NA	NA
2171_T_C	2171	T	C	1	1	0	RNR2	RRNA	0.401774	non_coding_transcript_exon_variant	0.407991	NA	NA	NA	NA	NA	0.091	0.091	TtoC	Transition	NA	NA
2173_G_A	2173	G	A	4	4	0	RNR2	RRNA	0.427395	non_coding_transcript_exon_variant	0.431378	NA	NA	NA	NA	NA	0.068	0.114	GtoA	Transition	NA	NA
2174_G_A	2174	G	A	8	8	0	RNR2	RRNA	0.441095	non_coding_transcript_exon_variant	0.444595	NA	NA	NA	NA	NA	0.1865	0.388	GtoA	Transition	NA	NA
2175_C_T	2175	C	T	1	1	0	RNR2	RRNA	0.454554	non_coding_transcript_exon_variant	0.459322	NA	NA	NA	NA	NA	0.144	0.144	CtoT	Transition	NA	NA
2177_T_C	2177	T	C	15	2	13	RNR2	RRNA	0.481984	non_coding_transcript_exon_variant	0.483705	NA	NA	NA	NA	NA	0.112	0.682	TtoC	Transition	NA	NA
2179_A_G	2179	A	G	2	0	2	RNR2	RRNA	0.508057	non_coding_transcript_exon_variant	0.512886	NA	NA	NA	NA	NA	NA	NA	AtoG	Transition	NA	NA
2180_A_G	2180	A	G	1	1	0	RNR2	RRNA	0.526133	non_coding_transcript_exon_variant	0.529664	NA	NA	NA	NA	NA	0.063	0.063	AtoG	Transition	NA	NA
2181_A_G	2181	A	G	2	1	1	RNR2	RRNA	0.54605	non_coding_transcript_exon_variant	0.54611	NA	NA	NA	NA	NA	0.341	0.341	AtoG	Transition	NA	NA
2182_G_A	2182	G	A	1	1	0	RNR2	RRNA	0.572424	non_coding_transcript_exon_variant	0.567807	NA	NA	NA	NA	NA	0.076	0.076	GtoA	Transition	NA	NA
2185_G_A	2185	G	A	1	1	0	RNR2	RRNA	0.644607	non_coding_transcript_exon_variant	0.643008	NA	NA	NA	NA	NA	0.148	0.148	GtoA	Transition	NA	NA
2188_A_G	2188	A	G	1	1	0	RNR2	RRNA	0.69971	non_coding_transcript_exon_variant	0.701491	NA	NA	NA	NA	NA	0.062	0.062	AtoG	Transition	NA	NA
2189_C_T	2189	C	T	3	0	3	RNR2	RRNA	0.713199	non_coding_transcript_exon_variant	0.712928	NA	NA	NA	NA	NA	NA	NA	CtoT	Transition	NA	NA
2193_T_C	2193	T	C	2	2	0	RNR2	RRNA	0.723399	non_coding_transcript_exon_variant	0.72533	NA	NA	NA	NA	NA	0.1125	0.145	TtoC	Transition	NA	NA
2194_T_C	2194	T	C	3	1	2	RNR2	RRNA	0.714467	non_coding_transcript_exon_variant	0.714799	NA	NA	NA	NA	NA	0.058	0.058	TtoC	Transition	NA	NA
2195_A_G	2195	A	G	4	1	3	RNR2	RRNA	0.704629	non_coding_transcript_exon_variant	0.705534	NA	NA	NA	NA	NA	0.235	0.235	AtoG	Transition	NA	NA
2197_G_A	2197	G	A	1	1	0	RNR2	RRNA	0.682057	non_coding_transcript_exon_variant	0.683958	NA	NA	NA	NA	NA	0.05	0.05	GtoA	Transition	NA	NA
2201_G_A	2201	G	A	1	1	0	RNR2	RRNA	0.616181	non_coding_transcript_exon_variant	0.61597	NA	NA	NA	NA	NA	0.06	0.06	GtoA	Transition	NA	NA
2203_G_A	2203	G	A	4	4	0	RNR2	RRNA	0.564065	non_coding_transcript_exon_variant	0.560535	NA	NA	NA	NA	NA	0.106	0.158	GtoA	Transition	NA	NA
2204_T_C	2204	T	C	1	1	0	RNR2	RRNA	0.534794	non_coding_transcript_exon_variant	0.53751	NA	NA	NA	NA	NA	0.215	0.215	TtoC	Transition	NA	NA
2205_T_C	2205	T	C	3	3	0	RNR2	RRNA	0.50507	non_coding_transcript_exon_variant	0.509958	NA	NA	NA	NA	NA	0.1	0.142	TtoC	Transition	NA	NA
2206_C_T	2206	C	T	11	1	10	RNR2	RRNA	0.481864	non_coding_transcript_exon_variant	0.483705	NA	NA	NA	NA	NA	0.763	0.763	CtoT	Transition	NA	NA
2206_C_A	2206	C	A	4	2	2	RNR2	RRNA	0.481864	non_coding_transcript_exon_variant	0.483705	NA	NA	NA	NA	NA	0.255	0.395	CtoA	Transversion	NA	NA
2207_A_G	2207	A	G	2	0	2	RNR2	RRNA	0.463969	non_coding_transcript_exon_variant	0.467831	NA	NA	NA	NA	NA	NA	NA	AtoG	Transition	NA	NA
2208_A_G	2208	A	G	1	1	0	RNR2	RRNA	0.447553	non_coding_transcript_exon_variant	0.453196	NA	NA	NA	NA	NA	0.085	0.085	AtoG	Transition	NA	NA
2209_G_A	2209	G	A	3	3	0	RNR2	RRNA	0.430261	non_coding_transcript_exon_variant	0.437896	NA	NA	NA	NA	NA	0.068	0.079	GtoA	Transition	NA	NA
2211_T_C	2211	T	C	2	1	1	RNR2	RRNA	0.386927	non_coding_transcript_exon_variant	0.399662	NA	NA	NA	NA	NA	0.059	0.059	TtoC	Transition	NA	NA
2213_A_G	2213	A	G	2	2	0	RNR2	RRNA	0.337166	non_coding_transcript_exon_variant	0.352073	NA	NA	NA	NA	NA	0.073	0.077	AtoG	Transition	NA	NA
2216_A_G	2216	A	G	1	1	0	RNR2	RRNA	0.262901	non_coding_transcript_exon_variant	0.276842	NA	NA	NA	NA	NA	0.136	0.136	AtoG	Transition	NA	NA
2216_A_C	2216	A	C	1	1	0	RNR2	RRNA	0.262901	non_coding_transcript_exon_variant	0.276842	NA	NA	NA	NA	NA	0.545	0.545	AtoC	Transversion	NA	NA
2217_C_T	2217	C	T	845	2	843	RNR2	RRNA	0.236073	non_coding_transcript_exon_variant	0.253274	NA	NA	NA	NA	NA	0.106	0.905	CtoT	Transition	NA	NA
2218_C_T	2218	C	T	208	0	208	RNR2	RRNA	0.219748	non_coding_transcript_exon_variant	0.230672	NA	NA	NA	NA	NA	NA	NA	CtoT	Transition	NA	NA
2220_A_G	2220	A	G	93	7	86	RNR2	RRNA	0.186644	non_coding_transcript_exon_variant	0.198503	NA	NA	NA	NA	NA	0.076	0.367	AtoG	Transition	NA	NA
2220_A_C	2220	A	C	4	2	2	RNR2	RRNA	0.186644	non_coding_transcript_exon_variant	0.198503	NA	NA	NA	NA	NA	0.728	0.863	AtoC	Transversion	NA	NA
2220_A_T	2220	A	T	7	0	7	RNR2	RRNA	0.186644	non_coding_transcript_exon_variant	0.198503	NA	NA	NA	NA	NA	NA	NA	AtoT	Transversion	NA	NA
2221_C_T	2221	C	T	9	1	8	RNR2	RRNA	0.178526	non_coding_transcript_exon_variant	0.188303	NA	NA	NA	NA	NA	0.063	0.063	CtoT	Transition	NA	NA
2222_T_C	2222	T	C	100	11	89	RNR2	RRNA	0.171465	non_coding_transcript_exon_variant	0.180488	NA	NA	NA	NA	NA	0.189	0.947	TtoC	Transition	NA	NA
2222_T_G	2222	T	G	17	0	17	RNR2	RRNA	0.171465	non_coding_transcript_exon_variant	0.180488	NA	NA	NA	NA	NA	NA	NA	TtoG	Transversion	NA	NA
2223_A_G	2223	A	G	18	4	14	RNR2	RRNA	0.165188	non_coding_transcript_exon_variant	0.175267	NA	NA	NA	NA	NA	0.2335	0.894	AtoG	Transition	NA	NA
2223_A_T	2223	A	T	2	0	2	RNR2	RRNA	0.165188	non_coding_transcript_exon_variant	0.175267	NA	NA	NA	NA	NA	NA	NA	AtoT	Transversion	NA	NA
2224_C_T	2224	C	T	3	2	1	RNR2	RRNA	0.159092	non_coding_transcript_exon_variant	0.17062	NA	NA	NA	NA	NA	0.5575	0.908	CtoT	Transition	NA	NA
2225_C_T	2225	C	T	127	0	127	RNR2	RRNA	0.153057	non_coding_transcript_exon_variant	0.165973	NA	NA	NA	NA	NA	NA	NA	CtoT	Transition	NA	NA
2225_C_A	2225	C	A	66	0	66	RNR2	RRNA	0.153057	non_coding_transcript_exon_variant	0.165973	NA	NA	NA	NA	NA	NA	NA	CtoA	Transversion	NA	NA
2226_T_C	2226	T	C	38	1	37	RNR2	RRNA	0.147897	non_coding_transcript_exon_variant	0.162864	NA	NA	NA	NA	NA	0.801	0.801	TtoC	Transition	NA	NA
2228_A_G	2228	A	G	2	2	0	RNR2	RRNA	0.141288	non_coding_transcript_exon_variant	0.156708	NA	NA	NA	NA	NA	0.224	0.376	AtoG	Transition	NA	NA
2229_A_G	2229	A	G	1	0	1	RNR2	RRNA	0.138089	non_coding_transcript_exon_variant	0.152333	NA	NA	NA	NA	NA	NA	NA	AtoG	Transition	NA	NA
2230_A_G	2230	A	G	1	1	0	RNR2	RRNA	0.135222	non_coding_transcript_exon_variant	0.14844	NA	NA	NA	NA	NA	0.12	0.12	AtoG	Transition	NA	NA
2230_A_T	2230	A	T	1	0	1	RNR2	RRNA	0.135222	non_coding_transcript_exon_variant	0.14844	NA	NA	NA	NA	NA	NA	NA	AtoT	Transversion	NA	NA
2231_A_G	2231	A	G	12	0	12	RNR2	RRNA	0.132114	non_coding_transcript_exon_variant	0.145875	NA	NA	NA	NA	NA	NA	NA	AtoG	Transition	NA	NA
2233_T_C	2233	T	C	9	9	0	RNR2	RRNA	0.125656	non_coding_transcript_exon_variant	0.139538	NA	NA	NA	NA	NA	0.079	0.382	TtoC	Transition	NA	NA
2234_C_T	2234	C	T	2	0	2	RNR2	RRNA	0.121371	non_coding_transcript_exon_variant	0.135856	NA	NA	NA	NA	NA	NA	NA	CtoT	Transition	NA	NA
2235_C_T	2235	C	T	2	2	0	RNR2	RRNA	0.118233	non_coding_transcript_exon_variant	0.132899	NA	NA	NA	NA	NA	0.1835	0.286	CtoT	Transition	NA	NA
2236_C_T	2236	C	T	2	2	0	RNR2	RRNA	0.115366	non_coding_transcript_exon_variant	0.130123	NA	NA	NA	NA	NA	0.113	0.698	CtoT	Transition	NA	NA
2237_A_G	2237	A	G	6	1	5	RNR2	RRNA	0.111594	non_coding_transcript_exon_variant	0.125053	NA	NA	NA	NA	NA	0.117	0.117	AtoG	Transition	NA	NA
2238_A_G	2238	A	G	2	0	2	RNR2	RRNA	0.108667	non_coding_transcript_exon_variant	0.121613	NA	NA	NA	NA	NA	NA	NA	AtoG	Transition	NA	NA
2239_A_G	2239	A	G	19	6	13	RNR2	RRNA	0.106222	non_coding_transcript_exon_variant	0.119017	NA	NA	NA	NA	NA	0.3995	0.759	AtoG	Transition	NA	NA
2239_A_T	2239	A	T	1	0	1	RNR2	RRNA	0.106222	non_coding_transcript_exon_variant	0.119017	NA	NA	NA	NA	NA	NA	NA	AtoT	Transversion	NA	NA
2240_C_A	2240	C	A	1	0	1	RNR2	RRNA	0.104412	non_coding_transcript_exon_variant	0.117086	NA	NA	NA	NA	NA	NA	NA	CtoA	Transversion	NA	NA
2242_T_C	2242	T	C	9	1	8	RNR2	RRNA	0.100429	non_coding_transcript_exon_variant	0.113767	NA	NA	NA	NA	NA	0.07	0.07	TtoC	Transition	NA	NA
2244_T_C	2244	T	C	39	5	34	RNR2	RRNA	0.0994025	non_coding_transcript_exon_variant	0.111956	NA	NA	NA	NA	NA	0.147	0.668	TtoC	Transition	NA	NA
2244_T_G	2244	T	G	1	1	0	RNR2	RRNA	0.0994025	non_coding_transcript_exon_variant	0.111956	NA	NA	NA	NA	NA	0.155	0.155	TtoG	Transversion	NA	NA
2245_A_G	2245	A	G	179	5	174	RNR2	RRNA	0.100187	non_coding_transcript_exon_variant	0.11271	NA	NA	NA	NA	NA	0.166	0.898	AtoG	Transition	NA	NA
2245_A_C	2245	A	C	83	0	83	RNR2	RRNA	0.100187	non_coding_transcript_exon_variant	0.11271	NA	NA	NA	NA	NA	NA	NA	AtoC	Transversion	NA	NA
2246_A_G	2246	A	G	30	8	22	RNR2	RRNA	0.102903	non_coding_transcript_exon_variant	0.114763	NA	NA	NA	NA	NA	0.227	0.776	AtoG	Transition	NA	NA
2247_C_A	2247	C	A	2	1	1	RNR2	RRNA	0.106162	non_coding_transcript_exon_variant	0.117388	NA	NA	NA	NA	NA	0.171	0.171	CtoA	Transversion	NA	NA
2248_T_C	2248	T	C	31	7	24	RNR2	RRNA	0.10915	non_coding_transcript_exon_variant	0.120043	NA	NA	NA	NA	NA	0.134	0.416	TtoC	Transition	NA	NA
2251_A_G	2251	A	G	78	7	71	RNR2	RRNA	0.116905	non_coding_transcript_exon_variant	0.129278	NA	NA	NA	NA	NA	0.083	0.407	AtoG	Transition	NA	NA
2251_A_C	2251	A	C	1	1	0	RNR2	RRNA	0.116905	non_coding_transcript_exon_variant	0.129278	NA	NA	NA	NA	NA	0.059	0.059	AtoC	Transversion	NA	NA
2253_T_C	2253	T	C	7	7	0	RNR2	RRNA	0.116603	non_coding_transcript_exon_variant	0.128191	NA	NA	NA	NA	NA	0.065	0.402	TtoC	Transition	NA	NA
2253_T_G	2253	T	G	1	1	0	RNR2	RRNA	0.116603	non_coding_transcript_exon_variant	0.128191	NA	NA	NA	NA	NA	0.056	0.056	TtoG	Transversion	NA	NA
2256_T_C	2256	T	C	3	3	0	RNR2	RRNA	0.111353	non_coding_transcript_exon_variant	0.121854	NA	NA	NA	NA	NA	0.083	0.138	TtoC	Transition	NA	NA
2257_C_T	2257	C	T	2	2	0	RNR2	RRNA	0.109964	non_coding_transcript_exon_variant	0.119923	NA	NA	NA	NA	NA	0.112	0.172	CtoT	Transition	NA	NA
2258_A_G	2258	A	G	24	4	20	RNR2	RRNA	0.108818	non_coding_transcript_exon_variant	0.118142	NA	NA	NA	NA	NA	0.1845	0.368	AtoG	Transition	NA	NA
2259_C_T	2259	C	T	1751	1	1750	RNR2	RRNA	0.108154	non_coding_transcript_exon_variant	0.117509	NA	NA	NA	NA	NA	0.793	0.942	CtoT	Transition	NA	NA
2260_A_G	2260	A	G	5	2	3	RNR2	RRNA	0.108516	non_coding_transcript_exon_variant	0.117569	NA	NA	NA	NA	NA	0.123	0.171	AtoG	Transition	NA	NA
2260_A_C	2260	A	C	1	0	1	RNR2	RRNA	0.108516	non_coding_transcript_exon_variant	0.117569	NA	NA	NA	NA	NA	NA	NA	AtoC	Transversion	NA	NA
2261_C_T	2261	C	T	3	3	0	RNR2	RRNA	0.109602	non_coding_transcript_exon_variant	0.118565	NA	NA	NA	NA	NA	0.714	0.735	CtoT	Transition	NA	NA
2261_C_G	2261	C	G	1	1	0	RNR2	RRNA	0.109602	non_coding_transcript_exon_variant	0.118565	NA	NA	NA	NA	NA	0.086	0.086	CtoG	Transversion	NA	NA
2262_C_T	2262	C	T	3	1	2	RNR2	RRNA	0.1109	non_coding_transcript_exon_variant	0.120225	NA	NA	NA	NA	NA	0.601	0.601	CtoT	Transition	NA	NA
2263_C_T	2263	C	T	5	1	4	RNR2	RRNA	0.114189	non_coding_transcript_exon_variant	0.123303	NA	NA	NA	NA	NA	0.762	0.762	CtoT	Transition	NA	NA
2263_C_A	2263	C	A	10	2	8	RNR2	RRNA	0.114189	non_coding_transcript_exon_variant	0.123303	NA	NA	NA	NA	NA	0.4575	0.864	CtoA	Transversion	NA	NA
2264_A_G	2264	A	G	12	1	11	RNR2	RRNA	0.119923	non_coding_transcript_exon_variant	0.129579	NA	NA	NA	NA	NA	0.2	0.2	AtoG	Transition	NA	NA
2265_A_G	2265	A	G	1	1	0	RNR2	RRNA	0.127195	non_coding_transcript_exon_variant	0.135132	NA	NA	NA	NA	NA	0.195	0.195	AtoG	Transition	NA	NA
2267_T_C	2267	T	C	5	5	0	RNR2	RRNA	0.137968	non_coding_transcript_exon_variant	0.14684	NA	NA	NA	NA	NA	0.071	0.142	TtoC	Transition	NA	NA
2268_G_A	2268	G	A	1	1	0	RNR2	RRNA	0.143159	non_coding_transcript_exon_variant	0.153721	NA	NA	NA	NA	NA	0.107	0.107	GtoA	Transition	NA	NA
2269_G_A	2269	G	A	6	6	0	RNR2	RRNA	0.149255	non_coding_transcript_exon_variant	0.160601	NA	NA	NA	NA	NA	0.061	0.089	GtoA	Transition	NA	NA
2270_A_G	2270	A	G	21	4	17	RNR2	RRNA	0.15529	non_coding_transcript_exon_variant	0.164705	NA	NA	NA	NA	NA	0.2	0.255	AtoG	Transition	NA	NA
2271_C_T	2271	C	T	1	0	1	RNR2	RRNA	0.16042	non_coding_transcript_exon_variant	0.169654	NA	NA	NA	NA	NA	NA	NA	CtoT	Transition	NA	NA
2272_C_T	2272	C	T	15	0	15	RNR2	RRNA	0.167512	non_coding_transcript_exon_variant	0.174845	NA	NA	NA	NA	NA	NA	NA	CtoT	Transition	NA	NA
2274_A_G	2274	A	G	2	2	0	RNR2	RRNA	0.180427	non_coding_transcript_exon_variant	0.189148	NA	NA	NA	NA	NA	0.14	0.22	AtoG	Transition	NA	NA
2275_T_C	2275	T	C	11	11	0	RNR2	RRNA	0.18595	non_coding_transcript_exon_variant	0.19633	NA	NA	NA	NA	NA	0.141	0.373	TtoC	Transition	NA	NA
2275_T_G	2275	T	G	1	1	0	RNR2	RRNA	0.18595	non_coding_transcript_exon_variant	0.19633	NA	NA	NA	NA	NA	0.076	0.076	TtoG	Transversion	NA	NA
2277_T_C	2277	T	C	1	1	0	RNR2	RRNA	0.198956	non_coding_transcript_exon_variant	0.210755	NA	NA	NA	NA	NA	0.548	0.548	TtoC	Transition	NA	NA
2279_T_C	2279	T	C	2	2	0	RNR2	RRNA	0.213833	non_coding_transcript_exon_variant	0.224274	NA	NA	NA	NA	NA	0.0715	0.076	TtoC	Transition	NA	NA
2280_C_T	2280	C	T	237	10	227	RNR2	RRNA	0.219446	non_coding_transcript_exon_variant	0.23037	NA	NA	NA	NA	NA	0.135	0.749	CtoT	Transition	NA	NA
2280_C_A	2280	C	A	2	2	0	RNR2	RRNA	0.219446	non_coding_transcript_exon_variant	0.23037	NA	NA	NA	NA	NA	0.6955	0.822	CtoA	Transversion	NA	NA
2281_A_G	2281	A	G	28	6	22	RNR2	RRNA	0.227051	non_coding_transcript_exon_variant	0.241837	NA	NA	NA	NA	NA	0.077	0.716	AtoG	Transition	NA	NA
2281_A_C	2281	A	C	2	0	2	RNR2	RRNA	0.227051	non_coding_transcript_exon_variant	0.241837	NA	NA	NA	NA	NA	NA	NA	AtoC	Transversion	NA	NA
2282_C_T	2282	C	T	20	4	16	RNR2	RRNA	0.235862	non_coding_transcript_exon_variant	0.253878	NA	NA	NA	NA	NA	0.09	0.674	CtoT	Transition	NA	NA
2283_C_T	2283	C	T	204	1	203	RNR2	RRNA	0.25264	non_coding_transcript_exon_variant	0.269932	NA	NA	NA	NA	NA	0.43	0.43	CtoT	Transition	NA	NA
2284_C_T	2284	C	T	5	1	4	RNR2	RRNA	0.272497	non_coding_transcript_exon_variant	0.289245	NA	NA	NA	NA	NA	0.052	0.052	CtoT	Transition	NA	NA
2284_C_A	2284	C	A	1	1	0	RNR2	RRNA	0.272497	non_coding_transcript_exon_variant	0.289245	NA	NA	NA	NA	NA	0.243	0.243	CtoA	Transversion	NA	NA
2285_T_C	2285	T	C	39	7	32	RNR2	RRNA	0.296518	non_coding_transcript_exon_variant	0.313658	NA	NA	NA	NA	NA	0.238	0.708	TtoC	Transition	NA	NA
2289_G_A	2289	G	A	1	1	0	RNR2	RRNA	0.407297	non_coding_transcript_exon_variant	0.425041	NA	NA	NA	NA	NA	0.054	0.054	GtoA	Transition	NA	NA
2292_G_A	2292	G	A	1	1	0	RNR2	RRNA	0.467107	non_coding_transcript_exon_variant	0.482286	NA	NA	NA	NA	NA	0.06	0.06	GtoA	Transition	NA	NA
2294_A_G	2294	A	G	1358	8	1350	RNR2	RRNA	0.48292	non_coding_transcript_exon_variant	0.499849	NA	NA	NA	NA	NA	0.1295	0.948	AtoG	Transition	NA	NA
2295_C_T	2295	C	T	1	0	1	RNR2	RRNA	0.489378	non_coding_transcript_exon_variant	0.508963	NA	NA	NA	NA	NA	NA	NA	CtoT	Transition	NA	NA
2296_T_C	2296	T	C	1	1	0	RNR2	RRNA	0.499909	non_coding_transcript_exon_variant	0.521878	NA	NA	NA	NA	NA	0.089	0.089	TtoC	Transition	NA	NA
2297_A_G	2297	A	G	1	1	0	RNR2	RRNA	0.510954	non_coding_transcript_exon_variant	0.53413	NA	NA	NA	NA	NA	0.066	0.066	AtoG	Transition	NA	NA
2298_A_G	2298	A	G	2	2	0	RNR2	RRNA	0.523357	non_coding_transcript_exon_variant	0.545084	NA	NA	NA	NA	NA	0.0615	0.065	AtoG	Transition	NA	NA
2299_T_C	2299	T	C	2	2	0	RNR2	RRNA	0.536484	non_coding_transcript_exon_variant	0.555887	NA	NA	NA	NA	NA	0.115	0.169	TtoC	Transition	NA	NA
2300_G_A	2300	G	A	3	2	1	RNR2	RRNA	0.549611	non_coding_transcript_exon_variant	0.569829	NA	NA	NA	NA	NA	0.058	0.194	GtoA	Transition	NA	NA
2300_G_C	2300	G	C	2	2	0	RNR2	RRNA	0.549611	non_coding_transcript_exon_variant	0.569829	NA	NA	NA	NA	NA	0.0545	0.055	GtoC	Transversion	NA	NA
2301_T_C	2301	T	C	6	6	0	RNR2	RRNA	0.559539	non_coding_transcript_exon_variant	0.580542	NA	NA	NA	NA	NA	0.132	0.308	TtoC	Transition	NA	NA
2302_T_C	2302	T	C	3	3	0	RNR2	RRNA	0.561893	non_coding_transcript_exon_variant	0.584254	NA	NA	NA	NA	NA	0.11	0.127	TtoC	Transition	NA	NA
2303_A_G	2303	A	G	1	1	0	RNR2	RRNA	0.560595	non_coding_transcript_exon_variant	0.582172	NA	NA	NA	NA	NA	0.312	0.312	AtoG	Transition	NA	NA
2304_G_A	2304	G	A	6	4	2	RNR2	RRNA	0.558634	non_coding_transcript_exon_variant	0.57849	NA	NA	NA	NA	NA	0.113	0.197	GtoA	Transition	NA	NA
2305_T_C	2305	T	C	3	3	0	RNR2	RRNA	0.557849	non_coding_transcript_exon_variant	0.577283	NA	NA	NA	NA	NA	0.209	0.313	TtoC	Transition	NA	NA
2307_T_C	2307	T	C	5	5	0	RNR2	RRNA	0.557457	non_coding_transcript_exon_variant	0.576347	NA	NA	NA	NA	NA	0.061	0.385	TtoC	Transition	NA	NA
2308_A_G	2308	A	G	242	8	234	RNR2	RRNA	0.554379	non_coding_transcript_exon_variant	0.572877	NA	NA	NA	NA	NA	0.149	0.755	AtoG	Transition	NA	NA
2310_G_A	2310	G	A	3	3	0	RNR2	RRNA	0.553292	non_coding_transcript_exon_variant	0.570795	NA	NA	NA	NA	NA	0.059	0.154	GtoA	Transition	NA	NA
2313_A_G	2313	A	G	4	4	0	RNR2	RRNA	0.531414	non_coding_transcript_exon_variant	0.548705	NA	NA	NA	NA	NA	0.113	0.188	AtoG	Transition	NA	NA
2314_C_T	2314	C	T	1	1	0	RNR2	RRNA	0.518046	non_coding_transcript_exon_variant	0.535729	NA	NA	NA	NA	NA	0.896	0.896	CtoT	Transition	NA	NA
2315_A_G	2315	A	G	6	2	4	RNR2	RRNA	0.501931	non_coding_transcript_exon_variant	0.517804	NA	NA	NA	NA	NA	0.23	0.458	AtoG	Transition	NA	NA
2316_T_C	2316	T	C	3	3	0	RNR2	RRNA	0.490404	non_coding_transcript_exon_variant	0.502052	NA	NA	NA	NA	NA	0.065	0.458	TtoC	Transition	NA	NA
2320_A_G	2320	A	G	35	0	35	RNR2	RRNA	0.435271	non_coding_transcript_exon_variant	0.441578	NA	NA	NA	NA	NA	NA	NA	AtoG	Transition	NA	NA
2320_A_T	2320	A	T	1	1	0	RNR2	RRNA	0.435271	non_coding_transcript_exon_variant	0.441578	NA	NA	NA	NA	NA	0.906	0.906	AtoT	Transversion	NA	NA
2321_A_G	2321	A	G	4	3	1	RNR2	RRNA	0.424256	non_coding_transcript_exon_variant	0.429416	NA	NA	NA	NA	NA	0.145	0.254	AtoG	Transition	NA	NA
2321_A_C	2321	A	C	2	0	2	RNR2	RRNA	0.424256	non_coding_transcript_exon_variant	0.429416	NA	NA	NA	NA	NA	NA	NA	AtoC	Transversion	NA	NA
2322_C_T	2322	C	T	19	2	17	RNR2	RRNA	0.417014	non_coding_transcript_exon_variant	0.421691	NA	NA	NA	NA	NA	0.162	0.243	CtoT	Transition	NA	NA
2322_C_A	2322	C	A	3	0	3	RNR2	RRNA	0.417014	non_coding_transcript_exon_variant	0.421691	NA	NA	NA	NA	NA	NA	NA	CtoA	Transversion	NA	NA
2323_A_G	2323	A	G	1	1	0	RNR2	RRNA	0.415565	non_coding_transcript_exon_variant	0.418643	NA	NA	NA	NA	NA	0.557	0.557	AtoG	Transition	NA	NA
2324_T_C	2324	T	C	3	3	0	RNR2	RRNA	0.411703	non_coding_transcript_exon_variant	0.41291	NA	NA	NA	NA	NA	0.07	0.08	TtoC	Transition	NA	NA
2324_T_G	2324	T	G	1	0	1	RNR2	RRNA	0.411703	non_coding_transcript_exon_variant	0.41291	NA	NA	NA	NA	NA	NA	NA	TtoG	Transversion	NA	NA
2327_T_C	2327	T	C	1	1	0	RNR2	RRNA	0.385569	non_coding_transcript_exon_variant	0.381284	NA	NA	NA	NA	NA	0.079	0.079	TtoC	Transition	NA	NA
2330_T_C	2330	T	C	3	3	0	RNR2	RRNA	0.346792	non_coding_transcript_exon_variant	0.339912	NA	NA	NA	NA	NA	0.334	0.663	TtoC	Transition	NA	NA
2330_T_G	2330	T	G	1	1	0	RNR2	RRNA	0.346792	non_coding_transcript_exon_variant	0.339912	NA	NA	NA	NA	NA	0.108	0.108	TtoG	Transversion	NA	NA
2331_C_T	2331	C	T	6	3	3	RNR2	RRNA	0.338011	non_coding_transcript_exon_variant	0.328083	NA	NA	NA	NA	NA	0.171	0.189	CtoT	Transition	NA	NA
2331_C_A	2331	C	A	18	1	17	RNR2	RRNA	0.338011	non_coding_transcript_exon_variant	0.328083	NA	NA	NA	NA	NA	0.23	0.23	CtoA	Transversion	NA	NA
2332_C_T	2332	C	T	316	3	313	RNR2	RRNA	0.333001	non_coding_transcript_exon_variant	0.321836	NA	NA	NA	NA	NA	0.107	0.948	CtoT	Transition	NA	NA
2332_C_A	2332	C	A	3	0	3	RNR2	RRNA	0.333001	non_coding_transcript_exon_variant	0.321836	NA	NA	NA	NA	NA	NA	NA	CtoA	Transversion	NA	NA
2333_G_A	2333	G	A	23	22	1	RNR2	RRNA	0.330376	non_coding_transcript_exon_variant	0.317521	NA	NA	NA	NA	NA	0.06	0.24	GtoA	Transition	NA	NA
2336_T_C	2336	T	C	2	2	0	RNR2	RRNA	0.315469	non_coding_transcript_exon_variant	0.300078	NA	NA	NA	NA	NA	0.2105	0.256	TtoC	Transition	NA	NA
2338_A_G	2338	A	G	8	6	2	RNR2	RRNA	0.304997	non_coding_transcript_exon_variant	0.292745	NA	NA	NA	NA	NA	0.143	0.537	AtoG	Transition	NA	NA
2339_G_A	2339	G	A	22	7	15	RNR2	RRNA	0.301135	non_coding_transcript_exon_variant	0.28843	NA	NA	NA	NA	NA	0.076	0.162	GtoA	Transition	NA	NA
2339_G_C	2339	G	C	3	3	0	RNR2	RRNA	0.301135	non_coding_transcript_exon_variant	0.28843	NA	NA	NA	NA	NA	0.197	0.275	GtoC	Transversion	NA	NA
2341_C_A	2341	C	A	1	1	0	RNR2	RRNA	0.297634	non_coding_transcript_exon_variant	0.285171	NA	NA	NA	NA	NA	0.115	0.115	CtoA	Transversion	NA	NA
2342_T_C	2342	T	C	1	1	0	RNR2	RRNA	0.296035	non_coding_transcript_exon_variant	0.28333	NA	NA	NA	NA	NA	0.079	0.079	TtoC	Transition	NA	NA
2343_G_A	2343	G	A	7	7	0	RNR2	RRNA	0.293983	non_coding_transcript_exon_variant	0.28161	NA	NA	NA	NA	NA	0.065	0.412	GtoA	Transition	NA	NA
2344_C_T	2344	C	T	1	0	1	RNR2	RRNA	0.292957	non_coding_transcript_exon_variant	0.280675	NA	NA	NA	NA	NA	NA	NA	CtoT	Transition	NA	NA
2345_G_A	2345	G	A	10	10	0	RNR2	RRNA	0.295069	non_coding_transcript_exon_variant	0.284145	NA	NA	NA	NA	NA	0.0765	0.736	GtoA	Transition	NA	NA
2345_G_C	2345	G	C	2	0	2	RNR2	RRNA	0.295069	non_coding_transcript_exon_variant	0.284145	NA	NA	NA	NA	NA	NA	NA	GtoC	Transversion	NA	NA
2346_T_C	2346	T	C	4	4	0	RNR2	RRNA	0.293198	non_coding_transcript_exon_variant	0.284085	NA	NA	NA	NA	NA	0.138	0.29	TtoC	Transition	NA	NA
2348_A_G	2348	A	G	1	1	0	RNR2	RRNA	0.295552	non_coding_transcript_exon_variant	0.288038	NA	NA	NA	NA	NA	0.075	0.075	AtoG	Transition	NA	NA
2349_G_A	2349	G	A	7	5	2	RNR2	RRNA	0.294979	non_coding_transcript_exon_variant	0.288672	NA	NA	NA	NA	NA	0.1455	0.801	GtoA	Transition	NA	NA
2349_G_T	2349	G	T	1	1	0	RNR2	RRNA	0.294979	non_coding_transcript_exon_variant	0.288672	NA	NA	NA	NA	NA	0.121	0.121	GtoT	Transversion	NA	NA
2351_T_C	2351	T	C	31	2	29	RNR2	RRNA	0.291297	non_coding_transcript_exon_variant	0.287133	NA	NA	NA	NA	NA	0.0585	0.067	TtoC	Transition	NA	NA
2352_T_C	2352	T	C	1589	12	1577	RNR2	RRNA	0.287827	non_coding_transcript_exon_variant	0.285594	NA	NA	NA	NA	NA	0.253	0.95	TtoC	Transition	NA	NA
2353_A_G	2353	A	G	1	0	1	RNR2	RRNA	0.284628	non_coding_transcript_exon_variant	0.28324	NA	NA	NA	NA	NA	NA	NA	AtoG	Transition	NA	NA
2353_A_T	2353	A	T	1	0	1	RNR2	RRNA	0.284628	non_coding_transcript_exon_variant	0.28324	NA	NA	NA	NA	NA	NA	NA	AtoT	Transversion	NA	NA
2354_A_G	2354	A	G	3	0	3	RNR2	RRNA	0.281308	non_coding_transcript_exon_variant	0.281972	NA	NA	NA	NA	NA	NA	NA	AtoG	Transition	NA	NA
2354_A_T	2354	A	T	1	1	0	RNR2	RRNA	0.281308	non_coding_transcript_exon_variant	0.281972	NA	NA	NA	NA	NA	0.081	0.081	AtoT	Transversion	NA	NA
2355_A_G	2355	A	G	60	2	58	RNR2	RRNA	0.28158	non_coding_transcript_exon_variant	0.284296	NA	NA	NA	NA	NA	0.2085	0.242	AtoG	Transition	NA	NA
2356_A_G	2356	A	G	28	6	22	RNR2	RRNA	0.283783	non_coding_transcript_exon_variant	0.286831	NA	NA	NA	NA	NA	0.2725	0.851	AtoG	Transition	NA	NA
2356_A_C	2356	A	C	2	0	2	RNR2	RRNA	0.283783	non_coding_transcript_exon_variant	0.286831	NA	NA	NA	NA	NA	NA	NA	AtoC	Transversion	NA	NA
2357_C_T	2357	C	T	36	1	35	RNR2	RRNA	0.282697	non_coding_transcript_exon_variant	0.287465	NA	NA	NA	NA	NA	0.097	0.097	CtoT	Transition	NA	NA
2357_C_A	2357	C	A	1	0	1	RNR2	RRNA	0.282697	non_coding_transcript_exon_variant	0.287465	NA	NA	NA	NA	NA	NA	NA	CtoA	Transversion	NA	NA
2358_A_G	2358	A	G	128	1	127	RNR2	RRNA	0.283964	non_coding_transcript_exon_variant	0.289698	NA	NA	NA	NA	NA	0.071	0.071	AtoG	Transition	NA	NA
2359_C_T	2359	C	T	1	0	1	RNR2	RRNA	0.287465	non_coding_transcript_exon_variant	0.294285	NA	NA	NA	NA	NA	NA	NA	CtoT	Transition	NA	NA
2360_T_C	2360	T	C	9	6	3	RNR2	RRNA	0.291689	non_coding_transcript_exon_variant	0.298811	NA	NA	NA	NA	NA	0.1295	0.811	TtoC	Transition	NA	NA
2360_T_G	2360	T	G	1	1	0	RNR2	RRNA	0.291689	non_coding_transcript_exon_variant	0.298811	NA	NA	NA	NA	NA	0.081	0.081	TtoG	Transversion	NA	NA
2361_G_A	2361	G	A	224	6	218	RNR2	RRNA	0.296668	non_coding_transcript_exon_variant	0.306144	NA	NA	NA	NA	NA	0.357	0.938	GtoA	Transition	NA	NA
2362_A_G	2362	A	G	1	1	0	RNR2	RRNA	0.301467	non_coding_transcript_exon_variant	0.313477	NA	NA	NA	NA	NA	0.217	0.217	AtoG	Transition	NA	NA
2363_A_G	2363	A	G	44	8	36	RNR2	RRNA	0.304122	non_coding_transcript_exon_variant	0.317943	NA	NA	NA	NA	NA	0.094	0.544	AtoG	Transition	NA	NA
2365_T_C	2365	T	C	3	3	0	RNR2	RRNA	0.306265	non_coding_transcript_exon_variant	0.322168	NA	NA	NA	NA	NA	0.076	0.088	TtoC	Transition	NA	NA
2366_G_A	2366	G	A	6	6	0	RNR2	RRNA	0.304846	non_coding_transcript_exon_variant	0.321836	NA	NA	NA	NA	NA	0.0785	0.248	GtoA	Transition	NA	NA
2370_A_G	2370	A	G	1	1	0	RNR2	RRNA	0.282153	non_coding_transcript_exon_variant	0.301195	NA	NA	NA	NA	NA	0.493	0.493	AtoG	Transition	NA	NA
2371_T_C	2371	T	C	5	5	0	RNR2	RRNA	0.275092	non_coding_transcript_exon_variant	0.295009	NA	NA	NA	NA	NA	0.071	0.163	TtoC	Transition	NA	NA
2372_T_C	2372	T	C	1	1	0	RNR2	RRNA	0.26797	non_coding_transcript_exon_variant	0.287374	NA	NA	NA	NA	NA	0.239	0.239	TtoC	Transition	NA	NA
2376_A_G	2376	A	G	1	1	0	RNR2	RRNA	0.230098	non_coding_transcript_exon_variant	0.249381	NA	NA	NA	NA	NA	0.062	0.062	AtoG	Transition	NA	NA
2377_G_A	2377	G	A	5	5	0	RNR2	RRNA	0.222011	non_coding_transcript_exon_variant	0.237311	NA	NA	NA	NA	NA	0.075	0.579	GtoA	Transition	NA	NA
2378_C_T	2378	C	T	8	0	8	RNR2	RRNA	0.211872	non_coding_transcript_exon_variant	0.225059	NA	NA	NA	NA	NA	NA	NA	CtoT	Transition	NA	NA
2378_C_A	2378	C	A	14	0	14	RNR2	RRNA	0.211872	non_coding_transcript_exon_variant	0.225059	NA	NA	NA	NA	NA	NA	NA	CtoA	Transversion	NA	NA
2379_C_T	2379	C	T	7	1	6	RNR2	RRNA	0.203724	non_coding_transcript_exon_variant	0.217937	NA	NA	NA	NA	NA	0.15	0.15	CtoT	Transition	NA	NA
2380_C_T	2380	C	T	39	2	37	RNR2	RRNA	0.1979	non_coding_transcript_exon_variant	0.212173	NA	NA	NA	NA	NA	0.175	0.262	CtoT	Transition	NA	NA
2381_A_G	2381	A	G	1	1	0	RNR2	RRNA	0.194339	non_coding_transcript_exon_variant	0.208763	NA	NA	NA	NA	NA	0.236	0.236	AtoG	Transition	NA	NA
2383_T_C	2383	T	C	4	4	0	RNR2	RRNA	0.186312	non_coding_transcript_exon_variant	0.199952	NA	NA	NA	NA	NA	0.084	0.231	TtoC	Transition	NA	NA
2385_T_C	2385	T	C	9	5	4	RNR2	RRNA	0.177742	non_coding_transcript_exon_variant	0.188575	NA	NA	NA	NA	NA	0.064	0.091	TtoC	Transition	NA	NA
2386_C_T	2386	C	T	26	1	25	RNR2	RRNA	0.173396	non_coding_transcript_exon_variant	0.183173	NA	NA	NA	NA	NA	0.0645	0.066	CtoT	Transition	NA	NA
2386_C_A	2386	C	A	7	1	6	RNR2	RRNA	0.173396	non_coding_transcript_exon_variant	0.183173	NA	NA	NA	NA	NA	0.198	0.198	CtoA	Transversion	NA	NA
2387_T_C	2387	T	C	368	4	364	RNR2	RRNA	0.169594	non_coding_transcript_exon_variant	0.180156	NA	NA	NA	NA	NA	0.533	0.949	TtoC	Transition	NA	NA
2388_A_G	2388	A	G	8	4	4	RNR2	RRNA	0.165037	non_coding_transcript_exon_variant	0.175871	NA	NA	NA	NA	NA	0.293	0.804	AtoG	Transition	NA	NA
2388_A_T	2388	A	T	1	1	0	RNR2	RRNA	0.165037	non_coding_transcript_exon_variant	0.175871	NA	NA	NA	NA	NA	0.066	0.066	AtoT	Transversion	NA	NA
2389_C_T	2389	C	T	32	2	30	RNR2	RRNA	0.159153	non_coding_transcript_exon_variant	0.171012	NA	NA	NA	NA	NA	0.5015	0.677	CtoT	Transition	NA	NA
2391_A_G	2391	A	G	1	1	0	RNR2	RRNA	0.146931	non_coding_transcript_exon_variant	0.161748	NA	NA	NA	NA	NA	0.15	0.15	AtoG	Transition	NA	NA
2392_T_C	2392	T	C	101	16	85	RNR2	RRNA	0.141529	non_coding_transcript_exon_variant	0.155411	NA	NA	NA	NA	NA	0.1575	0.894	TtoC	Transition	NA	NA
2393_C_T	2393	C	T	120	5	115	RNR2	RRNA	0.138029	non_coding_transcript_exon_variant	0.149556	NA	NA	NA	NA	NA	0.496	0.859	CtoT	Transition	NA	NA
2394_A_G	2394	A	G	2	2	0	RNR2	RRNA	0.135403	non_coding_transcript_exon_variant	0.146297	NA	NA	NA	NA	NA	0.3375	0.604	AtoG	Transition	NA	NA
2395_A_G	2395	A	G	5	2	3	RNR2	RRNA	0.134649	non_coding_transcript_exon_variant	0.146116	NA	NA	NA	NA	NA	0.0835	0.095	AtoG	Transition	NA	NA
2396_C_T	2396	C	T	22	3	19	RNR2	RRNA	0.134589	non_coding_transcript_exon_variant	0.145965	NA	NA	NA	NA	NA	0.244	0.452	CtoT	Transition	NA	NA
2396_C_G	2396	C	G	1	1	0	RNR2	RRNA	0.134589	non_coding_transcript_exon_variant	0.145965	NA	NA	NA	NA	NA	0.096	0.096	CtoG	Transversion	NA	NA
2397_C_T	2397	C	T	15	2	13	RNR2	RRNA	0.135977	non_coding_transcript_exon_variant	0.147052	NA	NA	NA	NA	NA	0.283	0.511	CtoT	Transition	NA	NA
2398_A_G	2398	A	G	3	1	2	RNR2	RRNA	0.138391	non_coding_transcript_exon_variant	0.149949	NA	NA	NA	NA	NA	0.46	0.46	AtoG	Transition	NA	NA
2398_A_T	2398	A	T	2	1	1	RNR2	RRNA	0.138391	non_coding_transcript_exon_variant	0.149949	NA	NA	NA	NA	NA	0.155	0.155	AtoT	Transversion	NA	NA
2399_A_G	2399	A	G	24	4	20	RNR2	RRNA	0.141228	non_coding_transcript_exon_variant	0.154686	NA	NA	NA	NA	NA	0.212	0.887	AtoG	Transition	NA	NA
2400_C_T	2400	C	T	2	0	2	RNR2	RRNA	0.144185	non_coding_transcript_exon_variant	0.158911	NA	NA	NA	NA	NA	NA	NA	CtoT	Transition	NA	NA
2401_A_G	2401	A	G	2	2	0	RNR2	RRNA	0.148259	non_coding_transcript_exon_variant	0.162593	NA	NA	NA	NA	NA	0.4645	0.872	AtoG	Transition	NA	NA
2402_A_G	2402	A	G	4	2	2	RNR2	RRNA	0.154988	non_coding_transcript_exon_variant	0.1673	NA	NA	NA	NA	NA	0.198	0.32	AtoG	Transition	NA	NA
2403_G_A	2403	G	A	7	5	2	RNR2	RRNA	0.159696	non_coding_transcript_exon_variant	0.171887	NA	NA	NA	NA	NA	0.104	0.443	GtoA	Transition	NA	NA
2404_T_C	2404	T	C	108	7	101	RNR2	RRNA	0.166274	non_coding_transcript_exon_variant	0.177078	NA	NA	NA	NA	NA	0.133	0.267	TtoC	Transition	NA	NA
2404_T_G	2404	T	G	1	1	0	RNR2	RRNA	0.166274	non_coding_transcript_exon_variant	0.177078	NA	NA	NA	NA	NA	0.057	0.057	TtoG	Transversion	NA	NA
2405_C_T	2405	C	T	11	2	9	RNR2	RRNA	0.174513	non_coding_transcript_exon_variant	0.185618	NA	NA	NA	NA	NA	0.123	0.151	CtoT	Transition	NA	NA
2405_C_A	2405	C	A	1	0	1	RNR2	RRNA	0.174513	non_coding_transcript_exon_variant	0.185618	NA	NA	NA	NA	NA	NA	NA	CtoA	Transversion	NA	NA
2406_A_G	2406	A	G	9	4	5	RNR2	RRNA	0.18088	non_coding_transcript_exon_variant	0.19455	NA	NA	NA	NA	NA	0.1555	0.553	AtoG	Transition	NA	NA
2407_T_C	2407	T	C	20	9	11	RNR2	RRNA	0.18945	non_coding_transcript_exon_variant	0.206319	NA	NA	NA	NA	NA	0.126	0.862	TtoC	Transition	NA	NA
2408_T_C	2408	T	C	4	4	0	RNR2	RRNA	0.202306	non_coding_transcript_exon_variant	0.219446	NA	NA	NA	NA	NA	0.0985	0.156	TtoC	Transition	NA	NA
2411_T_C	2411	T	C	3	3	0	RNR2	RRNA	0.233267	non_coding_transcript_exon_variant	0.256745	NA	NA	NA	NA	NA	0.121	0.233	TtoC	Transition	NA	NA
2412_A_G	2412	A	G	18	5	13	RNR2	RRNA	0.244553	non_coding_transcript_exon_variant	0.269449	NA	NA	NA	NA	NA	0.065	0.486	AtoG	Transition	NA	NA
2413_C_T	2413	C	T	4	3	1	RNR2	RRNA	0.257952	non_coding_transcript_exon_variant	0.277989	NA	NA	NA	NA	NA	0.231	0.245	CtoT	Transition	NA	NA
2414_C_T	2414	C	T	9	2	7	RNR2	RRNA	0.268604	non_coding_transcript_exon_variant	0.29006	NA	NA	NA	NA	NA	0.1185	0.135	CtoT	Transition	NA	NA
2414_C_A	2414	C	A	36	0	36	RNR2	RRNA	0.268604	non_coding_transcript_exon_variant	0.29006	NA	NA	NA	NA	NA	NA	NA	CtoA	Transversion	NA	NA
2416_T_C	2416	T	C	1367	10	1357	RNR2	RRNA	0.294798	non_coding_transcript_exon_variant	0.316796	NA	NA	NA	NA	NA	0.0925	0.949	TtoC	Transition	NA	NA
2416_T_G	2416	T	G	1	1	0	RNR2	RRNA	0.294798	non_coding_transcript_exon_variant	0.316796	NA	NA	NA	NA	NA	0.425	0.425	TtoG	Transversion	NA	NA
2417_C_A	2417	C	A	1	0	1	RNR2	RRNA	0.308588	non_coding_transcript_exon_variant	0.32929	NA	NA	NA	NA	NA	NA	NA	CtoA	Transversion	NA	NA
2417_C_G	2417	C	G	3	0	3	RNR2	RRNA	0.308588	non_coding_transcript_exon_variant	0.32929	NA	NA	NA	NA	NA	NA	NA	CtoG	Transversion	NA	NA
2418_A_G	2418	A	G	9	3	6	RNR2	RRNA	0.326785	non_coding_transcript_exon_variant	0.348301	NA	NA	NA	NA	NA	0.135	0.154	AtoG	Transition	NA	NA
2418_A_C	2418	A	C	2	0	2	RNR2	RRNA	0.326785	non_coding_transcript_exon_variant	0.348301	NA	NA	NA	NA	NA	NA	NA	AtoC	Transversion	NA	NA
2419_C_T	2419	C	T	1	1	0	RNR2	RRNA	0.345796	non_coding_transcript_exon_variant	0.369727	NA	NA	NA	NA	NA	0.061	0.061	CtoT	Transition	NA	NA
2421_G_A	2421	G	A	3	3	0	RNR2	RRNA	0.393144	non_coding_transcript_exon_variant	0.414026	NA	NA	NA	NA	NA	0.084	0.102	GtoA	Transition	NA	NA
2425_A_G	2425	A	G	3	3	0	RNR2	RRNA	0.468103	non_coding_transcript_exon_variant	0.483071	NA	NA	NA	NA	NA	0.106	0.593	AtoG	Transition	NA	NA
2426_C_T	2426	C	T	3	1	2	RNR2	RRNA	0.482105	non_coding_transcript_exon_variant	0.49659	NA	NA	NA	NA	NA	0.186	0.186	CtoT	Transition	NA	NA
2430_A_G	2430	A	G	5	1	4	RNR2	RRNA	0.530237	non_coding_transcript_exon_variant	0.545175	NA	NA	NA	NA	NA	0.057	0.057	AtoG	Transition	NA	NA
2432_A_C	2432	A	C	1	1	0	RNR2	RRNA	0.55127	non_coding_transcript_exon_variant	0.562496	NA	NA	NA	NA	NA	0.778	0.778	AtoC	Transversion	NA	NA
2432_A_T	2432	A	T	2	0	2	RNR2	RRNA	0.55127	non_coding_transcript_exon_variant	0.562496	NA	NA	NA	NA	NA	NA	NA	AtoT	Transversion	NA	NA
2435_G_A	2435	G	A	5	5	0	RNR2	RRNA	0.580421	non_coding_transcript_exon_variant	0.58872	NA	NA	NA	NA	NA	0.216	0.325	GtoA	Transition	NA	NA
2436_G_A	2436	G	A	4	4	0	RNR2	RRNA	0.589806	non_coding_transcript_exon_variant	0.599191	NA	NA	NA	NA	NA	0.081	0.134	GtoA	Transition	NA	NA
2437_C_T	2437	C	T	1	1	0	RNR2	RRNA	0.594936	non_coding_transcript_exon_variant	0.603838	NA	NA	NA	NA	NA	0.053	0.053	CtoT	Transition	NA	NA
2438_A_G	2438	A	G	2	2	0	RNR2	RRNA	0.600157	non_coding_transcript_exon_variant	0.609602	NA	NA	NA	NA	NA	0.499	0.61	AtoG	Transition	NA	NA
2439_T_C	2439	T	C	2	2	0	RNR2	RRNA	0.606102	non_coding_transcript_exon_variant	0.61597	NA	NA	NA	NA	NA	0.43	0.646	TtoC	Transition	NA	NA
2440_G_C	2440	G	C	1	1	0	RNR2	RRNA	0.611624	non_coding_transcript_exon_variant	0.622216	NA	NA	NA	NA	NA	0.112	0.112	GtoC	Transversion	NA	NA
[truncated: 12,295 more rows]

## Sheet: Figure 2g, 2h
Fig 2g
haplogroup	count
N	13643
R	1670
M	3420
H	80525
R0	10035
JT	38594
U	42913
L	4071
Fig 2h
at(hap)	Prediction	SE	z	p	lower	upper
H	0.38486	0.00229302	167.839	0	0.380365	0.389354
U	0.378952	0.00311501	121.653	0	0.372847	0.385057
JT	0.382394	0.00330037	115.864	0	0.375925	0.388862
N	0.38369	0.00556276	68.9747	0	0.372787	0.394592
R0	0.372639	0.00638885	58.3265	0	0.360117	0.385161
L	0.367406	0.0103982	35.3336	1.79119e-273	0.347026	0.387786
M	0.367048	0.0112221	32.7077	1.2151e-234	0.345053	0.389043
R	0.340989	0.0152916	22.2992	3.7654e-110	0.311018	0.37096

## Sheet: Figure 3
age_cat	smk	n	mean	lci	uci
75	never	13832	0.431246	0.419749	0.442743
75	former	12236	0.461507	0.448665	0.474349
75	current	1782	0.537598	0.498685	0.576511
65	never	22936	0.394881	0.386392	0.403371
65	former	19275	0.426926	0.417246	0.436606
65	current	3676	0.462459	0.4394	0.485518
60	never	20493	0.368711	0.360079	0.377344
60	former	13765	0.388449	0.377545	0.399353
60	current	3473	0.424993	0.401444	0.448542
55	never	18059	0.346032	0.337237	0.354828
55	former	9293	0.358765	0.345859	0.37167
55	current	3244	0.389951	0.367118	0.412784
50	never	16469	0.335539	0.326396	0.344683
50	former	6779	0.347101	0.332448	0.361755
50	current	3164	0.359987	0.338321	0.381654
45	never	15683	0.318498	0.30932	0.327675
45	former	6268	0.323229	0.308504	0.337954
45	current	3438	0.322862	0.303246	0.342479

## Sheet: Figure 4
Variable	Categories	exp_coef	lci	uci	Adjusted HR (95% CI)	row	alive	died	total
Heteroplasmy count		NA	1	1		1	NA	NA	NA
	0	NA	1	1	Reference	2	126053	8731	134784
	1	1.02673	0.986484	1.06862	1.03 (0.99 to 1.07)	3	43435	3320	46755
	2	1.11304	1.03834	1.19311	1.11 (1.04 to 1.19)	4	9331	879	10210
	3	1.1829	1.01749	1.37521	1.18 (1.02 to 1.38)	5	1599	173	1772
	4+	1.50275	1.13781	1.98473	1.50 (1.14 to 1.98)	6	294	50	344
Synonymous mutation		NA	1	1		7	NA	NA	NA
	No	NA	1	1	Reference	8	138316	9759	148075
	Yes	1.03291	0.993306	1.0741	1.03 (0.99 to 1.07)	9	42396	3394	45790
Nonsynonymous mutation		NA	1	1		10	NA	NA	NA
	No	NA	1	1	Reference	11	163800	11645	175445
	Yes	1.10455	1.04679	1.16549	1.10 (1.05 to 1.17)	12	16912	1508	18420
Nonsense mutation		NA	1	1		13	NA	NA	NA
	No	NA	1	1	Reference	14	180642	13138	193780
	Yes	1.77008	1.06665	2.93743	1.77 (1.07 to 2.94)	15	70	15	85
MLC score sum (MSS)		NA	1	1		16	NA	NA	NA
	Continuous	1.27857	1.19581	1.36706	1.28 (1.20 to 1.37)	17	180712	13153	193865

## Sheet: Figure 5
mito_score_sum_lc	loghr_rcs	loghrse_rcs	loghr_rcs_ll	loghr_rcs_ul	upper	lower	hr
0	0	0	0	0	1	1	1
0	0	0	0	0	1	1	1
0	0	0	0	0	1	1	1
0	0	0	0	0	1	1	1
0	0	0	0	0	1	1	1
0	0	0	0	0	1	1	1
0	0	0	0	0	1	1	1
0	0	0	0	0	1	1	1
0	0	0	0	0	1	1	1
0	0	0	0	0	1	1	1
0	0	0	0	0	1	1	1
0	0	0	0	0	1	1	1
0.0360915	-0.00962411	0.0197461	-0.0483265	0.0290782	1.02951	0.952823	0.990422
0.036514	-0.00968904	0.01992	-0.0487322	0.0293541	1.02979	0.952436	0.990358
0	0	0	0	0	1	1	1
0	0	0	0	0	1	1	1
0.208582	0.02432	0.026139	-0.0269125	0.0755525	1.07848	0.973446	1.02462
0	0	0	0	0	1	1	1
0	0	0	0	0	1	1	1
0	0	0	0	0	1	1	1
0	0	0	0	0	1	1	1
0	0	0	0	0	1	1	1
0	0	0	0	0	1	1	1
0	0	0	0	0	1	1	1
0	0	0	0	0	1	1	1
0	0	0	0	0	1	1	1
0.632929	0.150314	0.0300873	0.0913426	0.209285	1.2328	1.09564	1.1622
0	0	0	0	0	1	1	1
0	0	0	0	0	1	1	1
0	0	0	0	0	1	1	1
0.72189	0.174922	0.0294625	0.117175	0.232668	1.26196	1.12432	1.19115
0.246484	0.0363828	0.0254647	-0.013528	0.0862936	1.09013	0.986563	1.03705
0.106524	-0.00622418	0.0322424	-0.0694193	0.0569709	1.05863	0.932935	0.993795
0	0	0	0	0	1	1	1
0	0	0	0	0	1	1	1
0	0	0	0	0	1	1	1
0	0	0	0	0	1	1	1
0.847426	0.20915	0.0300598	0.150232	0.268067	1.30743	1.1621	1.23263
0.106222	-0.00628741	0.0322427	-0.069483	0.0569082	1.05856	0.932876	0.993732
0	0	0	0	0	1	1	1
0	0	0	0	0	1	1	1
0	0	0	0	0	1	1	1
0	0	0	0	0	1	1	1
0	0	0	0	0	1	1	1
0	0	0	0	0	1	1	1
0	0	0	0	0	1	1	1
0	0	0	0	0	1	1	1
0	0	0	0	0	1	1	1
0.523357	0.11937	0.0304145	0.0597581	0.178983	1.196	1.06158	1.12679
0	0	0	0	0	1	1	1
0	0	0	0	0	1	1	1
0.526284	0.120208	0.0304245	0.0605762	0.17984	1.19703	1.06245	1.12773
0.00066389	-0.000219079	0.000413817	-0.00103016	0.000592001	1.00059	0.99897	0.999781
0.0873016	-0.00957203	0.0315515	-0.071413	0.052269	1.05366	0.931077	0.990474
0	0	0	0	0	1	1	1
0.817973	0.201154	0.0296585	0.143023	0.259285	1.296	1.15376	1.22281
0	0	0	0	0	1	1	1
0	0	0	0	0	1	1	1
0	0	0	0	0	1	1	1
0	0	0	0	0	1	1	1
0.0780977	-0.0106241	0.0306253	-0.0706496	0.0494014	1.05064	0.931788	0.989432
0	0	0	0	0	1	1	1
0	0	0	0	0	1	1	1
0.249834	0.0374394	0.0254597	-0.0124615	0.0873404	1.09127	0.987616	1.03815
0	0	0	0	0	1	1	1
0	0	0	0	0	1	1	1
0	0	0	0	0	1	1	1
0	0	0	0	0	1	1	1
0	0	0	0	0	1	1	1
0	0	0	0	0	1	1	1
0	0	0	0	0	1	1	1
0	0	0	0	0	1	1	1
0	0	0	0	0	1	1	1
0	0	0	0	0	1	1	1
0	0	0	0	0	1	1	1
0	0	0	0	0	1	1	1
0.587543	0.137595	0.0303671	0.078075	0.197114	1.21788	1.0812	1.14751
0	0	0	0	0	1	1	1
0.0534432	-0.0113124	0.0257283	-0.06174	0.0391151	1.03989	0.940127	0.988751
0	0	0	0	0	1	1	1
0	0	0	0	0	1	1	1
0	0	0	0	0	1	1	1
0	0	0	0	0	1	1	1
0	0	0	0	0	1	1	1
0.022874	-0.00694672	0.0135329	-0.0334712	0.0195778	1.01977	0.967083	0.993077
0	0	0	0	0	1	1	1
0	0	0	0	0	1	1	1
0	0	0	0	0	1	1	1
0.529966	0.121261	0.0304352	0.0616079	0.180914	1.19831	1.06355	1.12892
0	0	0	0	0	1	1	1
0.0873016	-0.00957203	0.0315515	-0.071413	0.052269	1.05366	0.931077	0.990474
0	0	0	0	0	1	1	1
0	0	0	0	0	1	1	1
0.0634317	-0.0114366	0.0281764	-0.0666624	0.0437892	1.04476	0.935511	0.988629
0	0	0	0	0	1	1	1
0.945199	0.23563	0.0327484	0.171443	0.299817	1.34961	1.18702	1.26571
0	0	0	0	0	1	1	1
0	0	0	0	0	1	1	1
0	0	0	0	0	1	1	1
0.325668	0.0609777	0.0267167	0.00861288	0.113343	1.12002	1.00865	1.06288
0.0759853	-0.010809	0.0303497	-0.0702945	0.0486764	1.04988	0.932119	0.989249
0.123816	-0.00212544	0.0317692	-0.0643931	0.0601422	1.06199	0.937636	0.997877
0	0	0	0	0	1	1	1
0	0	0	0	0	1	1	1
0.314322	0.0575011	0.0264244	0.00570924	0.109293	1.11549	1.00573	1.05919
0	0	0	0	0	1	1	1
0	0	0	0	0	1	1	1
0	0	0	0	0	1	1	1
0	0	0	0	0	1	1	1
0	0	0	0	0	1	1	1
0	0	0	0	0	1	1	1
0.0420062	-0.0104218	0.0220482	-0.0536362	0.0327927	1.03334	0.947777	0.989632
0	0	0	0	0	1	1	1
0	0	0	0	0	1	1	1
0	0	0	0	0	1	1	1
0.683234	0.164275	0.0297013	0.106061	0.22249	1.24918	1.11189	1.17854
0	0	0	0	0	1	1	1
0	0	0	0	0	1	1	1
0	0	0	0	0	1	1	1
0	0	0	0	0	1	1	1
0.424347	0.090605	0.0292316	0.0333111	0.147899	1.1594	1.03387	1.09484
0	0	0	0	0	1	1	1
0.0918885	-0.00890677	0.0318583	-0.071349	0.0535355	1.05499	0.931137	0.991133
0	0	0	0	0	1	1	1
0.765315	0.186812	0.0293707	0.129245	0.244378	1.27683	1.13797	1.2054
0	0	0	0	0	1	1	1
0.76281	0.186128	0.029369	0.128564	0.243691	1.27595	1.13719	1.20458
0.0893838	-0.00928116	0.0317029	-0.0714188	0.0528564	1.05428	0.931072	0.990762
0	0	0	0	0	1	1	1
0	0	0	0	0	1	1	1
0	0	0	0	0	1	1	1
0	0	0	0	0	1	1	1
0.0280645	-0.00815025	0.0161551	-0.0398142	0.0235137	1.02379	0.960968	0.991883
0	0	0	0	0	1	1	1
0	0	0	0	0	1	1	1
0	0	0	0	0	1	1	1
0.343775	0.0664942	0.0272079	0.0131668	0.119822	1.1273	1.01325	1.06875
0	0	0	0	0	1	1	1
0.787223	0.192787	0.029429	0.135107	0.250468	1.28463	1.14466	1.21263
0	0	0	0	0	1	1	1
0	0	0	0	0	1	1	1
0	0	0	0	0	1	1	1
0	0	0	0	0	1	1	1
0	0	0	0	0	1	1	1
0	0	0	0	0	1	1	1
0	0	0	0	0	1	1	1
0	0	0	0	0	1	1	1
0	0	0	0	0	1	1	1
0	0	0	0	0	1	1	1
0	0	0	0	0	1	1	1
0	0	0	0	0	1	1	1
0	0	0	0	0	1	1	1
0.0994629	-0.00761944	0.0321624	-0.0706578	0.0554189	1.05698	0.931781	0.99241
0	0	0	0	0	1	1	1
0	0	0	0	0	1	1	1
0.257831	0.0399561	0.0254769	-0.00997853	0.0898908	1.09405	0.990071	1.04077
0	0	0	0	0	1	1	1
0	0	0	0	0	1	1	1
0.557396	0.129072	0.0304543	0.0693818	0.188763	1.20775	1.07185	1.13777
0	0	0	0	0	1	1	1
0	0	0	0	0	1	1	1
0.0412819	-0.0103368	0.0217814	-0.0530284	0.0323548	1.03288	0.948353	0.989716
0	0	0	0	0	1	1	1
0	0	0	0	0	1	1	1
0	0	0	0	0	1	1	1
0.441819	0.0957458	0.0295622	0.0378039	0.153688	1.16613	1.03853	1.10048
0	0	0	0	0	1	1	1
0	0	0	0	0	1	1	1
0	0	0	0	0	1	1	1
0	0	0	0	0	1	1	1
0	0	0	0	0	1	1	1
0	0	0	0	0	1	1	1
0	0	0	0	0	1	1	1
0	0	0	0	0	1	1	1
0.359527	0.0712631	0.0276418	0.0170851	0.125441	1.13365	1.01723	1.07386
0.0918885	-0.00890677	0.0318583	-0.071349	0.0535355	1.05499	0.931137	0.991133
0.0385056	-0.00997849	0.02072	-0.0505897	0.0306327	1.03111	0.950669	0.990071
0	0	0	0	0	1	1	1
0	0	0	0	0	1	1	1
0	0	0	0	0	1	1	1
0	0	0	0	0	1	1	1
0	0	0	0	0	1	1	1
0	0	0	0	0	1	1	1
0	0	0	0	0	1	1	1
0	0	0	0	0	1	1	1
0	0	0	0	0	1	1	1
0	0	0	0	0	1	1	1
0.0194339	-0.00604474	0.0116696	-0.0289171	0.0168276	1.01697	0.971497	0.993973
0	0	0	0	0	1	1	1
0	0	0	0	0	1	1	1
0.0339188	-0.00927051	0.0188283	-0.046174	0.0276329	1.02802	0.954876	0.990772
0	0	0	0	0	1	1	1
0	0	0	0	0	1	1	1
0	0	0	0	0	1	1	1
0	0	0	0	0	1	1	1
0.582745	0.136242	0.0303874	0.0766829	0.195802	1.21629	1.0797	1.14596
0	0	0	0	0	1	1	1
0	0	0	0	0	1	1	1
0	0	0	0	0	1	1	1
0.82757	0.203761	0.0297689	0.145414	0.262108	1.29967	1.15652	1.226
0	0	0	0	0	1	1	1
0	0	0	0	0	1	1	1
0	0	0	0	0	1	1	1
1.05012	0.264033	0.0376268	0.190285	0.337782	1.40183	1.20959	1.30217
0	0	0	0	0	1	1	1
0	0	0	0	0	1	1	1
0	0	0	0	0	1	1	1
0	0	0	0	0	1	1	1
0	0	0	0	0	1	1	1
0	0	0	0	0	1	1	1
0	0	0	0	0	1	1	1
0	0	0	0	0	1	1	1
0	0	0	0	0	1	1	1
0	0	0	0	0	1	1	1
0	0	0	0	0	1	1	1
0	0	0	0	0	1	1	1
0	0	0	0	0	1	1	1
0	0	0	0	0	1	1	1
0	0	0	0	0	1	1	1
0	0	0	0	0	1	1	1
0	0	0	0	0	1	1	1
0	0	0	0	0	1	1	1
0	0	0	0	0	1	1	1
0	0	0	0	0	1	1	1
0	0	0	0	0	1	1	1
0.895196	0.222093	0.0311156	0.161107	0.28308	1.32721	1.17481	1.24869
0	0	0	0	0	1	1	1
0	0	0	0	0	1	1	1
0	0	0	0	0	1	1	1
0.836562	0.206202	0.0298901	0.147618	0.264787	1.30315	1.15907	1.229
0	0	0	0	0	1	1	1
0.0509385	-0.0111881	0.0250056	-0.0601991	0.0378229	1.03855	0.941577	0.988874
0.686523	0.165184	0.0296774	0.107016	0.223351	1.25026	1.11295	1.17961
0.0581809	-0.011444	0.026974	-0.064313	0.0414251	1.0423	0.937711	0.988621
0	0	0	0	0	1	1	1
0	0	0	0	0	1	1	1
0	0	0	0	0	1	1	1
0.978635	0.244681	0.0341108	0.177824	0.311538	1.36552	1.19461	1.27721
0.0696481	-0.0112296	0.0293711	-0.0687969	0.0463377	1.04743	0.933516	0.988833
0.61778	0.146082	0.0301948	0.0869005	0.205264	1.22785	1.09079	1.15729
0	0	0	0	0	1	1	1
0	0	0	0	0	1	1	1
0	0	0	0	0	1	1	1
0.141047	0.00271504	0.030649	-0.0573569	0.062787	1.0648	0.944257	1.00272
0	0	0	0	0	1	1	1
0	0	0	0	0	1	1	1
0.498702	0.112287	0.030276	0.0529462	0.171628	1.18724	1.05437	1.11883
0	0	0	0	0	1	1	1
0.02559	-0.00760144	0.014935	-0.036874	0.0216711	1.02191	0.963798	0.992427
0.0363933	-0.00967061	0.0198705	-0.0486167	0.0292755	1.02971	0.952546	0.990376
0	0	0	0	0	1	1	1
0	0	0	0	0	1	1	1
0	0	0	0	0	1	1	1
0	0	0	0	0	1	1	1
0	0	0	0	0	1	1	1
0	0	0	0	0	1	1	1
0	0	0	0	0	1	1	1
0.458688	0.100682	0.0298325	0.0422097	0.159153	1.17252	1.04311	1.10592
0	0	0	0	0	1	1	1
0	0	0	0	0	1	1	1
0	0	0	0	0	1	1	1
0	0	0	0	0	1	1	1
0	0	0	0	0	1	1	1
0	0	0	0	0	1	1	1
0	0	0	0	0	1	1	1
0	0	0	0	0	1	1	1
0.220744	0.028212	0.0257859	-0.0223284	0.0787524	1.08194	0.977919	1.02861
0	0	0	0	0	1	1	1
0	0	0	0	0	1	1	1
0	0	0	0	0	1	1	1
0	0	0	0	0	1	1	1
0	0	0	0	0	1	1	1
0	0	0	0	0	1	1	1
0	0	0	0	0	1	1	1
0	0	0	0	0	1	1	1
0	0	0	0	0	1	1	1
0	0	0	0	0	1	1	1
0	0	0	0	0	1	1	1
0	0	0	0	0	1	1	1
0	0	0	0	0	1	1	1
0.125747	-0.00161568	0.0316691	-0.0636871	0.0604557	1.06232	0.938299	0.998386
0	0	0	0	0	1	1	1
0	0	0	0	0	1	1	1
0	0	0	0	0	1	1	1
0	0	0	0	0	1	1	1
0.121432	-0.00274156	0.0318816	-0.0652294	0.0597463	1.06157	0.936852	0.997262
0	0	0	0	0	1	1	1
0.813869	0.200039	0.0296171	0.141989	0.258088	1.29445	1.15256	1.22145
0.119561	-0.00321453	0.0319604	-0.065857	0.0594279	1.06123	0.936265	0.996791
0	0	0	0	0	1	1	1
0	0	0	0	0	1	1	1
0	0	0	0	0	1	1	1
0	0	0	0	0	1	1	1
0	0	0	0	0	1	1	1
0	0	0	0	0	1	1	1
0	0	0	0	0	1	1	1
0	0	0	0	0	1	1	1
0.626652	0.148562	0.0301331	0.0895012	0.207623	1.23075	1.09363	1.16016
0	0	0	0	0	1	1	1
0	0	0	0	0	1	1	1
0	0	0	0	0	1	1	1
0	0	0	0	0	1	1	1
0	0	0	0	0	1	1	1
0.208763	0.0243781	0.0261327	-0.026842	0.0755982	1.07853	0.973515	1.02468
0	0	0	0	0	1	1	1
0	0	0	0	0	1	1	1
0	0	0	0	0	1	1	1
0	0	0	0	0	1	1	1
0	0	0	0	0	1	1	1
0	0	0	0	0	1	1	1
0	0	0	0	0	1	1	1
0	0	0	0	0	1	1	1
0	0	0	0	0	1	1	1
0	0	0	0	0	1	1	1
0	0	0	0	0	1	1	1
0	0	0	0	0	1	1	1
0	0	0	0	0	1	1	1
0.744825	0.181209	0.0293839	0.123617	0.238802	1.26973	1.13158	1.19867
0.0322892	-0.00898345	0.0181138	-0.0444865	0.0265196	1.02687	0.956488	0.991057
0.96922	0.242132	0.033707	0.176066	0.308198	1.36097	1.19252	1.27396
0	0	0	0	0	1	1	1
0.251283	0.0378959	0.0254598	-0.0120053	0.0877971	1.09177	0.988067	1.03862
0	0	0	0	0	1	1	1
0	0	0	0	0	1	1	1
0	0	0	0	0	1	1	1
0	0	0	0	0	1	1	1
0	0	0	0	0	1	1	1
0	0	0	0	0	1	1	1
0.0876335	-0.00952692	0.031577	-0.0714179	0.052364	1.05376	0.931073	0.990518
0	0	0	0	0	1	1	1
0.0553141	-0.0113804	0.0262389	-0.0628087	0.0400479	1.04086	0.939123	0.988684
0	0	0	0	0	1	1	1
0	0	0	0	0	1	1	1
0.0759853	-0.010809	0.0303497	-0.0702945	0.0486764	1.04988	0.932119	0.989249
0.633804	0.150558	0.0300808	0.0915994	0.209516	1.23308	1.09593	1.16248
0.316917	0.0582976	0.0264897	0.00637779	0.110217	1.11652	1.0064	1.06003
0	0	0	0	0	1	1	1
0.481381	0.10728	0.0301181	0.0482489	0.166312	1.18094	1.04943	1.11325
0.0887199	-0.00937594	0.0316568	-0.0714233	0.0526714	1.05408	0.931068	0.990668
0	0	0	0	0	1	1	1
0	0	0	0	0	1	1	1
0	0	0	0	0	1	1	1
0	0	0	0	0	1	1	1
0	0	0	0	0	1	1	1
0.623303	0.147626	0.0301568	0.088519	0.206734	1.22966	1.09255	1.15908
0	0	0	0	0	1	1	1
0.306717	0.0551624	0.0262398	0.00373234	0.106592	1.11248	1.00374	1.05671
0	0	0	0	0	1	1	1
0	0	0	0	0	1	1	1
0.0287283	-0.00828978	0.0164732	-0.0405773	0.0239977	1.02429	0.960235	0.991744
0	0	0	0	0	1	1	1
0.792202	0.194144	0.0294539	0.136414	0.251873	1.28643	1.14616	1.21427
0	0	0	0	0	1	1	1
0	0	0	0	0	1	1	1
0	0	0	0	0	1	1	1
0	0	0	0	0	1	1	1
0	0	0	0	0	1	1	1
0	0	0	0	0	1	1	1
0	0	0	0	0	1	1	1
0	0	0	0	0	1	1	1
0	0	0	0	0	1	1	1
0.403344	0.0843856	0.0287711	0.0279942	0.140777	1.15117	1.02839	1.08805
0	0	0	0	0	1	1	1
0	0	0	0	0	1	1	1
0.68776	0.165525	0.0296686	0.107375	0.223676	1.25067	1.11335	1.18001
0	0	0	0	0	1	1	1
0.398304	0.0828867	0.0286514	0.0267299	0.139043	1.14917	1.02709	1.08642
0	0	0	0	0	1	1	1
0	0	0	0	0	1	1	1
0	0	0	0	0	1	1	1
0.270445	0.0439088	0.0255785	-0.00622512	0.0940427	1.09861	0.993794	1.04489
0	0	0	0	0	1	1	1
0.141047	0.00271504	0.030649	-0.0573569	0.062787	1.0648	0.944257	1.00272
0.0371175	-0.00977964	0.0201659	-0.0493047	0.0297454	1.03019	0.951891	0.990268
0	0	0	0	0	1	1	1
0.7355	0.178655	0.0294086	0.121014	0.236296	1.26655	1.12864	1.19561
0	0	0	0	0	1	1	1
0	0	0	0	0	1	1	1
0.852013	0.210394	0.0301392	0.151321	0.269466	1.30927	1.16337	1.23416
0	0	0	0	0	1	1	1
0	0	0	0	0	1	1	1
0	0	0	0	0	1	1	1
0	0	0	0	0	1	1	1
0	0	0	0	0	1	1	1
0	0	0	0	0	1	1	1
0.681997	0.163933	0.0297104	0.105701	0.222166	1.24878	1.11149	1.17814
0	0	0	0	0	1	1	1
0	0	0	0	0	1	1	1
0	0	0	0	0	1	1	1
0.54608	0.125856	0.030459	0.0661569	0.185556	1.20389	1.06839	1.13412
0.0873016	-0.00957203	0.0315515	-0.071413	0.052269	1.05366	0.931077	0.990474
0.0248054	-0.0074179	0.0145367	-0.0359097	0.0210739	1.0213	0.964727	0.99261
0	0	0	0	0	1	1	1
0	0	0	0	0	1	1	1
0.0498521	-0.0111221	0.024678	-0.0594909	0.0372468	1.03795	0.942244	0.98894
0	0	0	0	0	1	1	1
0	0	0	0	0	1	1	1
0	0	0	0	0	1	1	1
0	0	0	0	0	1	1	1
0	0	0	0	0	1	1	1
0	0	0	0	0	1	1	1
0.0322892	-0.00898345	0.0181138	-0.0444865	0.0265196	1.02687	0.956488	0.991057
1.23215	0.313308	0.0491075	0.217058	0.409559	1.50615	1.24242	1.36794
0.0887199	-0.00937594	0.0316568	-0.0714233	0.0526714	1.05408	0.931068	0.990668
0	0	0	0	0	1	1	1
0	0	0	0	0	1	1	1
0	0	0	0	0	1	1	1
0	0	0	0	0	1	1	1
0	0	0	0	0	1	1	1
0.403102	0.0843139	0.0287655	0.0279336	0.140694	1.15107	1.02833	1.08797
0.0277627	-0.00808575	0.0160092	-0.0394638	0.0232923	1.02357	0.961305	0.991947
0	0	0	0	0	1	1	1
0.631631	0.149952	0.0300969	0.0909619	0.208942	1.23237	1.09523	1.16178
0.0015692	-0.000517678	0.000977937	-0.00243443	0.00139908	1.0014	0.997569	0.999482
0	0	0	0	0	1	1	1
0	0	0	0	0	1	1	1
0	0	0	0	0	1	1	1
0	0	0	0	0	1	1	1
0	0	0	0	0	1	1	1
0	0	0	0	0	1	1	1
0	0	0	0	0	1	1	1
0	0	0	0	0	1	1	1
0	0	0	0	0	1	1	1
0	0	0	0	0	1	1	1
0	0	0	0	0	1	1	1
0	0	0	0	0	1	1	1
0.881707	0.21844	0.0307661	0.158139	0.278742	1.32147	1.17133	1.24413
0	0	0	0	0	1	1	1
0.0918885	-0.00890677	0.0318583	-0.071349	0.0535355	1.05499	0.931137	0.991133
0	0	0	0	0	1	1	1
0.398183	0.0828507	0.0286485	0.0266997	0.139002	1.14913	1.02706	1.08638
0	0	0	0	0	1	1	1
0	0	0	0	0	1	1	1
0.0640353	-0.0114258	0.0283031	-0.0668998	0.0440482	1.04503	0.935289	0.988639
0	0	0	0	0	1	1	1
0	0	0	0	0	1	1	1
0	0	0	0	0	1	1	1
0	0	0	0	0	1	1	1
0.0410405	-0.0103077	0.0216916	-0.0528232	0.0322078	1.03273	0.948548	0.989745
0	0	0	0	0	1	1	1
0	0	0	0	0	1	1	1
0	0	0	0	0	1	1	1
0.175871	0.0137467	0.0278604	-0.0408598	0.0683531	1.07074	0.959964	1.01384
0	0	0	0	0	1	1	1
0.889342	0.220508	0.030959	0.159828	0.281188	1.3247	1.17331	1.24671
0.0581809	-0.011444	0.026974	-0.064313	0.0414251	1.0423	0.937711	0.988621
0	0	0	0	0	1	1	1
0	0	0	0	0	1	1	1
0	0	0	0	0	1	1	1
0.0322289	-0.00897245	0.0180869	-0.0444228	0.0264779	1.02683	0.956549	0.991068
0	0	0	0	0	1	1	1
0.0775545	-0.0106737	0.0305567	-0.0705649	0.0492175	1.05045	0.931867	0.989383
0.0887199	-0.00937594	0.0316568	-0.0714233	0.0526714	1.05408	0.931068	0.990668
0	0	0	0	0	1	1	1
0	0	0	0	0	1	1	1
0	0	0	0	0	1	1	1
0	0	0	0	0	1	1	1
0.0799384	-0.0104452	0.0308456	-0.0709026	0.0500121	1.05128	0.931553	0.989609
0.258827	0.0402689	0.0254817	-0.00967525	0.0902131	1.09441	0.990371	1.04109
0	0	0	0	0	1	1	1
0	0	0	0	0	1	1	1
0	0	0	0	0	1	1	1
0	0	0	0	0	1	1	1
0	0	0	0	0	1	1	1
0	0	0	0	0	1	1	1
0.00458688	-0.00150902	0.00285352	-0.00710192	0.00408388	1.00409	0.992923	0.998492
0	0	0	0	0	1	1	1
0	0	0	0	0	1	1	1
0	0	0	0	0	1	1	1
0.036514	-0.00968904	0.01992	-0.0487322	0.0293541	1.02979	0.952436	0.990358
0.0834088	-0.0100645	0.0312124	-0.0712409	0.0511118	1.05244	0.931238	0.989986
0	0	0	0	0	1	1	1
0	0	0	0	0	1	1	1
0	0	0	0	0	1	1	1
1.20508	0.305981	0.047237	0.213396	0.398565	1.48969	1.23788	1.35796
0	0	0	0	0	1	1	1
0	0	0	0	0	1	1	1
0	0	0	0	0	1	1	1
0	0	0	0	0	1	1	1
0	0	0	0	0	1	1	1
0.223912	0.0292227	0.0257167	-0.021182	0.0796273	1.08288	0.979041	1.02965
0	0	0	0	0	1	1	1
0	0	0	0	0	1	1	1
0	0	0	0	0	1	1	1
0	0	0	0	0	1	1	1
0	0	0	0	0	1	1	1
0	0	0	0	0	1	1	1
0	0	0	0	0	1	1	1
0	0	0	0	0	1	1	1
0.643491	0.153256	0.0300073	0.0944417	0.212071	1.23624	1.09905	1.16562
0	0	0	0	0	1	1	1
0	0	0	0	0	1	1	1
0	0	0	0	0	1	1	1
0	0	0	0	0	1	1	1
0	0	0	0	0	1	1	1
0	0	0	0	0	1	1	1
0	0	0	0	0	1	1	1
0	0	0	0	0	1	1	1
0	0	0	0	0	1	1	1
0	0	0	0	0	1	1	1
0	0	0	0	0	1	1	1
0	0	0	0	0	1	1	1
0.437896	0.0945941	0.0294923	0.0367891	0.152399	1.16462	1.03747	1.09921
0	0	0	0	0	1	1	1
0	0	0	0	0	1	1	1
0	0	0	0	0	1	1	1
0	0	0	0	0	1	1	1
0	0	0	0	0	1	1	1
0.909138	0.225868	0.0315184	0.164092	0.287644	1.33328	1.17832	1.25341
0	0	0	0	0	1	1	1
0	0	0	0	0	1	1	1
0.0229948	-0.00697695	0.0135966	-0.0336262	0.0196723	1.01987	0.966933	0.993047
0	0	0	0	0	1	1	1
0.595691	0.139887	0.0303277	0.0804451	0.19933	1.22058	1.08377	1.15014
0	0	0	0	0	1	1	1
0	0	0	0	0	1	1	1
0	0	0	0	0	1	1	1
0	0	0	0	0	1	1	1
0.774247	0.18925	0.0293848	0.131656	0.246844	1.27998	1.14072	1.20834
0	0	0	0	0	1	1	1
0	0	0	0	0	1	1	1
0	0	0	0	0	1	1	1
0.00018106	-5.97516e-05	0.000112862	-0.000280961	0.000161458	1.00016	0.999719	0.99994
0	0	0	0	0	1	1	1
0.39936	0.083201	0.0286768	0.0269946	0.139408	1.14959	1.02736	1.08676
0	0	0	0	0	1	1	1
0	0	0	0	0	1	1	1
0	0	0	0	0	1	1	1
0	0	0	0	0	1	1	1
0	0	0	0	0	1	1	1
0	0	0	0	0	1	1	1
0	0	0	0	0	1	1	1
0	0	0	0	0	1	1	1
0	0	0	0	0	1	1	1
0.0357897	-0.00957698	0.019621	-0.0480341	0.0288801	1.0293	0.953101	0.990469
0.0887199	-0.00937594	0.0316568	-0.0714233	0.0526714	1.05408	0.931068	0.990668
0	0	0	0	0	1	1	1
0	0	0	0	0	1	1	1
0.0887199	-0.00937594	0.0316568	-0.0714233	0.0526714	1.05408	0.931068	0.990668
0	0	0	0	0	1	1	1
0	0	0	0	0	1	1	1
0	0	0	0	0	1	1	1
0	0	0	0	0	1	1	1
0.847848	0.209264	0.0300669	0.150333	0.268195	1.3076	1.16222	1.23277
0	0	0	0	0	1	1	1
0.0873016	-0.00957203	0.0315515	-0.071413	0.052269	1.05366	0.931077	0.990474
0	0	0	0	0	1	1	1
0.414841	0.0877957	0.0290312	0.0308945	0.144697	1.15569	1.03138	1.09177
0	0	0	0	0	1	1	1
0.552055	0.127556	0.0304586	0.0678567	0.187254	1.20593	1.07021	1.13605
0	0	0	0	0	1	1	1
0	0	0	0	0	1	1	1
0	0	0	0	0	1	1	1
0	0	0	0	0	1	1	1
0	0	0	0	0	1	1	1
0	0	0	0	0	1	1	1
0.912789	0.226856	0.0316308	0.16486	0.288853	1.3349	1.17923	1.25465
0.0918885	-0.00890677	0.0318583	-0.071349	0.0535355	1.05499	0.931137	0.991133
0.0359406	-0.00960062	0.0196836	-0.0481805	0.0289793	1.0294	0.952962	0.990445
0	0	0	0	0	1	1	1
0	0	0	0	0	1	1	1
0.0707949	-0.0111688	0.0295656	-0.0691173	0.0467797	1.04789	0.933217	0.988893
0.0478605	-0.0109818	0.0240547	-0.0581289	0.0361654	1.03683	0.943528	0.989078
0	0	0	0	0	1	1	1
0.0421269	-0.0104356	0.0220922	-0.0537364	0.0328652	1.03341	0.947682	0.989619
0	0	0	0	0	1	1	1
0	0	0	0	0	1	1	1
0	0	0	0	0	1	1	1
0	0	0	0	0	1	1	1
0	0	0	0	0	1	1	1
0	0	0	0	0	1	1	1
0	0	0	0	0	1	1	1
0	0	0	0	0	1	1	1
0	0	0	0	0	1	1	1
0	0	0	0	0	1	1	1
0	0	0	0	0	1	1	1
0	0	0	0	0	1	1	1
0	0	0	0	0	1	1	1
0.617629	0.14604	0.0301958	0.0868563	0.205224	1.2278	1.09074	1.15724
0	0	0	0	0	1	1	1
0	0	0	0	0	1	1	1
0	0	0	0	0	1	1	1
0	0	0	0	0	1	1	1
0	0	0	0	0	1	1	1
0	0	0	0	0	1	1	1
0	0	0	0	0	1	1	1
0	0	0	0	0	1	1	1
0	0	0	0	0	1	1	1
0	0	0	0	0	1	1	1
0.127739	-0.00108046	0.0315579	-0.0629339	0.060773	1.06266	0.939006	0.99892
0	0	0	0	0	1	1	1
0	0	0	0	0	1	1	1
0	0	0	0	0	1	1	1
0.945199	0.23563	0.0327484	0.171443	0.299817	1.34961	1.18702	1.26571
0	0	0	0	0	1	1	1
0.0229948	-0.00697695	0.0135966	-0.0336262	0.0196723	1.01987	0.966933	0.993047
0	0	0	0	0	1	1	1
0.5666	0.131681	0.0304385	0.0720213	0.19134	1.21087	1.07468	1.14074
0	0	0	0	0	1	1	1
0	0	0	0	0	1	1	1
0	0	0	0	0	1	1	1
0	0	0	0	0	1	1	1
0	0	0	0	0	1	1	1
0	0	0	0	0	1	1	1
0	0	0	0	0	1	1	1
0	0	0	0	0	1	1	1
0	0	0	0	0	1	1	1
0	0	0	0	0	1	1	1
0	0	0	0	0	1	1	1
0.0792444	-0.0105146	0.0307646	-0.0708133	0.0497841	1.05104	0.931636	0.989541
0	0	0	0	0	1	1	1
0.517412	0.117667	0.03039	0.0581026	0.177231	1.19391	1.05982	1.12487
0	0	0	0	0	1	1	1
0.739664	0.179796	0.0293963	0.12218	0.237413	1.26796	1.12996	1.19697
0	0	0	0	0	1	1	1
0.446919	0.0972408	0.0296491	0.0391286	0.155353	1.16807	1.0399	1.10213
0	0	0	0	0	1	1	1
0	0	0	0	0	1	1	1
0	0	0	0	0	1	1	1
0	0	0	0	0	1	1	1
0	0	0	0	0	1	1	1
0	0	0	0	0	1	1	1
0	0	0	0	0	1	1	1
0.108546	-0.00579258	0.0322328	-0.0689688	0.0573836	1.05906	0.933356	0.994224
0	0	0	0	0	1	1	1
0	0	0	0	0	1	1	1
0	0	0	0	0	1	1	1
0.09385	-0.00859535	0.0319604	-0.0712377	0.054047	1.05553	0.931241	0.991441
0.0280041	-0.0081374	0.016126	-0.0397443	0.0234695	1.02375	0.961035	0.991896
0	0	0	0	0	1	1	1
0	0	0	0	0	1	1	1
0	0	0	0	0	1	1	1
0	0	0	0	0	1	1	1
0	0	0	0	0	1	1	1
0	0	0	0	0	1	1	1
0	0	0	0	0	1	1	1
0	0	0	0	0	1	1	1
0	0	0	0	0	1	1	1
0.453558	0.0991833	0.0297555	0.0408625	0.157504	1.17059	1.04171	1.10427
0.470397	0.104092	0.0299911	0.0453094	0.162875	1.17689	1.04635	1.1097
0	0	0	0	0	1	1	1
0	0	0	0	0	1	1	1
0	0	0	0	0	1	1	1
0.425614	0.0909789	0.0292572	0.0336348	0.148323	1.15989	1.03421	1.09525
0.0287283	-0.00828978	0.0164732	-0.0405773	0.0239977	1.02429	0.960235	0.991744
0	0	0	0	0	1	1	1
0	0	0	0	0	1	1	1
0	0	0	0	0	1	1	1
0.0887199	-0.00937594	0.0316568	-0.0714233	0.0526714	1.05408	0.931068	0.990668
0	0	0	0	0	1	1	1
0	0	0	0	0	1	1	1
0	0	0	0	0	1	1	1
0	0	0	0	0	1	1	1
0	0	0	0	0	1	1	1
0	0	0	0	0	1	1	1
0	0	0	0	0	1	1	1
0	0	0	0	0	1	1	1
0	0	0	0	0	1	1	1
0	0	0	0	0	1	1	1
0	0	0	0	0	1	1	1
0	0	0	0	0	1	1	1
0	0	0	0	0	1	1	1
0	0	0	0	0	1	1	1
0	0	0	0	0	1	1	1
0.82757	0.203761	0.0297689	0.145414	0.262108	1.29967	1.15652	1.226
0	0	0	0	0	1	1	1
0	0	0	0	0	1	1	1
0	0	0	0	0	1	1	1
0	0	0	0	0	1	1	1
0	0	0	0	0	1	1	1
0	0	0	0	0	1	1	1
0	0	0	0	0	1	1	1
0	0	0	0	0	1	1	1
0	0	0	0	0	1	1	1
0	0	0	0	0	1	1	1
0.127407	-0.00117032	0.0315769	-0.0630611	0.0607205	1.0626	0.938886	0.99883
0	0	0	0	0	1	1	1
0	0	0	0	0	1	1	1
0.0229948	-0.00697695	0.0135966	-0.0336262	0.0196723	1.01987	0.966933	0.993047
0.413574	0.0874204	0.0290035	0.0305736	0.144267	1.15519	1.03105	1.09136
0	0	0	0	0	1	1	1
0.0876335	-0.00952692	0.031577	-0.0714179	0.052364	1.05376	0.931073	0.990518
0	0	0	0	0	1	1	1
0	0	0	0	0	1	1	1
0	0	0	0	0	1	1	1
0	0	0	0	0	1	1	1
1.0911	0.275127	0.0399459	0.196833	0.35342	1.42393	1.21754	1.3167
0.375128	0.0759591	0.0280633	0.0209551	0.130963	1.13993	1.02118	1.07892
0	0	0	0	0	1	1	1
0	0	0	0	0	1	1	1
0	0	0	0	0	1	1	1
0.220744	0.028212	0.0257859	-0.0223284	0.0787524	1.08194	0.977919	1.02861
0	0	0	0	0	1	1	1
0	0	0	0	0	1	1	1
0	0	0	0	0	1	1	1
0	0	0	0	0	1	1	1
0	0	0	0	0	1	1	1
0	0	0	0	0	1	1	1
0.0400145	-0.0101797	0.0213045	-0.0519366	0.0315772	1.03208	0.949389	0.989872
0	0	0	0	0	1	1	1
0	0	0	0	0	1	1	1
0	0	0	0	0	1	1	1
0.187911	0.0176565	0.0270875	-0.0354349	0.0707479	1.07331	0.965186	1.01781
0.0887199	-0.00937594	0.0316568	-0.0714233	0.0526714	1.05408	0.931068	0.990668
0	0	0	0	0	1	1	1
0.817973	0.201154	0.0296585	0.143023	0.259285	1.296	1.15376	1.22281
0	0	0	0	0	1	1	1
0	0	0	0	0	1	1	1
0	0	0	0	0	1	1	1
0	0	0	0	0	1	1	1
0.232814	0.0320548	0.0255689	-0.0180602	0.0821698	1.08564	0.982102	1.03257
0	0	0	0	0	1	1	1
0	0	0	0	0	1	1	1
0	0	0	0	0	1	1	1
0	0	0	0	0	1	1	1
0.036514	-0.00968904	0.01992	-0.0487322	0.0293541	1.02979	0.952436	0.990358
0	0	0	0	0	1	1	1
0.476553	0.10588	0.0300649	0.0469531	0.164807	1.17917	1.04807	1.11169
0.486541	0.108775	0.0301705	0.0496404	0.167909	1.18283	1.05089	1.11491
0	0	0	0	0	1	1	1
0	0	0	0	0	1	1	1
0.263504	0.0417364	0.0255121	-0.00826725	0.0917401	1.09608	0.991767	1.04262
0	0	0	0	0	1	1	1
0	0	0	0	0	1	1	1
0	0	0	0	0	1	1	1
0.805903	0.197872	0.0295464	0.139961	0.255783	1.29147	1.15023	1.21881
0.0887199	-0.00937594	0.0316568	-0.0714233	0.0526714	1.05408	0.931068	0.990668
0	0	0	0	0	1	1	1
0.0918885	-0.00890677	0.0318583	-0.071349	0.0535355	1.05499	0.931137	0.991133
0	0	0	0	0	1	1	1
0	0	0	0	0	1	1	1
0.620556	0.146859	0.0301759	0.087714	0.206004	1.22876	1.09168	1.15819
0	0	0	0	0	1	1	1
0	0	0	0	0	1	1	1
0	0	0	0	0	1	1	1
0	0	0	0	0	1	1	1
0	0	0	0	0	1	1	1
0	0	0	0	0	1	1	1
0.00066389	-0.000219079	0.000413817	-0.00103016	0.000592001	1.00059	0.99897	0.999781
0	0	0	0	0	1	1	1
0	0	0	0	0	1	1	1
0	0	0	0	0	1	1	1
0	0	0	0	0	1	1	1
0	0	0	0	0	1	1	1
0	0	0	0	0	1	1	1
0	0	0	0	0	1	1	1
0.652423	0.15574	0.029938	0.0970613	0.214418	1.23914	1.10193	1.16852
0	0	0	0	0	1	1	1
0.036514	-0.00968904	0.01992	-0.0487322	0.0293541	1.02979	0.952436	0.990358
0	0	0	0	0	1	1	1
0	0	0	0	0	1	1	1
0.82425	0.202859	0.0297285	0.144591	0.261127	1.29839	1.15557	1.2249
0	0	0	0	0	1	1	1
0	0	0	0	0	1	1	1
0.166878	0.0108219	0.0285409	-0.0451182	0.066762	1.06904	0.955884	1.01088
0	0	0	0	0	1	1	1
0	0	0	0	0	1	1	1
0	0	0	0	0	1	1	1
0.036514	-0.00968904	0.01992	-0.0487322	0.0293541	1.02979	0.952436	0.990358
0	0	0	0	0	1	1	1
0	0	0	0	0	1	1	1
0	0	0	0	0	1	1	1
0	0	0	0	0	1	1	1
0	0	0	0	0	1	1	1
0.0329531	-0.00910268	0.0184076	-0.0451816	0.0269763	1.02734	0.955824	0.990939
0	0	0	0	0	1	1	1
0	0	0	0	0	1	1	1
0.0491279	-0.0110739	0.0244547	-0.0590052	0.0368573	1.03754	0.942702	0.988987
0	0	0	0	0	1	1	1
0	0	0	0	0	1	1	1
0	0	0	0	0	1	1	1
0	0	0	0	0	1	1	1
0	0	0	0	0	1	1	1
0	0	0	0	0	1	1	1
0.252309	0.0382191	0.0254607	-0.0116839	0.0881221	1.09212	0.988384	1.03896
0	0	0	0	0	1	1	1
0.529694	0.121183	0.0304345	0.0615316	0.180835	1.19822	1.06346	1.12883
0	0	0	0	0	1	1	1
0	0	0	0	0	1	1	1
0	0	0	0	0	1	1	1
0	0	0	0	0	1	1	1
0.260517	0.0407995	0.0254913	-0.00916345	0.0907624	1.09501	0.990878	1.04164
0	0	0	0	0	1	1	1
0	0	0	0	0	1	1	1
0.642736	0.153046	0.0300131	0.0942204	0.211872	1.23599	1.0988	1.16538
0	0	0	0	0	1	1	1
0	0	0	0	0	1	1	1
0	0	0	0	0	1	1	1
0	0	0	0	0	1	1	1
0	0	0	0	0	1	1	1
0	0	0	0	0	1	1	1
0	0	0	0	0	1	1	1
0	0	0	0	0	1	1	1
0.0645784	-0.0114143	0.028415	-0.0671078	0.0442792	1.04527	0.935094	0.988651
0.32772	0.0616048	0.0267712	0.00913318	0.114076	1.12084	1.00918	1.06354
0	0	0	0	0	1	1	1
0.370843	0.0746719	0.027949	0.0198919	0.129452	1.1382	1.02009	1.07753
0	0	0	0	0	1	1	1
0	0	0	0	0	1	1	1
0	0	0	0	0	1	1	1
0	0	0	0	0	1	1	1
0	0	0	0	0	1	1	1
0	0	0	0	0	1	1	1
0	0	0	0	0	1	1	1
0.407387	0.0855865	0.0288647	0.0290116	0.142161	1.15276	1.02944	1.08936
0.036514	-0.00968904	0.01992	-0.0487322	0.0293541	1.02979	0.952436	0.990358
0.0873016	-0.00957203	0.0315515	-0.071413	0.052269	1.05366	0.931077	0.990474
0	0	0	0	0	1	1	1
0	0	0	0	0	1	1	1
0	0	0	0	0	1	1	1
0	0	0	0	0	1	1	1
0	0	0	0	0	1	1	1
0	0	0	0	0	1	1	1
0	0	0	0	0	1	1	1
0	0	0	0	0	1	1	1
0	0	0	0	0	1	1	1
0.0284869	-0.00823942	0.016358	-0.040301	0.0238222	1.02411	0.9605	0.991794
0	0	0	0	0	1	1	1
0	0	0	0	0	1	1	1
0	0	0	0	0	1	1	1
0	0	0	0	0	1	1	1
0	0	0	0	0	1	1	1
0	0	0	0	0	1	1	1
0	0	0	0	0	1	1	1
0	0	0	0	0	1	1	1
0	0	0	0	0	1	1	1
0	0	0	0	0	1	1	1
0	0	0	0	0	1	1	1
0	0	0	0	0	1	1	1
0	0	0	0	0	1	1	1
0	0	0	0	0	1	1	1
0	0	0	0	0	1	1	1
0	0	0	0	0	1	1	1
0	0	0	0	0	1	1	1
0	0	0	0	0	1	1	1
0	0	0	0	0	1	1	1
0	0	0	0	0	1	1	1
0.141047	0.00271504	0.030649	-0.0573569	0.062787	1.0648	0.944257	1.00272
0	0	0	0	0	1	1	1
0	0	0	0	0	1	1	1
0	0	0	0	0	1	1	1
0.0942121	-0.00853614	0.0319774	-0.0712118	0.0541395	1.05563	0.931265	0.9915
0.0704327	-0.0111887	0.029505	-0.0690186	0.0466411	1.04775	0.933309	0.988874
0.308437	0.055692	0.0262806	0.004182	0.107202	1.11316	1.00419	1.05727
0.171133	0.0122042	0.0282098	-0.0430869	0.0674954	1.06983	0.957828	1.01228
0	0	0	0	0	1	1	1
0	0	0	0	0	1	1	1
0.674271	0.161797	0.0297682	0.103451	0.220143	1.24625	1.10899	1.17562
0	0	0	0	0	1	1	1
0	0	0	0	0	1	1	1
0	0	0	0	0	1	1	1
0	0	0	0	0	1	1	1
0.0873016	-0.00957203	0.0315515	-0.071413	0.052269	1.05366	0.931077	0.990474
0	0	0	0	0	1	1	1
0	0	0	0	0	1	1	1
0.0287283	-0.00828978	0.0164732	-0.0405773	0.0239977	1.02429	0.960235	0.991744
0	0	0	0	0	1	1	1
0	0	0	0	0	1	1	1
0	0	0	0	0	1	1	1
0	0	0	0	0	1	1	1
0	0	0	0	0	1	1	1
0	0	0	0	0	1	1	1
0.318486	0.0587789	0.0265297	0.00678068	0.110777	1.11715	1.0068	1.06054
0.455037	0.0996154	0.0297782	0.0412501	0.157981	1.17114	1.04211	1.10475
0	0	0	0	0	1	1	1
0.0500332	-0.0111336	0.0247332	-0.0596106	0.0373435	1.03805	0.942131	0.988928
0.257046	0.0397096	0.0254734	-0.0102184	0.0896375	1.09378	0.989834	1.04051
0.607973	0.143336	0.030258	0.0840299	0.202641	1.22463	1.08766	1.15412
0	0	0	0	0	1	1	1
0	0	0	0	0	1	1	1
0	0	0	0	0	1	1	1
0	0	0	0	0	1	1	1
0	0	0	0	0	1	1	1
0.320448	0.05938	0.0265801	0.00728292	0.111477	1.11793	1.00731	1.06118
0	0	0	0	0	1	1	1
0	0	0	0	0	1	1	1
0	0	0	0	0	1	1	1
0	0	0	0	0	1	1	1
0	0	0	0	0	1	1	1
0	0	0	0	0	1	1	1
0	0	0	0	0	1	1	1
0	0	0	0	0	1	1	1
0	0	0	0	0	1	1	1
0	0	0	0	0	1	1	1
0	0	0	0	0	1	1	1
0.239604	0.0342076	0.0254996	-0.0157717	0.0841869	1.08783	0.984352	1.0348
0	0	0	0	0	1	1	1
0.00144849	-0.000477881	0.00090274	-0.00224725	0.00129149	1.00129	0.997755	0.999522
0.101334	-0.00726732	0.0322017	-0.0703826	0.0558479	1.05744	0.932037	0.992759
0	0	0	0	0	1	1	1
0	0	0	0	0	1	1	1
0	0	0	0	0	1	1	1
0	0	0	0	0	1	1	1
0	0	0	0	0	1	1	1
0	0	0	0	0	1	1	1
0	0	0	0	0	1	1	1
0	0	0	0	0	1	1	1
0	0	0	0	0	1	1	1
0	0	0	0	0	1	1	1
0	0	0	0	0	1	1	1
0	0	0	0	0	1	1	1
0	0	0	0	0	1	1	1
0	0	0	0	0	1	1	1
0	0	0	0	0	1	1	1
0	0	0	0	0	1	1	1
0	0	0	0	0	1	1	1
0.294375	0.0513516	0.0259673	0.000455657	0.102248	1.10766	1.00046	1.05269
0.232724	0.032026	0.02557	-0.0180913	0.0821433	1.08561	0.982071	1.03254
0	0	0	0	0	1	1	1
0	0	0	0	0	1	1	1
0	0	0	0	0	1	1	1
0.0887199	-0.00937594	0.0316568	-0.0714233	0.0526714	1.05408	0.931068	0.990668
0.629821	0.149447	0.0301101	0.0904307	0.208462	1.23178	1.09465	1.16119
0.667451	0.159909	0.0298206	0.10146	0.218357	1.24403	1.10679	1.1734
0	0	0	0	0	1	1	1
0	0	0	0	0	1	1	1
0.0741747	-0.01095	0.0300937	-0.0699338	0.0480337	1.04921	0.932456	0.98911
0	0	0	0	0	1	1	1
0.232392	0.0319206	0.0255744	-0.0182052	0.0820464	1.08551	0.98196	1.03244
0	0	0	0	0	1	1	1
0	0	0	0	0	1	1	1
0	0	0	0	0	1	1	1
0	0	0	0	0	1	1	1
0	0	0	0	0	1	1	1
0.712596	0.172368	0.0295099	0.114528	0.230207	1.25886	1.12134	1.18811
0.0514213	-0.0112151	0.0251485	-0.060506	0.0380759	1.03881	0.941288	0.988848
0	0	0	0	0	1	1	1
0	0	0	0	0	1	1	1
0	0	0	0	0	1	1	1
0	0	0	0	0	1	1	1
0	0	0	0	0	1	1	1
0.326151	0.0611253	0.0267295	0.00873542	0.113515	1.12021	1.00877	1.06303
0.0819603	-0.0102303	0.0310669	-0.0711214	0.0506608	1.05197	0.931349	0.989822
0	0	0	0	0	1	1	1
0	0	0	0	0	1	1	1
0	0	0	0	0	1	1	1
0	0	0	0	0	1	1	1
0	0	0	0	0	1	1	1
0	0	0	0	0	1	1	1
0	0	0	0	0	1	1	1
0	0	0	0	0	1	1	1
0	0	0	0	0	1	1	1
0	0	0	0	0	1	1	1
0	0	0	0	0	1	1	1
0	0	0	0	0	1	1	1
0	0	0	0	0	1	1	1
0.0873016	-0.00957203	0.0315515	-0.071413	0.052269	1.05366	0.931077	0.990474
0	0	0	0	0	1	1	1
0	0	0	0	0	1	1	1
0	0	0	0	0	1	1	1
0	0	0	0	0	1	1	1
0.950148	0.236969	0.0329372	0.172413	0.301526	1.35192	1.18817	1.2674
0	0	0	0	0	1	1	1
0	0	0	0	0	1	1	1
0.0854306	-0.00981721	0.0313979	-0.071357	0.0517226	1.05308	0.931129	0.990231
0.0887199	-0.00937594	0.0316568	-0.0714233	0.0526714	1.05408	0.931068	0.990668
0	0	0	0	0	1	1	1
0	0	0	0	0	1	1	1
0	0	0	0	0	1	1	1
0	0	0	0	0	1	1	1
0.28843	0.0495094	0.0258511	-0.0011589	0.100178	1.10537	0.998842	1.05076
0	0	0	0	0	1	1	1
0	0	0	0	0	1	1	1
0	0	0	0	0	1	1	1
0	0	0	0	0	1	1	1
0	0	0	0	0	1	1	1
0	0	0	0	0	1	1	1
0	0	0	0	0	1	1	1
0.801587	0.196698	0.0295134	0.138852	0.254545	1.28987	1.14895	1.21738
0	0	0	0	0	1	1	1
0	0	0	0	0	1	1	1
0.0971091	-0.00804365	0.0320935	-0.0709469	0.0548596	1.05639	0.931511	0.991989
0	0	0	0	0	1	1	1
0	0	0	0	0	1	1	1
0	0	0	0	0	1	1	1
0	0	0	0	0	1	1	1
0	0	0	0	0	1	1	1
0	0	0	0	0	1	1	1
0	0	0	0	0	1	1	1
0.645422	0.153793	0.0299924	0.0950083	0.212579	1.23686	1.09967	1.16625
0	0	0	0	0	1	1	1
0.0629489	-0.0114438	0.0280734	-0.0664678	0.0435801	1.04454	0.935693	0.988621
0	0	0	0	0	1	1	1
0	0	0	0	0	1	1	1
0	0	0	0	0	1	1	1
0.0608365	-0.0114599	0.0276049	-0.0655656	0.0426457	1.04357	0.936538	0.988605
0.0887199	-0.00937594	0.0316568	-0.0714233	0.0526714	1.05408	0.931068	0.990668
0	0	0	0	0	1	1	1
0	0	0	0	0	1	1	1
0	0	0	0	0	1	1	1
0	0	0	0	0	1	1	1
0	0	0	0	0	1	1	1
0	0	0	0	0	1	1	1
0	0	0	0	0	1	1	1
0	0	0	0	0	1	1	1
0	0	0	0	0	1	1	1
0	0	0	0	0	1	1	1
0.239725	0.0342458	0.0254987	-0.0157317	0.0842233	1.08787	0.984391	1.03484
0	0	0	0	0	1	1	1
0	0	0	0	0	1	1	1
0	0	0	0	0	1	1	1
0.0888406	-0.00935885	0.0316653	-0.0714229	0.0527052	1.05412	0.931068	0.990685
0	0	0	0	0	1	1	1
0	0	0	0	0	1	1	1
0	0	0	0	0	1	1	1
0	0	0	0	0	1	1	1
0	0	0	0	0	1	1	1
0	0	0	0	0	1	1	1
0	0	0	0	0	1	1	1
0	0	0	0	0	1	1	1
0	0	0	0	0	1	1	1
0	0	0	0	0	1	1	1
0	0	0	0	0	1	1	1
0	0	0	0	0	1	1	1
0	0	0	0	0	1	1	1
0.036514	-0.00968904	0.01992	-0.0487322	0.0293541	1.02979	0.952436	0.990358
0.097954	-0.00789381	0.0321208	-0.0708506	0.0550629	1.05661	0.931601	0.992137
0	0	0	0	0	1	1	1
0	0	0	0	0	1	1	1
0.687006	0.165317	0.029674	0.107156	0.223478	1.25042	1.11311	1.17977
0	0	0	0	0	1	1	1
0	0	0	0	0	1	1	1
0	0	0	0	0	1	1	1
0	0	0	0	0	1	1	1
0.036514	-0.00968904	0.01992	-0.0487322	0.0293541	1.02979	0.952436	0.990358
0	0	0	0	0	1	1	1
0	0	0	0	0	1	1	1
0	0	0	0	0	1	1	1
0.335566	0.0639981	0.0269829	0.0111117	0.116885	1.12399	1.01117	1.06609
0	0	0	0	0	1	1	1
0	0	0	0	0	1	1	1
0	0	0	0	0	1	1	1
0	0	0	0	0	1	1	1
0.586095	0.137186	0.0303735	0.0776545	0.196718	1.2174	1.08075	1.14704
0	0	0	0	0	1	1	1
0	0	0	0	0	1	1	1
0	0	0	0	0	1	1	1
0.245217	0.0359826	0.0254686	-0.0139359	0.085901	1.0897	0.986161	1.03664
0	0	0	0	0	1	1	1
0	0	0	0	0	1	1	1
0	0	0	0	0	1	1	1
0	0	0	0	0	1	1	1
0	0	0	0	0	1	1	1
0	0	0	0	0	1	1	1
0	0	0	0	0	1	1	1
0.516748	0.117477	0.0303869	0.0579182	0.177035	1.19367	1.05963	1.12466
0.456213	0.0999591	0.029796	0.0415591	0.158359	1.17159	1.04243	1.10513
0.306627	0.0551345	0.0262377	0.00370863	0.10656	1.11245	1.00372	1.05668
0	0	0	0	0	1	1	1
1.27174	0.324026	0.0519168	0.222269	0.425783	1.53079	1.24891	1.38268
0	0	0	0	0	1	1	1
0	0	0	0	0	1	1	1
0	0	0	0	0	1	1	1
0	0	0	0	0	1	1	1
0	0	0	0	0	1	1	1
0	0	0	0	0	1	1	1
0	0	0	0	0	1	1	1
0.0581809	-0.011444	0.026974	-0.064313	0.0414251	1.0423	0.937711	0.988621
0	0	0	0	0	1	1	1
0	0	0	0	0	1	1	1
0	0	0	0	0	1	1	1
0	0	0	0	0	1	1	1
0	0	0	0	0	1	1	1
0	0	0	0	0	1	1	1
0	0	0	0	0	1	1	1
0	0	0	0	0	1	1	1
0	0	0	0	0	1	1	1
0	0	0	0	0	1	1	1
0	0	0	0	0	1	1	1
0.504828	0.114052	0.0303197	0.0546253	0.173478	1.18943	1.05614	1.12081
0	0	0	0	0	1	1	1
0.0726055	-0.0110589	0.0298568	-0.0695782	0.0474604	1.0486	0.932787	0.989002
0.536212	0.123045	0.0304489	0.0633649	0.182725	1.20048	1.06542	1.13093
0	0	0	0	0	1	1	1
0.0887199	-0.00937594	0.0316568	-0.0714233	0.0526714	1.05408	0.931068	0.990668
0	0	0	0	0	1	1	1
0.0918885	-0.00890677	0.0318583	-0.071349	0.0535355	1.05499	0.931137	0.991133
0.0876335	-0.00952692	0.031577	-0.0714179	0.052364	1.05376	0.931073	0.990518
0	0	0	0	0	1	1	1
0	0	0	0	0	1	1	1
0	0	0	0	0	1	1	1
0	0	0	0	0	1	1	1
0.0619832	-0.0114543	0.0278629	-0.0660656	0.0431569	1.0441	0.936069	0.988611
0	0	0	0	0	1	1	1
0	0	0	0	0	1	1	1
0.170197	0.0118999	0.0282813	-0.0435314	0.0673313	1.06965	0.957403	1.01197
0	0	0	0	0	1	1	1
0	0	0	0	0	1	1	1
0	0	0	0	0	1	1	1
0.610779	0.144122	0.0302405	0.0848507	0.203394	1.22555	1.08855	1.15503
0	0	0	0	0	1	1	1
0.994598	0.249002	0.0348293	0.180737	0.317268	1.37337	1.1981	1.28274
0.0893838	-0.00928116	0.0317029	-0.0714188	0.0528564	1.05428	0.931072	0.990762
0	0	0	0	0	1	1	1
0	0	0	0	0	1	1	1
0	0	0	0	0	1	1	1
0.956576	0.238709	0.0331893	0.173658	0.30376	1.35494	1.18965	1.26961
0	0	0	0	0	1	1	1
0	0	0	0	0	1	1	1
0.112016	-0.00502046	0.0321853	-0.0681037	0.0580628	1.05978	0.934164	0.994992
0.38391	0.0785907	0.0282926	0.0231372	0.134044	1.14344	1.02341	1.08176
0.929778	0.231455	0.0321903	0.168362	0.294548	1.34252	1.18337	1.26043
0	0	0	0	0	1	1	1
0	0	0	0	0	1	1	1
0	0	0	0	0	1	1	1
0.204478	0.0230019	0.0262912	-0.0285288	0.0745325	1.07738	0.971874	1.02327
0.838433	0.20671	0.0299175	0.148072	0.265348	1.30388	1.1596	1.22963
0	0	0	0	0	1	1	1
0	0	0	0	0	1	1	1
0	0	0	0	0	1	1	1
0	0	0	0	0	1	1	1
6.03537e-05	-1.99173e-05	3.76209e-05	-9.36544e-05	5.38197e-05	1.00005	0.999906	0.99998
0	0	0	0	0	1	1	1
0	0	0	0	0	1	1	1
0	0	0	0	0	1	1	1
0	0	0	0	0	1	1	1
0	0	0	0	0	1	1	1
0	0	0	0	0	1	1	1
0.927515	0.230843	0.0321124	0.167902	0.293783	1.34149	1.18282	1.25966
0	0	0	0	0	1	1	1
0	0	0	0	0	1	1	1
0.707375	0.170931	0.0295398	0.113034	0.228829	1.25713	1.11967	1.18641
0	0	0	0	0	1	1	1
0.0775545	-0.0106737	0.0305567	-0.0705649	0.0492175	1.05045	0.931867	0.989383
0	0	0	0	0	1	1	1
0.445863	0.0969314	0.0296315	0.0388537	0.155009	1.16767	1.03962	1.10178
0	0	0	0	0	1	1	1
0	0	0	0	0	1	1	1
0	0	0	0	0	1	1	1
0	0	0	0	0	1	1	1
0	0	0	0	0	1	1	1
0	0	0	0	0	1	1	1
0	0	0	0	0	1	1	1
0	0	0	0	0	1	1	1
0	0	0	0	0	1	1	1
0	0	0	0	0	1	1	1
0	0	0	0	0	1	1	1
0	0	0	0	0	1	1	1
0	0	0	0	0	1	1	1
0	0	0	0	0	1	1	1
0	0	0	0	0	1	1	1
0.447704	0.0974706	0.0296621	0.0393329	0.155608	1.16837	1.04012	1.10238
0	0	0	0	0	1	1	1
0	0	0	0	0	1	1	1
0	0	0	0	0	1	1	1
0	0	0	0	0	1	1	1
0	0	0	0	0	1	1	1
0	0	0	0	0	1	1	1
0	0	0	0	0	1	1	1
0	0	0	0	0	1	1	1
0	0	0	0	0	1	1	1
0	0	0	0	0	1	1	1
0	0	0	0	0	1	1	1
0	0	0	0	0	1	1	1
0	0	0	0	0	1	1	1
0.0683204	-0.0112913	0.029136	-0.0683979	0.0458153	1.04688	0.933889	0.988772
0	0	0	0	0	1	1	1
0.151971	0.00605739	0.0297688	-0.0522894	0.0644042	1.06652	0.949054	1.00608
0.0229948	-0.00697695	0.0135966	-0.0336262	0.0196723	1.01987	0.966933	0.993047
0.296759	0.0520891	0.0260169	0.00109603	0.103082	1.10858	1.0011	1.05347
0	0	0	0	0	1	1	1
0	0	0	0	0	1	1	1
0	0	0	0	0	1	1	1
0	0	0	0	0	1	1	1
0	0	0	0	0	1	1	1
0	0	0	0	0	1	1	1
0	0	0	0	0	1	1	1
0	0	0	0	0	1	1	1
0	0	0	0	0	1	1	1
0	0	0	0	0	1	1	1
0	0	0	0	0	1	1	1
0	0	0	0	0	1	1	1
0	0	0	0	0	1	1	1
0	0	0	0	0	1	1	1
0	0	0	0	0	1	1	1
0.0774941	-0.0106791	0.030549	-0.0705552	0.049197	1.05043	0.931876	0.989378
0	0	0	0	0	1	1	1
0	0	0	0	0	1	1	1
0	0	0	0	0	1	1	1
0	0	0	0	0	1	1	1
0	0	0	0	0	1	1	1
0	0	0	0	0	1	1	1
0	0	0	0	0	1	1	1
0	0	0	0	0	1	1	1
0	0	0	0	0	1	1	1
0.0359406	-0.00960062	0.0196836	-0.0481805	0.0289793	1.0294	0.952962	0.990445
0.0918885	-0.00890677	0.0318583	-0.071349	0.0535355	1.05499	0.931137	0.991133
0	0	0	0	0	1	1	1
0	0	0	0	0	1	1	1
0	0	0	0	0	1	1	1
0.0229948	-0.00697695	0.0135966	-0.0336262	0.0196723	1.01987	0.966933	0.993047
0	0	0	0	0	1	1	1
0	0	0	0	0	1	1	1
0	0	0	0	0	1	1	1
0	0	0	0	0	1	1	1
0	0	0	0	0	1	1	1
0	0	0	0	0	1	1	1
0	0	0	0	0	1	1	1
0.579244	0.135255	0.0304009	0.075669	0.19484	1.21512	1.07861	1.14483
0	0	0	0	0	1	1	1
0.975979	0.243962	0.0339954	0.177331	0.310593	1.36423	1.19403	1.2763
0	0	0	0	0	1	1	1
0.0887199	-0.00937594	0.0316568	-0.0714233	0.0526714	1.05408	0.931068	0.990668
0	0	0	0	0	1	1	1
0.352858	0.0692475	0.0274584	0.015429	0.123066	1.13096	1.01555	1.0717
0	0	0	0	0	1	1	1
0.467137	0.103144	0.0299494	0.0444431	0.161845	1.17568	1.04545	1.10865
0	0	0	0	0	1	1	1
0	0	0	0	0	1	1	1
0	0	0	0	0	1	1	1
0	0	0	0	0	1	1	1
0	0	0	0	0	1	1	1
0	0	0	0	0	1	1	1
0	0	0	0	0	1	1	1
0	0	0	0	0	1	1	1
0	0	0	0	0	1	1	1
0	0	0	0	0	1	1	1
0	0	0	0	0	1	1	1
0.702668	0.169635	0.0295684	0.111681	0.22759	1.25557	1.11816	1.18487
0	0	0	0	0	1	1	1
0	0	0	0	0	1	1	1
0	0	0	0	0	1	1	1
0	0	0	0	0	1	1	1
0	0	0	0	0	1	1	1
0.135011	0.000949881	0.0310921	-0.0599906	0.0618903	1.06385	0.941773	1.00095
0	0	0	0	0	1	1	1
0.0873016	-0.00957203	0.0315515	-0.071413	0.052269	1.05366	0.931077	0.990474
0	0	0	0	0	1	1	1
0.7935	0.194497	0.0294611	0.136753	0.252241	1.28691	1.14655	1.2147
0.303669	0.054223	0.0261691	0.00293167	0.105514	1.11128	1.00294	1.05572
0	0	0	0	0	1	1	1
0	0	0	0	0	1	1	1
0	0	0	0	0	1	1	1
0	0	0	0	0	1	1	1
0	0	0	0	0	1	1	1
0	0	0	0	0	1	1	1
0.0619229	-0.0114548	0.0278495	-0.0660399	0.0431303	1.04407	0.936094	0.988611
0.203271	0.0226137	0.0263392	-0.0290111	0.0742386	1.07706	0.971406	1.02287
0	0	0	0	0	1	1	1
0.0918885	-0.00890677	0.0318583	-0.071349	0.0535355	1.05499	0.931137	0.991133
0	0	0	0	0	1	1	1
0.0451445	-0.0107497	0.0231566	-0.0561367	0.0346373	1.03524	0.94541	0.989308
0.523025	0.119275	0.0304132	0.0596655	0.178885	1.19588	1.06148	1.12668
0	0	0	0	0	1	1	1
0	0	0	0	0	1	1	1
0	0	0	0	0	1	1	1
0	0	0	0	0	1	1	1
0	0	0	0	0	1	1	1
0	0	0	0	0	1	1	1
0	0	0	0	0	1	1	1
0	0	0	0	0	1	1	1
0.205685	0.0233898	0.0262446	-0.0280496	0.0748293	1.0777	0.97234	1.02367
0	0	0	0	0	1	1	1
0	0	0	0	0	1	1	1
0.0386867	-0.0100035	0.0207911	-0.050754	0.0307471	1.03122	0.950512	0.990046
0	0	0	0	0	1	1	1
0.110749	-0.00530694	0.032207	-0.0684327	0.0578188	1.05952	0.933856	0.994707
0	0	0	0	0	1	1	1
0	0	0	0	0	1	1	1
0	0	0	0	0	1	1	1
0	0	0	0	0	1	1	1
0.0362122	-0.00964279	0.0197959	-0.0484428	0.0291572	1.02959	0.952712	0.990404
0	0	0	0	0	1	1	1
0	0	0	0	0	1	1	1
0	0	0	0	0	1	1	1
0.0339791	-0.00928079	0.0188543	-0.0462353	0.0276737	1.02806	0.954817	0.990762
0	0	0	0	0	1	1	1
0	0	0	0	0	1	1	1
0	0	0	0	0	1	1	1
0	0	0	0	0	1	1	1
0	0	0	0	0	1	1	1
0	0	0	0	0	1	1	1
2.08527	0.544249	0.117661	0.313633	0.774865	2.1703	1.36839	1.72331
0	0	0	0	0	1	1	1
0	0	0	0	0	1	1	1
0	0	0	0	0	1	1	1
0	0	0	0	0	1	1	1
0	0	0	0	0	1	1	1
0.0370571	-0.00977069	0.0201414	-0.0492478	0.0297065	1.03015	0.951945	0.990277
0.0581809	-0.011444	0.026974	-0.064313	0.0414251	1.0423	0.937711	0.988621
0	0	0	0	0	1	1	1
0	0	0	0	0	1	1	1
0	0	0	0	0	1	1	1
0	0	0	0	0	1	1	1
0	0	0	0	0	1	1	1
0	0	0	0	0	1	1	1
0.0414026	-0.0103512	0.0218262	-0.0531305	0.0324281	1.03296	0.948256	0.989702
0.220744	0.028212	0.0257859	-0.0223284	0.0787524	1.08194	0.977919	1.02861
0	0	0	0	0	1	1	1
0	0	0	0	0	1	1	1
0	0	0	0	0	1	1	1
0	0	0	0	0	1	1	1
0	0	0	0	0	1	1	1
0	0	0	0	0	1	1	1
0	0	0	0	0	1	1	1
0.171887	0.0124498	0.0281526	-0.0427294	0.0676289	1.06997	0.958171	1.01253
0	0	0	0	0	1	1	1
0.765466	0.186853	0.0293708	0.129286	0.24442	1.27688	1.13802	1.20545
0	0	0	0	0	1	1	1
0	0	0	0	0	1	1	1
0	0	0	0	0	1	1	1
0	0	0	0	0	1	1	1
0	0	0	0	0	1	1	1
0	0	0	0	0	1	1	1
0	0	0	0	0	1	1	1
0.0918885	-0.00890677	0.0318583	-0.071349	0.0535355	1.05499	0.931137	0.991133
0	0	0	0	0	1	1	1
0	0	0	0	0	1	1	1
0	0	0	0	0	1	1	1
0	0	0	0	0	1	1	1
0	0	0	0	0	1	1	1
0	0	0	0	0	1	1	1
0	0	0	0	0	1	1	1
0	0	0	0	0	1	1	1
0.0472569	-0.0109343	0.0238599	-0.0576998	0.0358312	1.03648	0.943933	0.989125
0	0	0	0	0	1	1	1
0.00144849	-0.000477881	0.00090274	-0.00224725	0.00129149	1.00129	0.997755	0.999522
0	0	0	0	0	1	1	1
0	0	0	0	0	1	1	1
0	0	0	0	0	1	1	1
0	0	0	0	0	1	1	1
0	0	0	0	0	1	1	1
0	0	0	0	0	1	1	1
0	0	0	0	0	1	1	1
0	0	0	0	0	1	1	1
0	0	0	0	0	1	1	1
0	0	0	0	0	1	1	1
0	0	0	0	0	1	1	1
0	0	0	0	0	1	1	1
0	0	0	0	0	1	1	1
0	0	0	0	0	1	1	1
0	0	0	0	0	1	1	1
0	0	0	0	0	1	1	1
0	0	0	0	0	1	1	1
0	0	0	0	0	1	1	1
0	0	0	0	0	1	1	1
0	0	0	0	0	1	1	1
0	0	0	0	0	1	1	1
0	0	0	0	0	1	1	1
0	0	0	0	0	1	1	1
0	0	0	0	0	1	1	1
0	0	0	0	0	1	1	1
0	0	0	0	0	1	1	1
0	0	0	0	0	1	1	1
0	0	0	0	0	1	1	1
0.0799384	-0.0104452	0.0308456	-0.0709026	0.0500121	1.05128	0.931553	0.989609
0	0	0	0	0	1	1	1
0	0	0	0	0	1	1	1
0	0	0	0	0	1	1	1
0	0	0	0	0	1	1	1
0.951687	0.237386	0.0329969	0.172712	0.30206	1.35264	1.18852	1.26793
0	0	0	0	0	1	1	1
0	0	0	0	0	1	1	1
0	0	0	0	0	1	1	1
0	0	0	0	0	1	1	1
0	0	0	0	0	1	1	1
0	0	0	0	0	1	1	1
0.217666	0.0272289	0.025862	-0.0234605	0.0779183	1.08103	0.976813	1.0276
0	0	0	0	0	1	1	1
0.747178	0.181854	0.0293794	0.12427	0.239437	1.27053	1.13232	1.19944
0	0	0	0	0	1	1	1
0	0	0	0	0	1	1	1
0	0	0	0	0	1	1	1
0	0	0	0	0	1	1	1
0	0	0	0	0	1	1	1
0	0	0	0	0	1	1	1
0	0	0	0	0	1	1	1
0	0	0	0	0	1	1	1
0.323616	0.0603501	0.0266627	0.00809124	0.112609	1.11919	1.00812	1.06221
0	0	0	0	0	1	1	1
0	0	0	0	0	1	1	1
0.105347	-0.00646902	0.0322416	-0.0696626	0.0567245	1.05836	0.932708	0.993552
0	0	0	0	0	1	1	1
0	0	0	0	0	1	1	1
0	0	0	0	0	1	1	1
0	0	0	0	0	1	1	1
0.318969	0.0589269	0.0265421	0.00690444	0.110949	1.11734	1.00693	1.0607
0	0	0	0	0	1	1	1
0	0	0	0	0	1	1	1
0	0	0	0	0	1	1	1
0	0	0	0	0	1	1	1
0	0	0	0	0	1	1	1
0	0	0	0	0	1	1	1
0	0	0	0	0	1	1	1
0	0	0	0	0	1	1	1
0	0	0	0	0	1	1	1
0	0	0	0	0	1	1	1
0	0	0	0	0	1	1	1
0	0	0	0	0	1	1	1
0.0887199	-0.00937594	0.0316568	-0.0714233	0.0526714	1.05408	0.931068	0.990668
0	0	0	0	0	1	1	1
0	0	0	0	0	1	1	1
0	0	0	0	0	1	1	1
0.043515	-0.0105875	0.0225907	-0.0548652	0.0336902	1.03426	0.946613	0.989468
0	0	0	0	0	1	1	1
0	0	0	0	0	1	1	1
0	0	0	0	0	1	1	1
0	0	0	0	0	1	1	1
0.81221	0.199587	0.0296013	0.141569	0.257606	1.29383	1.15208	1.2209
0	0	0	0	0	1	1	1
0	0	0	0	0	1	1	1
0.109059	-0.0056809	0.0322282	-0.0688481	0.0574863	1.05917	0.933468	0.994335
0	0	0	0	0	1	1	1
0	0	0	0	0	1	1	1
0	0	0	0	0	1	1	1
0	0	0	0	0	1	1	1
0	0	0	0	0	1	1	1
0.626984	0.148655	0.0301307	0.0895986	0.207711	1.23086	1.09374	1.16027
0.0873016	-0.00957203	0.0315515	-0.071413	0.052269	1.05366	0.931077	0.990474
0	0	0	0	0	1	1	1
0	0	0	0	0	1	1	1
0	0	0	0	0	1	1	1
0	0	0	0	0	1	1	1
0	0	0	0	0	1	1	1
0.248717	0.0370874	0.0254605	-0.0128152	0.08699	1.09089	0.987267	1.03778
0.930442	0.231635	0.0322134	0.168497	0.294773	1.34282	1.18352	1.26066
0	0	0	0	0	1	1	1
0.0887199	-0.00937594	0.0316568	-0.0714233	0.0526714	1.05408	0.931068	0.990668
0.0552236	-0.0113776	0.0262148	-0.0627586	0.0400034	1.04081	0.93917	0.988687
0.593397	0.139242	0.0303393	0.0797773	0.198708	1.21983	1.08305	1.1494
0	0	0	0	0	1	1	1
0	0	0	0	0	1	1	1
0	0	0	0	0	1	1	1
0	0	0	0	0	1	1	1
0	0	0	0	0	1	1	1
0	0	0	0	0	1	1	1
0	0	0	0	0	1	1	1
0	0	0	0	0	1	1	1
0	0	0	0	0	1	1	1
0	0	0	0	0	1	1	1
0.0385056	-0.00997849	0.02072	-0.0505897	0.0306327	1.03111	0.950669	0.990071
0	0	0	0	0	1	1	1
0.103054	-0.00693224	0.032226	-0.0700952	0.0562307	1.05784	0.932305	0.993092
0.059388	-0.0114563	0.0272667	-0.0648989	0.0419864	1.04288	0.937162	0.988609
0	0	0	0	0	1	1	1
0.499246	0.112444	0.0302801	0.0530947	0.171793	1.18743	1.05453	1.11901
0	0	0	0	0	1	1	1
0	0	0	0	0	1	1	1
0	0	0	0	0	1	1	1
0.287374	0.0491816	0.0258317	-0.00144855	0.0998117	1.10496	0.998552	1.05041
0	0	0	0	0	1	1	1
0.0768302	-0.0107377	0.0304629	-0.0704449	0.0489696	1.05019	0.931979	0.98932
0	0	0	0	0	1	1	1
0	0	0	0	0	1	1	1
0	0	0	0	0	1	1	1
0.911793	0.226587	0.0315999	0.164651	0.288522	1.33445	1.17898	1.25431
0.0491279	-0.0110739	0.0244547	-0.0590052	0.0368573	1.03754	0.942702	0.988987
0	0	0	0	0	1	1	1
0	0	0	0	0	1	1	1
0	0	0	0	0	1	1	1
0	0	0	0	0	1	1	1
0	0	0	0	0	1	1	1
0	0	0	0	0	1	1	1
0	0	0	0	0	1	1	1
0	0	0	0	0	1	1	1
0	0	0	0	0	1	1	1
0.406663	0.0853715	0.0288481	0.0288292	0.141914	1.15248	1.02925	1.08912
0	0	0	0	0	1	1	1
0	0	0	0	0	1	1	1
0.0274609	-0.00802058	0.0158625	-0.0391111	0.02307	1.02334	0.961644	0.992012
0	0	0	0	0	1	1	1
0	0	0	0	0	1	1	1
0	0	0	0	0	1	1	1
0.67409	0.161747	0.0297696	0.103399	0.220095	1.2462	1.10893	1.17556
0	0	0	0	0	1	1	1
0	0	0	0	0	1	1	1
0.0887199	-0.00937594	0.0316568	-0.0714233	0.0526714	1.05408	0.931068	0.990668
0	0	0	0	0	1	1	1
0	0	0	0	0	1	1	1
0	0	0	0	0	1	1	1
0	0	0	0	0	1	1	1
0	0	0	0	0	1	1	1
0	0	0	0	0	1	1	1
0.0854306	-0.00981721	0.0313979	-0.071357	0.0517226	1.05308	0.931129	0.990231
0	0	0	0	0	1	1	1
0	0	0	0	0	1	1	1
0	0	0	0	0	1	1	1
0	0	0	0	0	1	1	1
0	0	0	0	0	1	1	1
0.536997	0.123269	0.0304502	0.0635862	0.182951	1.20076	1.06565	1.13119
0	0	0	0	0	1	1	1
0	0	0	0	0	1	1	1
0	0	0	0	0	1	1	1
0.668477	0.160193	0.0298127	0.10176	0.218626	1.24437	1.10712	1.17374
0	0	0	0	0	1	1	1
0	0	0	0	0	1	1	1
0.0759853	-0.010809	0.0303497	-0.0702945	0.0486764	1.04988	0.932119	0.989249
0	0	0	0	0	1	1	1
0	0	0	0	0	1	1	1
0	0	0	0	0	1	1	1
0	0	0	0	0	1	1	1
0.0340998	-0.00930125	0.0189063	-0.0463576	0.0277551	1.02814	0.954701	0.990742
0	0	0	0	0	1	1	1
0.295069	0.0515664	0.0259816	0.000642494	0.10249	1.10793	1.00064	1.05292
0.353461	0.0694301	0.0274751	0.015579	0.123281	1.1312	1.0157	1.0719
0.0873016	-0.00957203	0.0315515	-0.071413	0.052269	1.05366	0.931077	0.990474
0.219084	0.0276821	0.0258258	-0.0229366	0.0783007	1.08145	0.977324	1.02807
0	0	0	0	0	1	1	1
0	0	0	0	0	1	1	1
0	0	0	0	0	1	1	1
0	0	0	0	0	1	1	1
0	0	0	0	0	1	1	1
0.858652	0.212193	0.0302623	0.152879	0.271508	1.31194	1.16518	1.23639
0.755568	0.184148	0.0293695	0.126584	0.241713	1.27343	1.13494	1.20219
1.30916	0.334155	0.0546412	0.227059	0.441252	1.55465	1.2549	1.39676
0	0	0	0	0	1	1	1
0	0	0	0	0	1	1	1
0	0	0	0	0	1	1	1
0	0	0	0	0	1	1	1
0.036514	-0.00968904	0.01992	-0.0487322	0.0293541	1.02979	0.952436	0.990358
0.0936689	-0.00862476	0.0319517	-0.07125	0.0540005	1.05549	0.931229	0.991412
0	0	0	0	0	1	1	1
0	0	0	0	0	1	1	1
0.0499728	-0.0111298	0.0247148	-0.0595708	0.0373113	1.03802	0.942169	0.988932
0	0	0	0	0	1	1	1
0.847848	0.209264	0.0300669	0.150333	0.268195	1.3076	1.16222	1.23277
0	0	0	0	0	1	1	1
0	0	0	0	0	1	1	1
0	0	0	0	0	1	1	1
0	0	0	0	0	1	1	1
0	0	0	0	0	1	1	1
0.539501	0.123983	0.0304538	0.0642934	0.183672	1.20162	1.06641	1.132
0	0	0	0	0	1	1	1
0	0	0	0	0	1	1	1
0	0	0	0	0	1	1	1
0	0	0	0	0	1	1	1
0	0	0	0	0	1	1	1
0	0	0	0	0	1	1	1
0	0	0	0	0	1	1	1
0.0339188	-0.00927051	0.0188283	-0.046174	0.0276329	1.02802	0.954876	0.990772
0	0	0	0	0	1	1	1
0	0	0	0	0	1	1	1
0	0	0	0	0	1	1	1
0	0	0	0	0	1	1	1
0	0	0	0	0	1	1	1
0	0	0	0	0	1	1	1
0.703784	0.169943	0.0295615	0.112002	0.227883	1.25594	1.11852	1.18524
0.900658	0.223572	0.0312684	0.162286	0.284858	1.32957	1.1762	1.25054
0.0759249	-0.010814	0.0303415	-0.0702833	0.0486553	1.04986	0.93213	0.989244
0	0	0	0	0	1	1	1
0	0	0	0	0	1	1	1
0	0	0	0	0	1	1	1
0.442573	0.0959671	0.0295753	0.0379995	0.153935	1.16641	1.03873	1.10072
0.0229948	-0.00697695	0.0135966	-0.0336262	0.0196723	1.01987	0.966933	0.993047
0.181483	0.0155719	0.0274791	-0.038287	0.0694309	1.0719	0.962437	1.01569
0.200948	0.021866	0.026436	-0.0299485	0.0736805	1.07646	0.970495	1.02211
0	0	0	0	0	1	1	1
0	0	0	0	0	1	1	1
0	0	0	0	0	1	1	1
0	0	0	0	0	1	1	1
0	0	0	0	0	1	1	1
0	0	0	0	0	1	1	1
0	0	0	0	0	1	1	1
0	0	0	0	0	1	1	1
0	0	0	0	0	1	1	1
0	0	0	0	0	1	1	1
0	0	0	0	0	1	1	1
0	0	0	0	0	1	1	1
0	0	0	0	0	1	1	1
0	0	0	0	0	1	1	1
0	0	0	0	0	1	1	1
0	0	0	0	0	1	1	1
0.421269	0.0896963	0.0291682	0.0325266	0.146866	1.1582	1.03306	1.09384
0	0	0	0	0	1	1	1
0	0	0	0	0	1	1	1
0	0	0	0	0	1	1	1
0	0	0	0	0	1	1	1
0.00066389	-0.000219079	0.000413817	-0.00103016	0.000592001	1.00059	0.99897	0.999781
0	0	0	0	0	1	1	1
0.0873016	-0.00957203	0.0315515	-0.071413	0.052269	1.05366	0.931077	0.990474
0	0	0	0	0	1	1	1
0	0	0	0	0	1	1	1
0	0	0	0	0	1	1	1
0	0	0	0	0	1	1	1
1.35271	0.345943	0.0578836	0.232491	0.459395	1.58312	1.26174	1.41332
0.531806	0.121787	0.0304399	0.0621248	0.181449	1.19895	1.0641	1.12951
0	0	0	0	0	1	1	1
0.296759	0.0520891	0.0260169	0.00109603	0.103082	1.10858	1.0011	1.05347
0	0	0	0	0	1	1	1
0.0887199	-0.00937594	0.0316568	-0.0714233	0.0526714	1.05408	0.931068	0.990668
0.516929	0.117529	0.0303878	0.0579685	0.177089	1.19374	1.05968	1.12471
0	0	0	0	0	1	1	1
0	0	0	0	0	1	1	1
0.00549218	-0.00180435	0.0034137	-0.00849521	0.00488651	1.0049	0.991541	0.998197
0	0	0	0	0	1	1	1
0	0	0	0	0	1	1	1
0.0873016	-0.00957203	0.0315515	-0.071413	0.052269	1.05366	0.931077	0.990474
0	0	0	0	0	1	1	1
0	0	0	0	0	1	1	1
0	0	0	0	0	1	1	1
0	0	0	0	0	1	1	1
0	0	0	0	0	1	1	1
0.00018106	-5.97516e-05	0.000112862	-0.000280961	0.000161458	1.00016	0.999719	0.99994
0	0	0	0	0	1	1	1
0	0	0	0	0	1	1	1
0.26794	0.0431256	0.0255518	-0.00695585	0.093207	1.09769	0.993068	1.04407
0	0	0	0	0	1	1	1
0	0	0	0	0	1	1	1
0	0	0	0	0	1	1	1
0.0281852	-0.00817586	0.0162132	-0.0399538	0.0236021	1.02388	0.960834	0.991857
0	0	0	0	0	1	1	1
0	0	0	0	0	1	1	1
0	0	0	0	0	1	1	1
0	0	0	0	0	1	1	1
0	0	0	0	0	1	1	1
0.141047	0.00271504	0.030649	-0.0573569	0.062787	1.0648	0.944257	1.00272
0	0	0	0	0	1	1	1
0.834571	0.205662	0.0298618	0.147133	0.264191	1.30238	1.15851	1.22834
0	0	0	0	0	1	1	1
0	0	0	0	0	1	1	1
0	0	0	0	0	1	1	1
0	0	0	0	0	1	1	1
0	0	0	0	0	1	1	1
0	0	0	0	0	1	1	1
0.316917	0.0582976	0.0264897	0.00637779	0.110217	1.11652	1.0064	1.06003
0	0	0	0	0	1	1	1
0	0	0	0	0	1	1	1
0	0	0	0	0	1	1	1
0	0	0	0	0	1	1	1
0.458658	0.100673	0.0298321	0.0422018	0.159144	1.17251	1.0431	1.10591
0	0	0	0	0	1	1	1
0	0	0	0	0	1	1	1
0	0	0	0	0	1	1	1
0.0560686	-0.0114019	0.0264379	-0.0632201	0.0404164	1.04124	0.938737	0.988663
0.0918885	-0.00890677	0.0318583	-0.071349	0.0535355	1.05499	0.931137	0.991133
0	0	0	0	0	1	1	1
0	0	0	0	0	1	1	1
0	0	0	0	0	1	1	1
0	0	0	0	0	1	1	1
0.72518	0.175825	0.0294477	0.118107	0.233542	1.26307	1.12536	1.19223
0	0	0	0	0	1	1	1
0	0	0	0	0	1	1	1
0.663498	0.158813	0.0298513	0.100305	0.217322	1.24274	1.10551	1.17212
0	0	0	0	0	1	1	1
0	0	0	0	0	1	1	1
0	0	0	0	0	1	1	1
0	0	0	0	0	1	1	1
0.0229948	-0.00697695	0.0135966	-0.0336262	0.0196723	1.01987	0.966933	0.993047
0	0	0	0	0	1	1	1
0	0	0	0	0	1	1	1
0	0	0	0	0	1	1	1
0	0	0	0	0	1	1	1
0	0	0	0	0	1	1	1
0	0	0	0	0	1	1	1
0	0	0	0	0	1	1	1
0.036514	-0.00968904	0.01992	-0.0487322	0.0293541	1.02979	0.952436	0.990358
0	0	0	0	0	1	1	1
0	0	0	0	0	1	1	1
0	0	0	0	0	1	1	1
0	0	0	0	0	1	1	1
0	0	0	0	0	1	1	1
0	0	0	0	0	1	1	1
0	0	0	0	0	1	1	1
0	0	0	0	0	1	1	1
0	0	0	0	0	1	1	1
0	0	0	0	0	1	1	1
0	0	0	0	0	1	1	1
0	0	0	0	0	1	1	1
0	0	0	0	0	1	1	1
0	0	0	0	0	1	1	1
0.368942	0.0741002	0.0278979	0.0194203	0.12878	1.13744	1.01961	1.07691
0	0	0	0	0	1	1	1
0.36514	0.0729556	0.027795	0.0184774	0.127434	1.13591	1.01865	1.07568
0	0	0	0	0	1	1	1
0	0	0	0	0	1	1	1
0	0	0	0	0	1	1	1
0	0	0	0	0	1	1	1
0	0	0	0	0	1	1	1
0	0	0	0	0	1	1	1
0.105196	-0.00650006	0.0322412	-0.0696927	0.0566926	1.05833	0.93268	0.993521
0.036514	-0.00968904	0.01992	-0.0487322	0.0293541	1.02979	0.952436	0.990358
0	0	0	0	0	1	1	1
0	0	0	0	0	1	1	1
0.195335	0.0200566	0.0266936	-0.0322628	0.072376	1.07506	0.968252	1.02026
0	0	0	0	0	1	1	1
0	0	0	0	0	1	1	1
0	0	0	0	0	1	1	1
0.61609	0.145609	0.0302061	0.0864055	0.204813	1.2273	1.09025	1.15674
0	0	0	0	0	1	1	1
0.794888	0.194875	0.0294692	0.137115	0.252635	1.28741	1.14696	1.21516
0.577072	0.134641	0.0304086	0.0750406	0.194242	1.21439	1.07793	1.14413
0	0	0	0	0	1	1	1
0.57849	0.135042	0.0304036	0.0754508	0.194633	1.21486	1.07837	1.14458
0	0	0	0	0	1	1	1
0.206017	0.0234964	0.0262321	-0.0279184	0.0749113	1.07779	0.972468	1.02377
0	0	0	0	0	1	1	1
0.0287283	-0.00828978	0.0164732	-0.0405773	0.0239977	1.02429	0.960235	0.991744
0.908021	0.225566	0.0314846	0.163856	0.287275	1.33279	1.17804	1.25303
0	0	0	0	0	1	1	1
0	0	0	0	0	1	1	1
0	0	0	0	0	1	1	1
0	0	0	0	0	1	1	1
0	0	0	0	0	1	1	1
0.318124	0.0586678	0.0265204	0.00668779	0.110648	1.117	1.00671	1.06042
0	0	0	0	0	1	1	1
0	0	0	0	0	1	1	1
0.254089	0.0387796	0.0254639	-0.0111296	0.0886887	1.09274	0.988932	1.03954
0	0	0	0	0	1	1	1
0	0	0	0	0	1	1	1
0	0	0	0	0	1	1	1
0	0	0	0	0	1	1	1
0.0229948	-0.00697695	0.0135966	-0.0336262	0.0196723	1.01987	0.966933	0.993047
0	0	0	0	0	1	1	1
0	0	0	0	0	1	1	1
0	0	0	0	0	1	1	1
0	0	0	0	0	1	1	1
0	0	0	0	0	1	1	1
0	0	0	0	0	1	1	1
0	0	0	0	0	1	1	1
0	0	0	0	0	1	1	1
0	0	0	0	0	1	1	1
0	0	0	0	0	1	1	1
0.0907417	-0.00908145	0.0317907	-0.0713912	0.0532282	1.05467	0.931098	0.99096
0	0	0	0	0	1	1	1
0	0	0	0	0	1	1	1
0	0	0	0	0	1	1	1
0	0	0	0	0	1	1	1
0	0	0	0	0	1	1	1
0	0	0	0	0	1	1	1
0	0	0	0	0	1	1	1
0	0	0	0	0	1	1	1
0	0	0	0	0	1	1	1
0	0	0	0	0	1	1	1
0	0	0	0	0	1	1	1
0.317309	0.0584179	0.0264997	0.00647861	0.110357	1.11668	1.0065	1.06016
0	0	0	0	0	1	1	1
0.80548	0.197758	0.029543	0.139853	0.255662	1.29132	1.1501	1.21867
0	0	0	0	0	1	1	1
0	0	0	0	0	1	1	1
0	0	0	0	0	1	1	1
0	0	0	0	0	1	1	1
0.0876335	-0.00952692	0.031577	-0.0714179	0.052364	1.05376	0.931073	0.990518
0	0	0	0	0	1	1	1
0	0	0	0	0	1	1	1
0	0	0	0	0	1	1	1
0	0	0	0	0	1	1	1
0	0	0	0	0	1	1	1
0	0	0	0	0	1	1	1
0.512825	0.116351	0.0303673	0.0568307	0.175871	1.19228	1.05848	1.12339
0	0	0	0	0	1	1	1
0	0	0	0	0	1	1	1
0	0	0	0	0	1	1	1
0.406422	0.0852999	0.0288426	0.0287684	0.141831	1.15238	1.02919	1.08904
0.880107	0.218007	0.0307274	0.157782	0.278233	1.32079	1.17091	1.2436
0	0	0	0	0	1	1	1
0	0	0	0	0	1	1	1
0	0	0	0	0	1	1	1
0	0	0	0	0	1	1	1
0	0	0	0	0	1	1	1
0.0887199	-0.00937594	0.0316568	-0.0714233	0.0526714	1.05408	0.931068	0.990668
0	0	0	0	0	1	1	1
0.036514	-0.00968904	0.01992	-0.0487322	0.0293541	1.02979	0.952436	0.990358
0	0	0	0	0	1	1	1
0	0	0	0	0	1	1	1
0	0	0	0	0	1	1	1
0.785443	0.192302	0.0294212	0.134637	0.249968	1.28398	1.14412	1.21204
0.0799384	-0.0104452	0.0308456	-0.0709026	0.0500121	1.05128	0.931553	0.989609
0	0	0	0	0	1	1	1
0	0	0	0	0	1	1	1
0	0	0	0	0	1	1	1
0	0	0	0	0	1	1	1
0.0918885	-0.00890677	0.0318583	-0.071349	0.0535355	1.05499	0.931137	0.991133
0	0	0	0	0	1	1	1
0	0	0	0	0	1	1	1
0	0	0	0	0	1	1	1
0	0	0	0	0	1	1	1
0	0	0	0	0	1	1	1
0.356449	0.0703334	0.0275573	0.0163211	0.124346	1.13241	1.01645	1.07287
0.416893	0.0884029	0.0290756	0.0314146	0.145391	1.15649	1.03191	1.09243
0	0	0	0	0	1	1	1
0	0	0	0	0	1	1	1
1.19419	0.303032	0.046497	0.211898	0.394166	1.48315	1.23602	1.35396
0	0	0	0	0	1	1	1
0	0	0	0	0	1	1	1
0	0	0	0	0	1	1	1
0	0	0	0	0	1	1	1
0.102722	-0.00699774	0.0322221	-0.0701532	0.0561577	1.05776	0.932251	0.993027
1.46892	0.377402	0.0668314	0.246412	0.508391	1.66261	1.27943	1.45849
0	0	0	0	0	1	1	1
0	0	0	0	0	1	1	1
0	0	0	0	0	1	1	1
0.251403	0.0379339	0.0254599	-0.0119674	0.0878353	1.09181	0.988104	1.03866
0	0	0	0	0	1	1	1
0	0	0	0	0	1	1	1
0	0	0	0	0	1	1	1
0	0	0	0	0	1	1	1
0	0	0	0	0	1	1	1
0	0	0	0	0	1	1	1
0	0	0	0	0	1	1	1
0	0	0	0	0	1	1	1
0.0918885	-0.00890677	0.0318583	-0.071349	0.0535355	1.05499	0.931137	0.991133
0	0	0	0	0	1	1	1
0.869364	0.215097	0.0304817	0.155353	0.274841	1.31632	1.16807	1.23998
0	0	0	0	0	1	1	1
0	0	0	0	0	1	1	1
0	0	0	0	0	1	1	1
0	0	0	0	0	1	1	1
0	0	0	0	0	1	1	1
0.0799384	-0.0104452	0.0308456	-0.0709026	0.0500121	1.05128	0.931553	0.989609
0	0	0	0	0	1	1	1
0	0	0	0	0	1	1	1
0	0	0	0	0	1	1	1
0	0	0	0	0	1	1	1
0	0	0	0	0	1	1	1
0	0	0	0	0	1	1	1
0.272648	0.044597	0.0256046	-0.00558797	0.094782	1.09942	0.994428	1.04561
0.582956	0.136302	0.0303866	0.0767441	0.19586	1.21636	1.07977	1.14603
0	0	0	0	0	1	1	1
0	0	0	0	0	1	1	1
0	0	0	0	0	1	1	1
0	0	0	0	0	1	1	1
0	0	0	0	0	1	1	1
0	0	0	0	0	1	1	1
0	0	0	0	0	1	1	1
0	0	0	0	0	1	1	1
0.700797	0.16912	0.0295803	0.111143	0.227097	1.25495	1.11755	1.18426
0	0	0	0	0	1	1	1
0	0	0	0	0	1	1	1
0.0898063	-0.00921987	0.0317311	-0.0714128	0.052973	1.0544	0.931077	0.990823
0	0	0	0	0	1	1	1
0.0491279	-0.0110739	0.0244547	-0.0590052	0.0368573	1.03754	0.942702	0.988987
0	0	0	0	0	1	1	1
0	0	0	0	0	1	1	1
0	0	0	0	0	1	1	1
0	0	0	0	0	1	1	1
0.0526888	-0.011279	0.0255154	-0.0612892	0.0387311	1.03949	0.940551	0.988784
0	0	0	0	0	1	1	1
0	0	0	0	0	1	1	1
0	0	0	0	0	1	1	1
0.248717	0.0370874	0.0254605	-0.0128152	0.08699	1.09089	0.987267	1.03778
0	0	0	0	0	1	1	1
0.134951	0.000932573	0.0310963	-0.0600161	0.0618813	1.06384	0.941749	1.00093
0	0	0	0	0	1	1	1
0	0	0	0	0	1	1	1
0	0	0	0	0	1	1	1
0	0	0	0	0	1	1	1
0	0	0	0	0	1	1	1
0	0	0	0	0	1	1	1
0	0	0	0	0	1	1	1
0.876275	0.216969	0.0306368	0.156921	0.277017	1.31919	1.1699	1.24231
0	0	0	0	0	1	1	1
0	0	0	0	0	1	1	1
0	0	0	0	0	1	1	1
0	0	0	0	0	1	1	1
0	0	0	0	0	1	1	1
0	0	0	0	0	1	1	1
1.40573	0.360296	0.0619191	0.238934	0.481657	1.61876	1.2699	1.43375
0	0	0	0	0	1	1	1
0.629821	0.149447	0.0301101	0.0904307	0.208462	1.23178	1.09465	1.16119
0.306717	0.0551624	0.0262398	0.00373234	0.106592	1.11248	1.00374	1.05671
0	0	0	0	0	1	1	1
0	0	0	0	0	1	1	1
0.455157	0.0996506	0.02978	0.0412818	0.158019	1.17119	1.04215	1.10478
0	0	0	0	0	1	1	1
0	0	0	0	0	1	1	1
0.963727	0.240645	0.0334786	0.175027	0.306264	1.35834	1.19128	1.27207
0	0	0	0	0	1	1	1
0.794647	0.194809	0.0294678	0.137052	0.252566	1.28732	1.14689	1.21508
0	0	0	0	0	1	1	1
0.0248054	-0.0074179	0.0145367	-0.0359097	0.0210739	1.0213	0.964727	0.99261
0	0	0	0	0	1	1	1
0	0	0	0	0	1	1	1
0	0	0	0	0	1	1	1
0	0	0	0	0	1	1	1
0.0344619	-0.00936202	0.0190615	-0.0467225	0.0279984	1.02839	0.954352	0.990682
0	0	0	0	0	1	1	1
0.845193	0.208544	0.0300228	0.149699	0.267388	1.30655	1.16148	1.23188
0	0	0	0	0	1	1	1
0.0595087	-0.011457	0.0272954	-0.064956	0.0420419	1.04294	0.937109	0.988608
0	0	0	0	0	1	1	1
0.707043	0.17084	0.0295417	0.112938	0.228742	1.25702	1.11956	1.1863
0	0	0	0	0	1	1	1
0	0	0	0	0	1	1	1
0.301316	0.0534969	0.0261159	0.00230971	0.104684	1.11036	1.00231	1.05495
0	0	0	0	0	1	1	1
0.441819	0.0957458	0.0295622	0.0378039	0.153688	1.16613	1.03853	1.10048
0	0	0	0	0	1	1	1
0	0	0	0	0	1	1	1
0	0	0	0	0	1	1	1
0	0	0	0	0	1	1	1
0	0	0	0	0	1	1	1
0	0	0	0	0	1	1	1
0	0	0	0	0	1	1	1
0	0	0	0	0	1	1	1
0.75086	0.182861	0.0293739	0.125288	0.240434	1.2718	1.13348	1.20065
0	0	0	0	0	1	1	1
0	0	0	0	0	1	1	1
0	0	0	0	0	1	1	1
0.666274	0.159583	0.0298297	0.101116	0.218049	1.24365	1.10641	1.17302
0	0	0	0	0	1	1	1
0	0	0	0	0	1	1	1
0	0	0	0	0	1	1	1
0.0887199	-0.00937594	0.0316568	-0.0714233	0.0526714	1.05408	0.931068	0.990668
0	0	0	0	0	1	1	1
0	0	0	0	0	1	1	1
2.14832	0.561317	0.123011	0.320216	0.802418	2.23093	1.37743	1.75298
0.540286	0.124206	0.0304547	0.0645152	0.183898	1.20189	1.06664	1.13225
0	0	0	0	0	1	1	1
0	0	0	0	0	1	1	1
0	0	0	0	0	1	1	1
0.384091	0.0786449	0.0282973	0.0231822	0.134108	1.14352	1.02345	1.08182
0	0	0	0	0	1	1	1
0	0	0	0	0	1	1	1
0.111473	-0.00514386	0.0321952	-0.0682465	0.0579588	1.05967	0.93403	0.994869
0	0	0	0	0	1	1	1
0	0	0	0	0	1	1	1
0	0	0	0	0	1	1	1
0.427364	0.091495	0.0292922	0.0340822	0.148908	1.16057	1.03467	1.09581
0	0	0	0	0	1	1	1
0	0	0	0	0	1	1	1
0	0	0	0	0	1	1	1
0	0	0	0	0	1	1	1
0	0	0	0	0	1	1	1
0	0	0	0	0	1	1	1
0	0	0	0	0	1	1	1
0	0	0	0	0	1	1	1
0	0	0	0	0	1	1	1
0.711841	0.17216	0.0295141	0.114312	0.230008	1.25861	1.1211	1.18787
0	0	0	0	0	1	1	1
0	0	0	0	0	1	1	1
0	0	0	0	0	1	1	1
0.495775	0.111443	0.0302529	0.0521472	0.170739	1.18618	1.05353	1.11789
0	0	0	0	0	1	1	1
0	0	0	0	0	1	1	1
0.831553	0.204842	0.0298205	0.146394	0.26329	1.3012	1.15765	1.22733
0	0	0	0	0	1	1	1
0.779468	0.190674	0.0293991	0.133051	0.248296	1.28184	1.14231	1.21006
0	0	0	0	0	1	1	1
0	0	0	0	0	1	1	1
0	0	0	0	0	1	1	1
0	0	0	0	0	1	1	1
0	0	0	0	0	1	1	1
0	0	0	0	0	1	1	1
0	0	0	0	0	1	1	1
0	0	0	0	0	1	1	1
0	0	0	0	0	1	1	1
0	0	0	0	0	1	1	1
0	0	0	0	0	1	1	1
0	0	0	0	0	1	1	1
0.218299	0.0274314	0.0258456	-0.0232259	0.0780887	1.08122	0.977042	1.02781
0	0	0	0	0	1	1	1
0	0	0	0	0	1	1	1
0.141047	0.00271504	0.030649	-0.0573569	0.062787	1.0648	0.944257	1.00272
0	0	0	0	0	1	1	1
0	0	0	0	0	1	1	1
0	0	0	0	0	1	1	1
0	0	0	0	0	1	1	1
0.0887199	-0.00937594	0.0316568	-0.0714233	0.0526714	1.05408	0.931068	0.990668
0	0	0	0	0	1	1	1
0	0	0	0	0	1	1	1
0	0	0	0	0	1	1	1
0	0	0	0	0	1	1	1
0	0	0	0	0	1	1	1
0	0	0	0	0	1	1	1
0	0	0	0	0	1	1	1
0	0	0	0	0	1	1	1
0	0	0	0	0	1	1	1
0.0634317	-0.0114366	0.0281764	-0.0666624	0.0437892	1.04476	0.935511	0.988629
0	0	0	0	0	1	1	1
0	0	0	0	0	1	1	1
0	0	0	0	0	1	1	1
0	0	0	0	0	1	1	1
0	0	0	0	0	1	1	1
0	0	0	0	0	1	1	1
0	0	0	0	0	1	1	1
0	0	0	0	0	1	1	1
0	0	0	0	0	1	1	1
0	0	0	0	0	1	1	1
0	0	0	0	0	1	1	1
0	0	0	0	0	1	1	1
0	0	0	0	0	1	1	1
0	0	0	0	0	1	1	1
0.851379	0.210222	0.0301279	0.151171	0.269272	1.30901	1.1632	1.23395
0.354367	0.0697039	0.0275	0.0158039	0.123604	1.13157	1.01593	1.07219
0	0	0	0	0	1	1	1
0	0	0	0	0	1	1	1
0	0	0	0	0	1	1	1
0.509777	0.115475	0.0303504	0.0559884	0.174962	1.1912	1.05759	1.12241
0.825638	0.203236	0.0297451	0.144936	0.261537	1.29892	1.15597	1.22536
0	0	0	0	0	1	1	1
0.316736	0.0582421	0.0264851	0.00633124	0.110153	1.11645	1.00635	1.05997
0	0	0	0	0	1	1	1
0	0	0	0	0	1	1	1
0	0	0	0	0	1	1	1
0	0	0	0	0	1	1	1
0	0	0	0	0	1	1	1
0	0	0	0	0	1	1	1
0	0	0	0	0	1	1	1
0	0	0	0	0	1	1	1
0	0	0	0	0	1	1	1
0	0	0	0	0	1	1	1
0	0	0	0	0	1	1	1
0	0	0	0	0	1	1	1
0.0467741	-0.0108946	0.0237022	-0.0573509	0.0355616	1.0362	0.944263	0.989164
0	0	0	0	0	1	1	1
0	0	0	0	0	1	1	1
0	0	0	0	0	1	1	1
0	0	0	0	0	1	1	1
0.0887199	-0.00937594	0.0316568	-0.0714233	0.0526714	1.05408	0.931068	0.990668
[truncated: 185,273 more rows]

## Sheet: Figure 6
		any_lung	any_lung	any_breast	any_breast	any_lymphoma	any_lymphoma	any_leukemia	any_leukemia	prev_lung	prev_lung	prev_breast	prev_breast	prev_lymphoma	prev_lymphoma	prev_leukemia	prev_leukemia	inc_lung	inc_lung	inc_breast	inc_breast	inc_lymphoma	inc_lymphoma	inc_leukemia	inc_leukemia
		b	var	b	var	b	var	b	var	b	var	b	var	b	var	b	var	b	var	b	var	b	var	b	var
eq1	mito_score_sum_lc	0.136343	0.0113472	0.322301	0.0301727	0.315044	0.0616978	0.230288	0.0274483	0.383353	0.221671	0.459791	0.0445729	0.476435	0.297964	1.39351	0.315437	0.12751	0.0119074	0.119568	0.0954034	0.217967	0.0850283	0.166573	0.0354807
eq1	age1	0.00894003	0.00260769	0.0170161	0.00167174	0.21439	0.0220111	-0.128513	0.00691082	0.553728	0.136161	-0.0657968	0.00419241	0.299293	0.0326849	-1.00377	0.133015	0.000225487	0.00264537	0.0797705	0.00278611	0.18342	0.0336793	-0.118006	0.00840356
eq1	age2	0.0151151	0.0219799	-0.043666	0.0175034	-0.333	0.14246	0.428738	0.0871821	-1.18241	0.893444	0.183866	0.0403727	-0.391926	0.340216	3.49327	2.52325	0.038509	0.0225818	-0.254613	0.0319169	-0.312086	0.215102	0.410499	0.103834
eq1	age3	-0.0696665	0.297476	-0.0252782	0.289126	0.863996	1.68156	-1.27393	1.35522	3.85408	10.6692	-0.887779	0.616605	1.04687	5.48023	-11.5497	46.5097	-0.169803	0.307928	0.86983	0.578048	0.883071	2.45985	-1.26157	1.58533
eq1	age4	0.164517	0.905772	0.460655	1.26878	-0.524856	4.35255	1.28492	4.66038	-6.15028	27.1161	1.72664	2.45379	-2.03321	21.1131	14.3832	191.75	0.400957	0.948126	-0.984554	2.7887	-0.579571	5.92918	1.41703	5.24165
eq1	sex	-0.00728356	0.00470118			0.197817	0.0211873	-0.169119	0.02691	-0.203628	0.119106			-0.169853	0.118404	1.61246	0.719299	0.00797636	0.00493811			0.27096	0.0254995	-0.208629	0.0295375
eq1	smk	0.152094	0.00234301	0.0819123	0.00454023	0.0379937	0.0114422	0.138787	0.0141737	0.188307	0.0797362	-0.0183844	0.00956451	0.017607	0.0643904	0.704658	0.227849	0.146023	0.00245542	0.206234	0.00859477	0.0473328	0.0142883	0.0890269	0.0165763
eq1	alc	-0.0466953	0.00593046	-0.127448	0.00737545	0.00662462	0.0328203	-0.0722057	0.0335975	-0.766796	0.240037	-0.257632	0.0114641	0.830504	0.372714	-1.10797	0.235083	-0.0376865	0.00606903	0.0824922	0.0218985	-0.0624869	0.036319	-0.0696482	0.0380563
eq1	bmi	0.00430349	5.96447e-05	0.0187415	8.65942e-05	-0.0137534	0.000232428	0.0204427	0.000207878	-0.0504777	0.00159246	0.0311446	0.000138868	-0.0429459	0.00179603	-0.0213416	0.00600455	0.00665917	6.37402e-05	0.00181415	0.000227629	-0.00681126	0.00026235	0.0255666	0.00023412
eq1	wbc	0.0243786	0.000238029	-0.0164881	0.000832625	-0.0166792	0.000471509	0.00134511	5.20698e-05	0.000852487	0.00626546	-0.0115246	0.00189718	0.0127372	0.000847644	0.0286568	7.47843e-05	0.0254155	0.000249524	-0.0132283	0.00154059	-0.0432271	0.000857146	-0.045181	0.00078569
eq1	hap	-0.0531432	0.000349678	-0.03931	0.000587512	-0.00863195	0.00159058	-0.0187073	0.002009	-0.0610877	0.00615242	-0.0107202	0.00106001	0.134751	0.0116306	0.194624	0.019376	-0.0543563	0.000375056	-0.0731584	0.00135427	-0.0397393	0.00196116	-0.0349591	0.00210985

## Sheet: Figure 7a
Disease classification	Disease	Phecode	beta	SE	chisq	OR	P-value	n.cases	mean.var.cases	n.controls	mean.var.controls	case.ctrl_ratio	firth_correct
Neoplasms	Myeloproliferative disease	200	1.41651	0	Inf	4.12271	0	764	0.133684	190545	-0.00115382	0.00400955	TRUE
Neoplasms	Leukemia	204	1.10308	0	Inf	3.01343	0	1310	0.0873201	190545	-0.00115382	0.00687502	TRUE
Neoplasms	Lymphoid leukemia, chronic	204.12	1.52038	0	Inf	4.57394	0	396	0.158146	190545	-0.00115382	0.00207825	TRUE
Neoplasms	Lymphoid leukemia	204.1	1.43821	0	Inf	4.21316	0	446	0.140281	190545	-0.00115382	0.00234065	TRUE
Neoplasms	Myeloid leukemia	204.2	1.39907	0.168718	68.7633	4.05145	1.11022e-16	318	0.127684	190545	-0.00115382	0.0016689	TRUE
Neoplasms	Myeloid leukemia, acute	204.21	1.4708	0.190006	59.9197	4.35269	9.88098e-15	226	0.144151	190545	-0.00115382	0.00118607	TRUE
Infectious diseases	Septicemia	38	0.447584	0.0583366	58.8663	1.56453	1.68754e-14	4979	0.0250975	181753	-0.000736701	0.0273943	TRUE
Injuries & poisonings	Sepsis and SIRS	994	0.483254	0.064673	55.8347	1.62134	7.88258e-14	3898	0.0279676	189968	-0.000573873	0.0205192	TRUE
Injuries & poisonings	Sepsis	994.2	0.483254	0.064673	55.8347	1.62134	7.88258e-14	3898	0.0279676	189968	-0.000573873	0.0205192	TRUE
Hematopoietic	Decreased white blood cell count	288.1	0.557327	0.0812652	47.034	1.746	6.97675e-12	2478	0.031358	187938	-0.000617769	0.0131852	TRUE
Hematopoietic	Neutropenia	288.11	0.557327	0.0812652	47.034	1.746	6.97675e-12	2478	0.031358	187938	-0.000617769	0.0131852	TRUE
Neoplasms	Cancer of other lymphoid, histiocytic tissue	202	0.644494	0.0943022	46.7083	1.90502	8.23785e-12	1685	0.0383057	190545	-0.00115382	0.00884306	TRUE
Neoplasms	Monocytic leukemia	204.3	2.14893	0.342229	39.4286	8.57569	3.40282e-10	37	0.35602	190545	-0.00115382	0.00019418	TRUE
Neoplasms	Polycythemia vera	200.1	1.21741	0.205936	34.9468	3.37842	3.3883e-09	238	0.0992974	187951	-0.00116325	0.00126629	TRUE
Neoplasms	Cancer of bronchus; lung	165.1	0.512295	0.088176	33.7551	1.66912	6.25061e-09	1933	0.0320356	191634	-0.000312983	0.0100869	TRUE
Hematopoietic	Other anemias	285	0.25978	0.04503	33.2818	1.29664	7.97256e-09	9995	0.0122098	177885	-0.000757192	0.056188	TRUE
Neoplasms	Non-Hodgkins lymphoma	202.2	0.613579	0.108078	32.2307	1.84703	1.3691e-08	1294	0.0359779	190545	-0.00115382	0.00679105	TRUE
Digestive	Splenomegaly	579.2	1.04926	0.187169	31.4263	2.85553	2.07153e-08	337	0.0760842	177538	-0.000129779	0.00189819	TRUE
Neoplasms	Cancer within the respiratory system	165	0.443277	0.0839645	27.8714	1.5578	1.29654e-07	2214	0.0270014	191634	-0.000312983	0.0115533	TRUE
Hematopoietic	Other diseases of blood and blood-forming organs	289	0.741996	0.140968	27.7053	2.10012	1.41275e-07	712	0.0466919	187938	-0.000617769	0.00378848	TRUE
Hematopoietic	Purpura and other hemorrhagic conditions	287	0.52498	0.101675	26.6596	1.69042	2.4264e-07	1520	0.0309687	191674	-0.000303726	0.00793013	TRUE
Hematopoietic	Thrombocytopenia	287.3	0.539624	0.106382	25.7305	1.71536	3.92564e-07	1386	0.0317636	191674	-0.000303726	0.00723103	TRUE
Respiratory	Obstructive chronic bronchitis	496.21	0.404063	0.084039	23.1173	1.4979	1.52413e-06	2270	0.0237397	171212	-0.000352148	0.0132584	TRUE
Respiratory	Chronic bronchitis	496.2	0.381067	0.0814728	21.8765	1.46385	2.90774e-06	2464	0.0219869	171212	-0.000352148	0.0143915	TRUE
Hematopoietic	Aplastic anemia	284	0.835766	0.179574	21.6613	2.30658	3.25294e-06	405	0.0556182	177885	-0.000757192	0.00227675	TRUE
Endocrine/metabolic	Disorders of fluid, electrolyte, and acid-base balance	276	0.214099	0.0479581	19.9298	1.23874	8.03365e-06	8379	0.0108371	184729	-0.00048596	0.0453583	TRUE
Genitourinary	Pyelonephritis	590	0.528087	0.121922	18.7607	1.69569	1.48191e-05	1168	0.0279484	175347	-0.00026721	0.00666108	TRUE
Endocrine/metabolic	Electrolyte imbalance	276.1	0.245373	0.0567592	18.6888	1.2781	1.53883e-05	5748	0.0126826	184729	-0.00048596	0.0311159	TRUE
Hematopoietic	Primary thrombocytopenia	287.31	0.880144	0.211769	17.2737	2.41125	3.23643e-05	283	0.0598629	191674	-0.000303726	0.00147647	TRUE
Neoplasms	Malignant neoplasm, other	195.1	0.164356	0.0403557	16.5867	1.17863	4.64763e-05	13254	0.00695108	168013	-0.000847237	0.0788868	TRUE
Infectious diseases	Mycoses	117	0.909009	0.225224	16.2895	2.48186	5.43636e-05	250	0.0619722	191299	-0.000203043	0.00130685	TRUE
Neoplasms	Cancer, suspected or other	195	0.160518	0.0398116	16.2566	1.17412	5.53163e-05	13696	0.00676016	168013	-0.000847237	0.0815175	TRUE
Mental disorders	Neurological disorders	292	0.243238	0.0605707	16.1264	1.27537	5.92516e-05	4961	0.0130941	185896	-0.000280287	0.026687	TRUE
Endocrine/metabolic	Hypopotassemia	276.14	0.339627	0.087874	14.9377	1.40442	0.000111122	2256	0.017928	184729	-0.00048596	0.0122125	TRUE
Respiratory	Chronic airway obstruction	496	0.185647	0.048828	14.4557	1.204	0.000143495	8232	0.00917002	171212	-0.000352148	0.0480807	TRUE
Endocrine/metabolic	Disorders of mineral metabolism	275	0.310455	0.0819422	14.3543	1.36405	0.000151434	2686	0.0164999	191180	-0.000231817	0.0140496	TRUE
Hematopoietic	Personal history of diseases of blood and blood-forming organs	289.3	0.780312	0.211321	13.6349	2.18215	0.000222023	327	0.0464898	187938	-0.000617769	0.00173994	TRUE
Mental disorders	Alcohol-related disorders	317	0.181495	0.0495893	13.3953	1.19901	0.000252261	9286	0.00697246	175318	-0.000529648	0.0529666	TRUE
Respiratory	Hemoptysis	516.1	0.406649	0.111318	13.3447	1.50178	0.000259156	1364	0.0225815	192421	-0.000146477	0.00708862	TRUE
Infectious diseases	Bacterial infection NOS	41	0.174341	0.0486877	12.8222	1.19046	0.000342538	8715	0.00777072	181753	-0.000736701	0.0479497	TRUE
Genitourinary	Renal failure	585	0.167516	0.0470265	12.6889	1.18236	0.000367828	8868	0.00838555	181874	-0.000529635	0.048759	TRUE
Multiple	Other tests	1010	0.179669	0.0504797	12.6682	1.19682	0.000371936	8168	0.00861371	185698	-0.000378877	0.0439854	TRUE
Respiratory	Pneumonia	480	0.160755	0.0453375	12.5723	1.1744	0.000391514	9816	0.00803882	183607	-0.000413787	0.053462	TRUE
Infectious diseases	Gram positive septicemia	38.2	0.650379	0.187076	12.0864	1.91627	0.000507907	421	0.0388512	181753	-0.000736701	0.00231633	TRUE
Infectious diseases	Other infectious and parasitic diseases	136	0.798164	0.230314	12.0101	2.22146	0.000529141	252	0.0522363	193341	-5.11834e-05	0.0013034	TRUE
Neoplasms	Bone marrow or stem cell transplant	860	1.27927	0.369236	12.0037	3.59402	0.000530941	60	0.091994	193806	-2.84802e-05	0.000309588	FALSE
Symptoms	Fever of unknown origin	783	0.270095	0.078081	11.9658	1.31009	0.000541852	3196	0.0133844	190670	-0.000224348	0.0167619	TRUE
Mental disorders	Altered mental status	292.4	0.288798	0.0836469	11.9203	1.33482	0.000555257	2407	0.0163535	185896	-0.000280287	0.0129481	TRUE
Neoplasms	Myeloid leukemia, chronic	204.22	1.1622	0.338837	11.7646	3.19695	0.000603678	97	0.0837864	190545	-0.00115382	0.000509066	TRUE
Respiratory	Other diseases of respiratory system, not elsewhere classified	519	0.169028	0.0497782	11.5303	1.18415	0.000684726	7877	0.00821186	185989	-0.000347788	0.042352	FALSE
Genitourinary	Acute renal failure	585.1	0.177879	0.0524155	11.5167	1.19468	0.000689733	6680	0.00905872	181874	-0.000529635	0.0367287	FALSE
Respiratory	Abnormal sputum	516	0.355348	0.104721	11.5144	1.42668	0.000690591	1445	0.0195054	192421	-0.000146477	0.00750958	FALSE
Neurological	Myopathy	359.2	0.866865	0.255742	11.4895	2.37944	0.000699916	202	0.0561116	192040	-0.000140929	0.00105186	TRUE
Endocrine/metabolic	Nontoxic nodular goiter	241	0.482509	0.144009	11.2261	1.62013	0.00080656	853	0.0248106	181188	-9.68878e-05	0.00470782	TRUE
Respiratory	Pulmonary congestion and hypostasis	503	0.63091	0.188552	11.1963	1.87932	0.000819605	331	0.0413532	183182	-0.000241241	0.00180695	FALSE
Infectious diseases	Gram negative septicemia	38.1	0.401391	0.121949	10.8338	1.4939	0.000996624	999	0.0223182	181753	-0.000736701	0.00549647	FALSE
Mental disorders	Tobacco use disorder	318	0.147343	0.0448655	10.7853	1.15875	0.00102312	11199	0.00587525	175318	-0.000529648	0.0638782	FALSE
Endocrine/metabolic	Hypovolemia	276.5	0.234653	0.0715342	10.7603	1.26447	0.00103699	3367	0.0121023	184729	-0.00048596	0.0182267	FALSE
Genitourinary	Renal failure NOS	585.2	0.423806	0.129466	10.7158	1.52777	0.00106225	854	0.0247024	181874	-0.000529635	0.00469556	FALSE
Circulatory system	Heart failure NOS	428.2	0.211279	0.0647207	10.6568	1.23526	0.00109669	3982	0.0121435	188220	-0.000216326	0.0211561	FALSE
Respiratory	Other diseases of respiratory system, NEC	519.8	0.166332	0.0509849	10.6431	1.18097	0.00110482	7489	0.00807937	185989	-0.000347788	0.0402658	FALSE
Neurological	Muscular dystrophies and other myopathies	359	0.696184	0.213659	10.6171	2.00608	0.00112049	271	0.0420671	192040	-0.000140929	0.00141116	FALSE
Hematopoietic	Defibrination syndrome	286.6	1.63958	0.510509	10.3148	5.15302	0.00131971	30	0.152152	191674	-0.000303726	0.000156516	TRUE
Circulatory system	Other chronic ischemic heart disease, unspecified	411.8	0.14313	0.0446514	10.2753	1.15388	0.00134826	9929	0.00723131	173530	-0.000401226	0.0572178	FALSE
Endocrine/metabolic	Disorders of calcium/phosphorus metabolism	275.5	0.315366	0.0990228	10.1428	1.37076	0.00144863	1656	0.017005	191180	-0.000231817	0.00866199	FALSE
Hematopoietic	Spontaneous ecchymoses	287.1	0.895324	0.281456	10.1191	2.44813	0.00146744	126	0.0613286	191674	-0.000303726	0.000657366	FALSE
Infectious diseases	Intestinal infection due to C. difficile	8.52	0.526717	0.166382	10.0217	1.69336	0.00154704	471	0.0325465	191224	-0.000134879	0.00246308	FALSE
Circulatory system	Peripheral vascular disease, unspecified	443.9	0.283694	0.0910832	9.7012	1.32803	0.00184148	1848	0.0169666	187579	-0.000279201	0.00985185	FALSE
Endocrine/metabolic	Vitamin A deficiency	261.1	2.58873	0.836443	9.57862	13.3129	0.00196857	3	0.662923	190099	-0.000167766	1.57813e-05	TRUE
Digestive	Liver abscess and sequelae of chronic liver disease	571.8	0.418407	0.137093	9.31472	1.51954	0.0022732	810	0.0233326	185454	-0.000212983	0.00436766	FALSE
Digestive	Noninfectious gastroenteritis	558	0.152539	0.0503972	9.16108	1.16479	0.00247217	8520	0.00655864	144727	-0.000475688	0.0588695	FALSE
Respiratory	Bacterial pneumonia	480.1	0.162903	0.053874	9.14319	1.17692	0.00249645	6515	0.00822268	183607	-0.000413787	0.0354834	FALSE
Infectious diseases	Viral warts & HPV	78	0.485986	0.162297	8.96658	1.62578	0.00274963	586	0.0259018	189763	-0.000243939	0.00308806	FALSE
Neoplasms	Chemotherapy	197	0.136039	0.0455866	8.90533	1.14573	0.0028434	10441	0.00528492	168013	-0.000847237	0.062144	FALSE
Dermatologic	Other local infections of skin and subcutaneous tissue	686	0.362913	0.122014	8.84679	1.43751	0.00293605	1080	0.0194514	186193	-0.00022816	0.00580043	FALSE
Infectious diseases	Viral infection	79	0.285128	0.0961656	8.79101	1.32993	0.00302718	2086	0.013272	189763	-0.000243939	0.0109927	FALSE
Endocrine/metabolic	Other disorders of metabolism	277	0.356176	0.120845	8.68709	1.42786	0.00320472	1091	0.0194636	192276	-0.000117836	0.00567414	FALSE
Infectious diseases	Herpes zoster	53	0.575508	0.196987	8.53543	1.77803	0.003483	337	0.0347215	189763	-0.000243939	0.0017759	FALSE
Respiratory	Epistaxis or throat hemorrhage	477	0.282259	0.0974393	8.39125	1.32612	0.00377032	1729	0.0154483	181903	-0.000185997	0.00950507	FALSE
Infectious diseases	Staphylococcus infections	41.1	0.261586	0.0916122	8.15308	1.29899	0.0042988	2123	0.0126314	181753	-0.000736701	0.0116807	FALSE
Infectious diseases	E. coli	41.4	0.234642	0.0823831	8.11215	1.26446	0.00439696	2648	0.0109811	181753	-0.000736701	0.0145692	FALSE
Symptoms	Nonspecific abnormal findings on radiological and other examination of musculoskeletal system	793	0.829251	0.29297	8.01171	2.2916	0.00464758	118	0.0576693	193748	-3.51228e-05	0.000609039	FALSE
Sense organs	Meniere's disease	386.1	0.495225	0.175873	7.92881	1.64087	0.00486537	457	0.0282478	188499	-5.98356e-05	0.00242442	FALSE
Endocrine/metabolic	Hyposmolality and/or hyponatremia	276.12	0.222512	0.0790539	7.92247	1.24921	0.00488247	2715	0.0116006	184729	-0.00048596	0.0146972	FALSE
Hematopoietic	Iron deficiency anemias, unspecified or not due to blood loss	280.1	0.150864	0.0536652	7.90283	1.16284	0.00493575	7193	0.00595969	177885	-0.000757192	0.0404362	FALSE
Endocrine/metabolic	Nontoxic uninodular goiter	241.1	0.546252	0.194332	7.90125	1.72677	0.00494007	399	0.028793	181188	-9.68878e-05	0.00220213	FALSE
Symptoms	Gangrene	791	0.454999	0.161945	7.89384	1.57617	0.00496034	548	0.0267708	193318	-7.58874e-05	0.00283471	FALSE
Circulatory system	Peripheral vascular disease	443	0.211015	0.0760175	7.70546	1.23493	0.00550541	3031	0.0110646	187579	-0.000279201	0.0161585	FALSE
Endocrine/metabolic	Disorders involving the immune mechanism	279	0.641987	0.232946	7.59527	1.90025	0.00585217	243	0.0379761	193457	-2.97805e-05	0.00125609	FALSE
Circulatory system	Polyarteritis nodosa and allied conditions	446	0.396516	0.145116	7.46603	1.48664	0.0062874	703	0.0225196	187579	-0.000279201	0.00374775	FALSE
Neoplasms	Secondary malignant neoplasm	198	0.140289	0.0513913	7.4519	1.15061	0.00633695	7716	0.00560434	168013	-0.000847237	0.045925	FALSE
Genitourinary	Other disorders of the kidney and ureters	586	0.208323	0.0763329	7.44822	1.23161	0.00634992	3093	0.0103205	181874	-0.000529635	0.0170063	FALSE
Digestive	Other symptoms involving abdomen and pelvis	579	0.338178	0.123922	7.44716	1.40239	0.00635367	1108	0.0171597	177538	-0.000129779	0.00624092	FALSE
Congenital anomalies	Congenital anomalies of abdominal wall; diaphram	756.1	1.66383	0.61053	7.42681	5.27948	0.00642593	12	0.181668	193275	-2.61108e-05	6.20877e-05	FALSE
Hematopoietic	Disorders of iron metabolism	275.1	0.460344	0.170601	7.28114	1.58462	0.00696822	520	0.0255704	191180	-0.000231817	0.00271995	FALSE
Infectious diseases	Candidiasis	112	0.242965	0.0910794	7.11618	1.27502	0.00763915	2112	0.0124615	191299	-0.000203043	0.0110403	FALSE
Hematopoietic	Iron deficiency anemias	280	0.140066	0.0530416	6.9732	1.15035	0.00827396	7460	0.00541337	177885	-0.000757192	0.0419372	FALSE
Respiratory	Respiratory failure, insufficiency, arrest	509	0.260723	0.0987547	6.97014	1.29787	0.0082881	1720	0.0140846	183182	-0.000241241	0.00938957	FALSE
Infectious diseases	Bacterial enteritis	8.5	0.265738	0.100661	6.96924	1.30439	0.00829225	1725	0.0137807	191224	-0.000134879	0.00902083	FALSE
Digestive	Portal hypertension	571.81	0.488171	0.185076	6.95735	1.62933	0.00834756	427	0.0275144	185454	-0.000212983	0.00230246	FALSE
Genitourinary	Other specified benign mammary dysplasias	610.8	0.544505	0.206998	6.91943	1.72376	0.00852643	371	0.0278437	103449	-7.3249e-05	0.00358631	FALSE
Circulatory system	Primary pulmonary hypertension	415.21	0.57817	0.221479	6.81469	1.78277	0.00904112	245	0.0379166	187901	-0.000143048	0.00130388	FALSE
Sense organs	Amblyopia	368.1	-0.628522	0.241591	6.7683	0.533379	0.00927911	554	-0.0252494	190807	-8.58937e-05	0.00290346	FALSE
Respiratory	Other dyspnea	512.9	0.402203	0.157966	6.48285	1.49512	0.010892	631	0.0217771	186200	-8.66154e-05	0.00338883	FALSE
Hematopoietic	Polycythemia, secondary	289.8	0.595562	0.234057	6.47454	1.81405	0.010943	241	0.0345405	187489	-0.000892217	0.00128541	FALSE
Neoplasms	Large cell lymphoma	202.24	0.448797	0.176521	6.46404	1.56643	0.0110079	460	0.0247062	190545	-0.00115382	0.00241413	FALSE
Hematopoietic	Diseases of white blood cells	288	0.397726	0.157491	6.3776	1.48844	0.0115569	648	0.0205738	187938	-0.000617769	0.00344795	FALSE
Sense organs	Conjunctivitis, infectious	369.5	0.592737	0.235278	6.34687	1.80893	0.0117589	233	0.035504	187238	-0.000140706	0.00124441	FALSE
Endocrine/metabolic	Immunity deficiency	279.1	0.651236	0.258756	6.33425	1.91791	0.0118428	196	0.0384064	193457	-2.97805e-05	0.00101315	FALSE
Digestive	Blood in stool	578.2	0.245792	0.0977685	6.32029	1.27863	0.0119364	1814	0.0132631	177538	-0.000129779	0.0102175	FALSE
Musculoskeletal	Intervertebral disc disorder with myelopathy	722.7	-0.960069	0.38272	6.29278	0.382866	0.0121231	296	-0.0321193	186947	6.57763e-05	0.00158334	FALSE
Mental disorders	Delirium due to conditions classified elsewhere	290.2	0.23245	0.0927543	6.28046	1.26169	0.0122077	1782	0.0142899	185896	-0.000280287	0.00958601	FALSE
Neurological	Tics and choreas	333.3	1.20141	0.480092	6.2623	3.32481	0.0123334	33	0.0948018	183225	-4.78585e-05	0.000180106	FALSE
Respiratory	Pulmonary insufficiency or respiratory failure following trauma and surgery	509.3	2.16265	0.86833	6.20301	8.69415	0.0127533	3	0.424122	183182	-0.000241241	1.63772e-05	FALSE
Circulatory system	Tachycardia NOS	427.7	0.232744	0.0940665	6.1219	1.26206	0.0133518	2078	0.0111497	173819	-0.000389137	0.011955	FALSE
Injuries & poisonings	Toxic effect of venom	913	0.904493	0.366004	6.10716	2.47068	0.0134635	77	0.0602079	193789	-2.3923e-05	0.000397339	FALSE
Hematopoietic	Sideroblastic anemia	285.3	1.40327	0.574632	5.96351	4.06847	0.014605	17	0.135431	177885	-0.000757192	9.55674e-05	FALSE
Mental disorders	Mood disorders	296	0.327939	0.135327	5.87243	1.3881	0.0153798	1020	0.0152244	161149	-0.000328733	0.00632955	FALSE
Digestive	Periodontitis (acute or chronic)	523.3	0.371294	0.153544	5.84748	1.44961	0.0155994	811	0.0162965	187374	3.34335e-05	0.00432824	FALSE
Sense organs	Presbyopia	367.4	1.04533	0.432942	5.82973	2.84434	0.0157575	46	0.078762	193820	-1.86929e-05	0.000237334	FALSE
Circulatory system	Myocardial infarction	411.2	0.124107	0.0516597	5.7715	1.13214	0.0162881	7340	0.00639497	173530	-0.000401226	0.0422982	FALSE
Sense organs	Mastoiditis & related conditions	381.3	-3.58517	1.49885	5.72145	0.0277319	0.0167589	90	-0.059408	191708	-6.0617e-05	0.000469464	FALSE
Respiratory	Respiratory complications	519.2	0.625255	0.262021	5.69435	1.86872	0.0170197	180	0.038029	185989	-0.000347788	0.000967799	FALSE
Circulatory system	Ischemic Heart Disease	411	0.0814499	0.034146	5.68985	1.08486	0.0170633	19611	0.00377153	173530	-0.000401226	0.113012	FALSE
Injuries & poisonings	Poisoning by agents primarily affecting skin & mucous membrane, ophthalmological, otorhinolaryngological, & dental drugs	976	1.21992	0.512881	5.65756	3.38692	0.0173803	32	0.0884909	172947	-0.000257179	0.000185028	FALSE
Endocrine/metabolic	Hyperpotassemia	276.13	0.280197	0.11793	5.64521	1.32339	0.0175032	1141	0.015329	184729	-0.00048596	0.00617662	FALSE
Sense organs	Blindness and low vision	367.9	0.38491	0.16207	5.64047	1.46948	0.0175505	579	0.021448	190373	-5.87923e-05	0.0030414	FALSE
Sense organs	Lagophthalmos	374.2	1.12413	0.474476	5.61316	3.07755	0.0178261	37	0.0854933	187238	-0.000140706	0.000197609	FALSE
Genitourinary	Other symptoms/disorders or the urinary system	599	0.0980273	0.0417689	5.50792	1.10299	0.0189305	12434	0.00433735	176884	-0.000271935	0.0702947	FALSE
Infectious diseases	Candidiasis of skin and nails	112.3	1.14448	0.488123	5.4974	3.14081	0.0190447	33	0.0890716	191299	-0.000203043	0.000172505	FALSE
Digestive	Gingival and periodontal diseases	523	0.301293	0.128827	5.46973	1.3516	0.0193486	1166	0.0133351	187374	3.34335e-05	0.00622285	FALSE
Respiratory	Pneumococcal pneumonia	480.11	0.133679	0.0572004	5.46167	1.14303	0.0194381	5856	0.00664813	183607	-0.000413787	0.0318942	FALSE
Digestive	Gastric ulcer	531.2	0.186597	0.0799357	5.44912	1.20514	0.0195782	2885	0.00933623	189007	-0.000182537	0.015264	FALSE
Musculoskeletal	Other disorders of cervical region	723	-0.726232	0.31172	5.42777	0.483728	0.019819	385	-0.0258397	186947	6.57763e-05	0.00205941	FALSE
Infectious diseases	Intestinal infection	8	0.195005	0.0840738	5.37987	1.21532	0.0203704	2642	0.00976233	191224	-0.000134879	0.0138163	FALSE
Digestive	Dental abrasion, erosion and attrition	521.2	1.85903	0.8041	5.34507	6.41751	0.020781	5	0.242078	187374	3.34335e-05	2.66846e-05	FALSE
Circulatory system	Cerebral atherosclerosis	433.12	0.507206	0.219631	5.33313	1.66065	0.0209237	265	0.0313768	185512	-0.000105207	0.00142848	FALSE
Neurological	Coma	348.7	0.48997	0.212672	5.30785	1.63227	0.0212295	307	0.0294331	183225	-4.78585e-05	0.00167554	FALSE
Digestive	Chronic periodontitis	523.32	0.376239	0.164313	5.24305	1.4568	0.0220346	717	0.0161206	187374	3.34335e-05	0.00382657	FALSE
Infectious diseases	Herpes zoster with nervous system complications	53.1	0.760182	0.333366	5.19987	2.13866	0.0225886	94	0.052764	189763	-0.000243939	0.000495355	FALSE
Genitourinary	Proliferative glomerulonephritis	580.11	1.05698	0.46359	5.19838	2.87768	0.0226079	43	0.0747568	181874	-0.000529635	0.000236427	FALSE
Circulatory system	Occlusion and stenosis of precerebral arteries	433.1	0.261365	0.114717	5.19092	1.2987	0.0227052	1171	0.0154112	185512	-0.000105207	0.00631226	FALSE
Digestive	Ulcerative colitis (chronic)	555.21	-0.693751	0.304557	5.18883	0.499698	0.0227325	425	-0.0235195	144727	-0.000475688	0.00293656	FALSE
Circulatory system	Supraventricular premature beats	427.61	0.714578	0.316082	5.11093	2.04332	0.0237756	109	0.0479142	173819	-0.000389137	0.000627089	FALSE
Neoplasms	Cancer of other female genital organs (excluding uterus and ovary)	184.2	0.653697	0.289268	5.10685	1.92263	0.0238316	165	0.0362877	95244	-9.91423e-05	0.00173239	FALSE
Dermatologic	Degenerative skin conditions and other dermatoses	702	0.149865	0.0663413	5.10308	1.16168	0.0238834	4290	0.00730652	186675	-0.000244671	0.0229811	FALSE
Digestive	Peptic ulcer (excl. esophageal)	531	0.14224	0.0630033	5.09702	1.15285	0.023967	4859	0.00710039	189007	-0.000182537	0.025708	FALSE
Injuries & poisonings	Hemorrhage or hematoma complicating a procedure	850	0.165062	0.0734024	5.05679	1.17947	0.0245296	3625	0.00771764	181703	-0.000307273	0.0199501	FALSE
Digestive	Duodenal ulcer	531.3	0.22094	0.0989606	4.98454	1.24725	0.0255748	1799	0.0115425	189007	-0.000182537	0.00951817	FALSE
Circulatory system	Congestive heart failure; nonhypertensive	428	0.133114	0.0596268	4.98385	1.14238	0.025585	5050	0.00734079	188220	-0.000216326	0.0268303	FALSE
Neoplasms	Secondary malignancy of bone	198.6	0.206505	0.0935111	4.87679	1.22937	0.0272202	2052	0.00939019	168013	-0.000847237	0.0122133	FALSE
Genitourinary	Nephritis; nephrosis; renal sclerosis	580	0.299581	0.135825	4.86483	1.34929	0.0274095	890	0.0155071	181874	-0.000529635	0.0048935	FALSE
Hematopoietic	Non-autoimmune hemolytic anemias	283.2	1.43723	0.651748	4.86287	4.20901	0.0274407	15	0.121491	177885	-0.000757192	8.43241e-05	FALSE
Respiratory	Respiratory arrest	509.5	0.769857	0.350519	4.82388	2.15946	0.0280681	89	0.0506031	183182	-0.000241241	0.000485856	FALSE
Neurological	Myoclonus	333.2	0.771456	0.351622	4.81359	2.16291	0.0282361	89	0.0511853	183225	-4.78585e-05	0.000485742	FALSE
Respiratory	Bronchiectasis	496.3	0.209909	0.0958709	4.7939	1.23357	0.0285607	1892	0.0101538	171212	-0.000352148	0.0110506	FALSE
Infectious diseases	Postoperative infection	80	0.181661	0.0831193	4.77659	1.19921	0.0288492	2813	0.00862287	190317	-0.000194123	0.0147806	FALSE
Circulatory system	Chronic pulmonary heart disease	415.2	0.415393	0.191499	4.7053	1.51497	0.0300697	374	0.0257952	187901	-0.000143048	0.00199041	FALSE
Dermatologic	Hyperhidrosis	705.8	0.393858	0.182268	4.66937	1.48269	0.0307051	479	0.0212224	188484	-8.59553e-05	0.00254133	FALSE
Neurological	Cerebral edema and compression of brain	348.2	0.503275	0.233589	4.642	1.65413	0.0311987	268	0.0279193	183225	-4.78585e-05	0.00146268	FALSE
Endocrine/metabolic	Other nutritional deficiency	263	1.39491	0.648938	4.62044	4.03459	0.0315932	14	0.126244	190099	-0.000167766	7.36458e-05	FALSE
Musculoskeletal	Panniculitis	729.3	1.02032	0.4754	4.60632	2.77408	0.0318543	44	0.0676283	180018	-0.000155714	0.00024442	FALSE
Genitourinary	Hydronephrosis	595	0.208871	0.0974003	4.59869	1.23229	0.0319963	1897	0.0108617	188386	-7.23391e-05	0.0100698	FALSE
Circulatory system	Carditis	420	0.214398	0.100446	4.55592	1.23912	0.0328052	1736	0.0113235	191178	-0.000150868	0.00908054	FALSE
Endocrine/metabolic	Nontoxic multinodular goiter	241.2	0.393406	0.184716	4.53601	1.48202	0.0331889	481	0.0200647	181188	-9.68878e-05	0.0026547	FALSE
Circulatory system	Cardiac dysrhythmias	427	0.0780645	0.0366899	4.52704	1.08119	0.0333633	16525	0.00343716	173819	-0.000389137	0.0950702	FALSE
Congenital anomalies	Congenital anomalies of muscle, tendon, fascia, and connective tissue	756.3	0.965542	0.454713	4.50887	2.62621	0.0337195	56	0.0572772	193275	-2.61108e-05	0.000289743	FALSE
Neoplasms	Benign neoplasm of colon	208	0.0788418	0.0371483	4.50438	1.08203	0.0338081	16509	0.00337414	175538	-0.00031092	0.094048	FALSE
Pregnancy complications	Hemorrhage during pregnancy; childbirth and postpartum	635	-0.42702	0.201535	4.48948	0.652451	0.034104	1132	-0.00852136	102965	7.82637e-05	0.010994	FALSE
Dermatologic	Keloid scar	701.4	0.65948	0.312436	4.45534	1.93379	0.0347924	147	0.0352532	190626	-0.000113405	0.000771143	FALSE
Sense organs	Chorioretinal inflammations, scars, and other disorders of choroid	363	-0.960991	0.456661	4.42845	0.382513	0.0353445	199	-0.0335047	183166	4.88583e-05	0.00108645	FALSE
Mental disorders	Bipolar	296.1	0.329493	0.156826	4.41422	1.39026	0.0356406	765	0.015185	161149	-0.000328733	0.00474716	FALSE
Endocrine/metabolic	Acidosis	276.41	0.239462	0.114174	4.39889	1.27057	0.0359624	1307	0.0121514	184729	-0.00048596	0.00707523	FALSE
Mental disorders	Alcoholism	317.1	0.121248	0.0580108	4.36848	1.1289	0.0366097	6737	0.00380671	175318	-0.000529648	0.0384273	FALSE
Genitourinary	Disorders resulting from impaired renal function	588	0.846647	0.406364	4.34084	2.33181	0.0372085	64	0.0558859	181874	-0.000529635	0.000351892	FALSE
Neurological	Spinocerebellar disease	334.1	0.688593	0.331206	4.32245	1.99091	0.0376127	111	0.0428701	183225	-4.78585e-05	0.000605813	FALSE
Respiratory	Other diseases of lung	510	0.260701	0.125414	4.3211	1.29784	0.0376426	1062	0.0142296	192777	-7.45049e-05	0.00550896	FALSE
Pregnancy complications	Early or threatened labor; hemorrhage in early pregnancy	636	-0.39147	0.188558	4.31028	0.676062	0.0378827	1303	-0.00853778	102965	7.82637e-05	0.0126548	FALSE
Pregnancy complications	Normal delivery	650	0.330553	0.159423	4.29914	1.39174	0.0381316	1119	0.0101511	192747	-5.89326e-05	0.00580554	FALSE
Injuries & poisonings	Open wound of ear	870.2	0.658046	0.318102	4.27937	1.93102	0.0385776	121	0.0410418	187971	-4.32091e-05	0.000643716	FALSE
Genitourinary	Other disorders of prostate	602	0.27387	0.132988	4.24099	1.31504	0.0394592	865	0.0162858	72780	-0.000570166	0.0118851	FALSE
Respiratory	Other upper respiratory disease	479	0.184506	0.0898636	4.21554	1.20262	0.0400553	2473	0.00858747	181903	-0.000185997	0.0135952	FALSE
Respiratory	Acute upper respiratory infections of multiple or unspecified sites	465	0.219136	0.107939	4.12167	1.245	0.0423373	1662	0.0104024	192080	-9.32675e-05	0.00865264	FALSE
Endocrine/metabolic	Acid-base balance disorder	276.4	0.218723	0.108081	4.09536	1.24449	0.0430012	1487	0.0109193	184729	-0.00048596	0.00804963	FALSE
Sense organs	Infection of the eye	369	0.355112	0.175963	4.07276	1.42634	0.0435799	517	0.0188997	187238	-0.000140706	0.00276119	FALSE
Circulatory system	Pericarditis	420.2	0.250017	0.12393	4.06996	1.28405	0.0436524	1119	0.0131254	191178	-0.000150868	0.00585318	FALSE
Dermatologic	Chronic ulcer of skin	707	0.236856	0.118475	3.99685	1.26726	0.0455853	1174	0.0132462	192692	-8.07043e-05	0.00609262	FALSE
Respiratory	Extrinsic allergic alveolitis	500.1	-2.64515	1.32562	3.98162	0.0709947	0.0459992	67	-0.0575317	183182	-0.000241241	0.000365756	FALSE
Symptoms	Flatulence	561.2	-0.278378	0.139744	3.96826	0.757011	0.0463657	1423	-0.011173	192443	8.26174e-05	0.0073944	FALSE
Circulatory system	Hypotension NOS	458.9	0.138428	0.0695834	3.95764	1.14847	0.0466591	3981	0.00642734	175608	-0.000261873	0.0226698	FALSE
Sense organs	Traumatic cataract	366.3	-3.88533	1.95802	3.93751	0.0205411	0.0472207	59	-0.0636114	173444	-0.000102981	0.000340167	FALSE
Digestive	Other diseases of the teeth and supporting structures	525	-0.24622	0.124244	3.92731	0.78175	0.047508	1780	-0.0103333	187374	3.34335e-05	0.00949972	FALSE
Hematopoietic	Acute posthemorrhagic anemia	285.1	0.599054	0.302392	3.92458	1.8204	0.0475852	157	0.0319242	177885	-0.000757192	0.000882593	FALSE
Respiratory	Chronic sinusitis	475	0.216787	0.109589	3.91321	1.24208	0.0479081	1650	0.00974759	181903	-0.000185997	0.00907077	FALSE
Digestive	Disturbance of salivary secretion	527.7	0.811326	0.411249	3.89207	2.25089	0.0485146	63	0.0549476	190034	-5.4311e-05	0.00033152	FALSE
Musculoskeletal	Laxity of ligament or hypermobility syndrome	728.2	0.761582	0.390302	3.80743	2.14166	0.0510258	93	0.0401804	180018	-0.000155714	0.000516615	FALSE
Symptoms	Abnormal posture	781.2	-175.949	90.2302	3.80251	3.85745e-77	0.051176	3	-0.0786336	192181	2.20193e-05	1.56103e-05	FALSE
Digestive	Atrophic gastritis	535.2	0.412746	0.2125	3.77264	1.51096	0.0520973	312	0.0246725	172557	-0.000144088	0.0018081	FALSE
Neurological	Other headache syndromes	339	0.122773	0.063443	3.74488	1.13063	0.0529696	5459	0.00536881	186301	-0.000162519	0.029302	FALSE
Multiple	Symptoms concerning nutrition, metabolism, and development	1002	0.120947	0.0626218	3.73026	1.12857	0.0534351	5067	0.00574326	188799	-0.000154138	0.0268381	FALSE
Endocrine/metabolic	Hyperparathyroidism	252.1	0.294959	0.153472	3.69372	1.34307	0.0546178	723	0.0150321	190606	-6.32024e-05	0.00379316	FALSE
Genitourinary	Urinary tract infection	591	0.0895451	0.0466773	3.6802	1.09368	0.0550621	9546	0.00410441	175347	-0.00026721	0.0544406	FALSE
Infectious diseases	Infection/inflammation of internal prosthetic device; implant; and graft	81	0.273867	0.142787	3.67879	1.31504	0.055109	873	0.0136106	190317	-0.000194123	0.00458708	FALSE
Circulatory system	Other disorders of circulatory system	459	0.0765205	0.0399534	3.66817	1.07952	0.0554611	13579	0.00332721	175608	-0.000261873	0.0773256	FALSE
Neurological	Other conditions of brain	348	0.320394	0.167383	3.66393	1.37767	0.0556022	599	0.0168061	183225	-4.78585e-05	0.0032692	FALSE
Digestive	Other disorders of gallbladder	575.7	0.254711	0.133474	3.64166	1.29009	0.0563508	1027	0.0123993	182236	-6.01929e-05	0.00563555	FALSE
Musculoskeletal	Contracture of tendon (sheath)	727.7	0.761271	0.399196	3.63669	2.141	0.0565191	74	0.0469265	180018	-0.000155714	0.00041107	FALSE
Circulatory system	Abdominal aortic aneurysm	442.11	0.26509	0.139076	3.63315	1.30355	0.0566396	724	0.0179653	187579	-0.000279201	0.00385971	FALSE
Dermatologic	Congenital anomalies of skin	691	0.75709	0.397648	3.6249	2.13206	0.056921	73	0.048529	188833	1.4752e-05	0.000386585	FALSE
Mental disorders	Impulse control disorder	312.3	1.9736	1.04101	3.59424	7.19656	0.0579803	3	0.249502	193229	-5.94863e-06	1.55256e-05	FALSE
Musculoskeletal	Pyogenic arthritis	711.1	0.990308	0.523033	3.58493	2.69206	0.0583057	36	0.0655455	169884	-8.24104e-05	0.000211909	FALSE
Injuries & poisonings	Adverse effects of sedatives or other central nervous system depressants and anesthetics	967	0.408752	0.21641	3.5675	1.50494	0.0589211	362	0.0199249	172947	-0.000257179	0.00209313	FALSE
Neurological	Abnormal reflex	350.5	1.50753	0.798313	3.56602	4.51555	0.0589734	10	0.126755	190010	-6.33227e-05	5.26288e-05	FALSE
Digestive	Chronic liver disease and cirrhosis	571	0.153404	0.081355	3.55555	1.1658	0.0593466	3047	0.00709032	185454	-0.000212983	0.01643	FALSE
Respiratory	Bronchitis	497	0.359554	0.190747	3.55315	1.43269	0.0594325	452	0.0178566	171212	-0.000352148	0.00264	FALSE
Circulatory system	Phlebitis and thrombophlebitis of lower extremities	451.2	-0.185129	0.0984071	3.53912	0.830997	0.0599372	2520	-0.00829729	172582	-3.90663e-05	0.0146018	FALSE
Mental disorders	Aphasia/speech disturbance	292.1	0.20115	0.107171	3.52279	1.22281	0.0605306	1539	0.0102653	185896	-0.000280287	0.00827882	FALSE
Digestive	Constipation	563	0.0857321	0.0457155	3.5169	1.08951	0.0607459	10132	0.00392853	183734	-0.000216639	0.0551449	FALSE
Endocrine/metabolic	Fluid overload	276.6	0.255055	0.137043	3.4638	1.29053	0.0627259	849	0.0140434	184729	-0.00048596	0.00459592	FALSE
Respiratory	Pleurisy; pleural effusion	507	0.104835	0.0565439	3.43745	1.11053	0.0637339	6038	0.00529884	183182	-0.000241241	0.0329618	FALSE
Pregnancy complications	Hemorrhage in early pregnancy	636.3	-0.60048	0.325694	3.3992	0.548548	0.0652281	491	-0.0141212	102965	7.82637e-05	0.00476861	FALSE
Sense organs	Subjective visual disturbances	368.9	0.320436	0.174145	3.38578	1.37773	0.0657609	564	0.0165408	190807	-8.58937e-05	0.00295587	FALSE
Hematopoietic	Eosinophilia	288.3	0.770403	0.419027	3.38028	2.16064	0.0659808	68	0.0469669	187938	-0.000617769	0.000361821	FALSE
Musculoskeletal	Other unspecified back disorders	724.9	-0.506588	0.278277	3.31402	0.602548	0.0686911	399	-0.0202888	186947	6.57763e-05	0.00213429	FALSE
Neurological	Other degenerative diseases of the basal ganglia	333.8	0.67704	0.372843	3.29744	1.96804	0.0693881	76	0.0471877	183225	-4.78585e-05	0.000414791	FALSE
Dermatologic	Actinic keratosis	702.1	0.158791	0.0874563	3.29663	1.17209	0.0694221	2333	0.00816908	189576	-0.000165342	0.0123064	FALSE
Circulatory system	Arteritis NOS	446.9	0.444771	0.245132	3.2921	1.56013	0.0696138	245	0.0248488	187579	-0.000279201	0.00130612	FALSE
Mental disorders	Hallucinations	292.6	0.386377	0.212986	3.29095	1.47164	0.0696629	329	0.0217482	185896	-0.000280287	0.00176981	FALSE
Congenital anomalies	Congenital anomalies of face and neck	749	-0.968647	0.534353	3.28605	0.379596	0.0698709	170	-0.0277741	193656	1.34479e-05	0.000877845	FALSE
Circulatory system	Circulatory disease NEC	459.9	0.0726772	0.0401537	3.276	1.07538	0.0702999	13475	0.00311571	175608	-0.000261873	0.0767334	FALSE
Circulatory system	Other specified peripheral vascular diseases	443.8	0.96059	0.531737	3.2635	2.61324	0.070838	27	0.0828057	187579	-0.000279201	0.000143939	FALSE
Musculoskeletal	Polymyalgia Rheumatica	717	0.204346	0.113664	3.2321	1.22672	0.0722081	1279	0.0106164	192587	-7.05053e-05	0.00664115	FALSE
Musculoskeletal	Villonodular synovitis	741.6	1.91868	1.06971	3.21718	6.81197	0.0728689	3	0.271047	192557	7.87984e-06	1.55798e-05	FALSE
Dermatologic	Ingrowing nail	703.1	0.357059	0.199532	3.20224	1.42912	0.0735374	425	0.0185029	190131	-0.000122983	0.0022353	FALSE
Neurological	Other demyelinating diseases of central nervous system	341	0.614251	0.344309	3.1827	1.84827	0.0744215	136	0.0305545	183225	-4.78585e-05	0.000742257	FALSE
Circulatory system	Hypertension	401	0.0441311	0.024802	3.16603	1.04512	0.0751851	53912	0.00117404	139954	-0.000452253	0.385212	FALSE
Neoplasms	Malignant neoplasm of bladder	189.21	0.188857	0.106192	3.16286	1.20787	0.075331	1444	0.0113747	190975	-9.81158e-05	0.0075612	FALSE
Symptoms	Cervical radiculitis	765	0.398729	0.224294	3.16023	1.48993	0.0754523	354	0.0188455	191907	-7.50735e-06	0.00184464	FALSE
Endocrine/metabolic	Deficiency of humoral immunity	279.11	0.562712	0.317158	3.14791	1.75543	0.0760242	139	0.0323163	193457	-2.97805e-05	0.000718506	FALSE
Symptoms	Edema	782.3	0.166337	0.0937786	3.14608	1.18097	0.0761094	2015	0.00863756	191706	-8.85633e-05	0.0105109	FALSE
Musculoskeletal	Other and unspecified disorders of back	724	-0.483107	0.272475	3.14365	0.616864	0.0762232	410	-0.0195205	186947	6.57763e-05	0.00219313	FALSE
Dermatologic	Telogen effluvium	704.12	4.86889	2.74692	3.14172	130.176	0.0763134	1	0.583656	190131	-0.000122983	5.25953e-06	FALSE
Circulatory system	Essential hypertension	401.1	0.0438628	0.0248138	3.12469	1.04484	0.0771144	53842	0.00115596	139954	-0.000452253	0.384712	FALSE
Dermatologic	Seborrheic keratosis	702.2	0.164327	0.0931552	3.11173	1.1786	0.0777303	2156	0.00806408	189576	-0.000165342	0.0113727	FALSE
Infectious diseases	Viral hepatitis A	70.1	-2.88231	1.63936	3.09125	0.0560054	0.0787145	52	-0.0555985	189763	-0.000243939	0.000274026	FALSE
Respiratory	Apnea	513.31	2.04991	1.1705	3.06708	7.76721	0.0798929	3	0.232404	193467	3.50208e-06	1.55065e-05	FALSE
Mental disorders	Personality disorders	301	0.498852	0.285837	3.04584	1.64683	0.0809441	229	0.0217849	161149	-0.000328733	0.00142105	FALSE
Sense organs	Retinal vascular changes and abnomalities	362.4	0.244642	0.140597	3.0277	1.27716	0.0818541	820	0.0137234	182380	1.52237e-05	0.00449611	FALSE
Neurological	Pain	338	-0.383334	0.220978	3.00923	0.681585	0.0827914	624	-0.0145618	193242	4.70218e-05	0.00322911	FALSE
Circulatory system	Left bundle branch block	426.32	0.170795	0.098576	3.00198	1.18625	0.0831626	1782	0.00870165	173819	-0.000389137	0.010252	FALSE
Digestive	Appendiceal conditions	540	0.199257	0.115351	2.98392	1.2205	0.0840951	1585	0.00885179	192281	-7.29666e-05	0.00824314	FALSE
Dermatologic	Carbuncle and furuncle	686.1	0.200627	0.116233	2.97936	1.22217	0.0843327	1511	0.00873347	186193	-0.00022816	0.00811524	FALSE
Genitourinary	Chronic cystitis	592.12	0.292384	0.170147	2.95298	1.33962	0.0857196	588	0.0146678	175347	-0.00026721	0.00335335	FALSE
Hematopoietic	Deficiency anemias	281.9	0.866231	0.505506	2.9364	2.37793	0.0866037	39	0.0589995	177885	-0.000757192	0.000219243	FALSE
Mental disorders	Other mental disorder	306	0.0540659	0.0315879	2.92958	1.05555	0.0869702	25526	0.00185482	161149	-0.000328733	0.1584	FALSE
Injuries & poisonings	Poisoning by primarily systemic agents	963	0.555246	0.325021	2.91843	1.74237	0.0875732	149	0.02819	172947	-0.000257179	0.000861536	FALSE
Circulatory system	Bundle branch block	426.3	0.123195	0.0723204	2.90177	1.1311	0.0884826	3539	0.00607917	173819	-0.000389137	0.0203603	FALSE
Neoplasms	Cancer of bladder	189.2	0.172355	0.101223	2.89928	1.1881	0.088619	1623	0.0103918	190975	-9.81158e-05	0.00849849	FALSE
Sense organs	Sensorineural hearing loss	389.1	0.289903	0.170308	2.89758	1.3363	0.0887128	573	0.0150766	189014	-0.000104379	0.00303152	FALSE
Dermatologic	Scar conditions and fibrosis of skin	701.2	0.196464	0.115438	2.89646	1.21709	0.0887742	1477	0.00907586	190626	-0.000113405	0.00774816	FALSE
Dermatologic	Congenital pigmentary anomalies of skin	691.3	1.28481	0.755052	2.8955	3.61398	0.0888275	12	0.108165	188833	1.4752e-05	6.35482e-05	FALSE
Injuries & poisonings	Certain early complications of trauma or procedure	958	0.359135	0.211331	2.88796	1.43209	0.0892436	362	0.0193489	193504	-3.61972e-05	0.00187076	FALSE
Neoplasms	Cancer of oropharynx	149.1	0.487641	0.287023	2.88647	1.62847	0.0893263	187	0.0260751	192528	3.71005e-05	0.000971287	FALSE
Circulatory system	Arterial embolism and thrombosis	444	0.276418	0.163264	2.86648	1.3184	0.0904423	585	0.0158476	187579	-0.000279201	0.00311869	FALSE
Digestive	Personal history of diseases of digestive system	564.9	0.0711028	0.0420143	2.86404	1.07369	0.0905795	13024	0.00254898	144727	-0.000475688	0.0899901	FALSE
Infectious diseases	Dermatophytosis of nail	110.11	0.654809	0.387116	2.86119	1.92478	0.0907401	78	0.0421235	191299	-0.000203043	0.000407739	FALSE
Congenital anomalies	Congenital anomalies of upper limb, including shoulder girdle	755.4	0.952217	0.564564	2.84476	2.59145	0.0916724	33	0.0614273	193275	-2.61108e-05	0.000170741	FALSE
Genitourinary	Cystitis and urethritis	592	0.16593	0.0987502	2.8234	1.18049	0.0928993	1953	0.00798983	175347	-0.00026721	0.0111379	FALSE
Digestive	Functional digestive disorders	564	0.0615755	0.0367334	2.80992	1.06351	0.093683	18173	0.00193778	144727	-0.000475688	0.125567	FALSE
Congenital anomalies	Other congenital musculoskeletal anomalies	756	0.438075	0.261478	2.80689	1.54972	0.0938603	239	0.0221451	193275	-2.61108e-05	0.00123658	FALSE
Digestive	Ulcerative colitis	555.2	-0.197894	0.11838	2.79455	0.820456	0.0945856	1916	-0.0087543	144727	-0.000475688	0.0132387	FALSE
Genitourinary	Nephrotic syndrome without mention of glomerulonephritis	580.2	0.334403	0.200056	2.79407	1.39711	0.0946138	414	0.0171474	181874	-0.000529635	0.0022763	FALSE
Respiratory	Acute laryngitis and tracheitis	465.4	0.619263	0.371292	2.78176	1.85756	0.0953436	99	0.0351749	192080	-9.32675e-05	0.00051541	FALSE
Pregnancy complications	Other conditions or status of the mother complicating pregnancy, childbirth, or the puerperium	649	-3.05335	1.83319	2.77419	0.0472005	0.0957952	61	-0.0388167	106928	1.57255e-05	0.000570477	FALSE
Musculoskeletal	Juvenile osteochondrosis	732.1	0.630847	0.379301	2.76618	1.8792	0.0962756	102	0.0333577	185317	2.91662e-05	0.000550408	FALSE
Sense organs	Retinal detachments and defects	361	0.15577	0.0936706	2.76542	1.16856	0.0963213	2192	0.00799039	183166	4.88583e-05	0.0119673	FALSE
Circulatory system	Palpitations	427.9	-0.157305	0.0950303	2.74007	0.854443	0.0978605	2891	-0.00704894	173819	-0.000389137	0.0166322	FALSE
Mental disorders	Antisocial/borderline personality disorder	301.2	0.722664	0.436941	2.73544	2.05991	0.0981446	90	0.0325648	161149	-0.000328733	0.000558489	FALSE
Pregnancy complications	Early onset of delivery	636.2	-0.643799	0.391051	2.71041	0.525293	0.0996955	337	-0.0137355	102965	7.82637e-05	0.00327296	FALSE
Neoplasms	Malignant neoplasm of renal pelvis	189.12	-1.73939	1.05942	2.69561	0.175627	0.100625	57	-0.0516171	190975	-9.81158e-05	0.000298468	FALSE
Infectious diseases	Aspergillosis	117.4	0.504821	0.307646	2.69261	1.65669	0.100815	148	0.0292697	191299	-0.000203043	0.000773658	FALSE
Neoplasms	Secondary malignancy of lymph nodes	198.1	0.115797	0.0706395	2.68722	1.12277	0.101156	4161	0.00420003	168013	-0.000847237	0.0247659	FALSE
Dermatologic	Dermatitis herpetiformis	695.21	0.794974	0.485605	2.68003	2.21438	0.101614	43	0.0562862	188833	1.4752e-05	0.000227714	FALSE
Circulatory system	Noninfectious disorders of lymphatic channels	450	-0.305199	0.186915	2.66611	0.736977	0.102506	776	-0.012998	193090	5.22372e-05	0.00401885	FALSE
Multiple	Injury, NOS	1009	0.106984	0.0655242	2.66582	1.11292	0.102525	4925	0.00506281	188941	-0.000131969	0.0260663	FALSE
Endocrine/metabolic	Vitamin deficiency	261	0.142385	0.0874022	2.65389	1.15302	0.103297	2561	0.00651114	190099	-0.000167766	0.0134719	FALSE
Endocrine/metabolic	Type 2 diabetes with neurological manifestations	250.24	0.292388	0.179648	2.64896	1.33962	0.103618	494	0.0165647	178379	3.00185e-05	0.00276938	FALSE
Sense organs	Diplopia and disorders of binocular vision	368.2	0.271568	0.167165	2.63915	1.31202	0.104259	611	0.014332	190807	-8.58937e-05	0.00320219	FALSE
Endocrine/metabolic	Polyneuropathy in diabetes	250.6	0.324419	0.199852	2.63508	1.38323	0.104527	386	0.0188332	178379	3.00185e-05	0.00216393	FALSE
Neurological	Infantile cerebral palsy	343	-1.3557	0.838907	2.61155	0.257767	0.106088	87	-0.0354778	183225	-4.78585e-05	0.000474826	FALSE
Hematopoietic	Anemia of chronic disease	285.2	0.276806	0.171344	2.60983	1.31891	0.106203	566	0.0136625	177885	-0.000757192	0.00318183	FALSE
Congenital anomalies	Chromosomal anomalies and genetic disorders	758	0.589633	0.365658	2.60024	1.80333	0.106848	112	0.0311382	193352	-3.9533e-05	0.000579254	FALSE
Endocrine/metabolic	Hyperglyceridemia	272.12	0.796499	0.495473	2.58422	2.21776	0.107934	46	0.050051	167156	-0.000228488	0.000275192	FALSE
Respiratory	Abnormal findings examination of lungs	514	0.146111	0.0909524	2.58068	1.15732	0.108175	2206	0.00771077	191635	-8.13322e-05	0.0115115	FALSE
Genitourinary	Abnormal findings on examination of urine	598	0.144391	0.089947	2.57695	1.15534	0.108431	2342	0.00737742	191524	-9.02128e-05	0.0122282	FALSE
Neurological	Inflammatory and toxic neuropathy	357	0.184488	0.114994	2.57385	1.2026	0.108643	1372	0.00934783	192040	-0.000140929	0.00714434	FALSE
Digestive	Gastroesophageal laceration-hemorrhage syndrome	530.7	-0.680043	0.423954	2.57297	0.506595	0.108703	202	-0.0245958	164541	-4.79512e-05	0.00122766	FALSE
Neoplasms	Malignant neoplasm of retroperitoneum and peritoneum	159.4	-0.794244	0.495603	2.56827	0.451923	0.109027	157	-0.0280915	181793	6.89572e-05	0.00086362	FALSE
Respiratory	Respiratory failure	509.1	0.199634	0.12465	2.56496	1.22096	0.109255	1112	0.0102361	183182	-0.000241241	0.00607047	FALSE
Hematopoietic	Other hereditary hemolytic anemias	282.9	0.701262	0.438086	2.56237	2.01629	0.109435	70	0.0384623	177885	-0.000757192	0.000393513	FALSE
Neoplasms	Secondary malignant neoplasm of liver	198.4	0.141565	0.0886393	2.5507	1.15208	0.110246	2458	0.00558351	168013	-0.000847237	0.0146298	FALSE
Endocrine/metabolic	Disorders of phosphorus metabolism	275.53	0.291896	0.183024	2.54355	1.33896	0.110745	490	0.0156938	191180	-0.000231817	0.00256303	FALSE
Dermatologic	Other hypertrophic and atrophic conditions of skin	701	0.131653	0.0825893	2.54105	1.14071	0.110921	3028	0.0059869	190626	-0.000113405	0.0158845	FALSE
Pregnancy complications	Umbilical cord complications during labor and delivery	663	-0.619392	0.389088	2.53417	0.538272	0.111405	336	-0.0152736	193530	2.65176e-05	0.00173616	FALSE
Injuries & poisonings	Open wound of genital organs	870.8	0.955411	0.602563	2.51406	2.59974	0.112835	32	0.0564662	187971	-4.32091e-05	0.000170239	FALSE
Sense organs	Degenerative and vascular disorders of ear	389.3	-0.758698	0.47858	2.51321	0.468276	0.112896	141	-0.0309261	189014	-0.000104379	0.000745976	FALSE
Circulatory system	Giant cell arteritis	446.5	0.321063	0.202804	2.50627	1.37859	0.113394	364	0.0182837	187579	-0.000279201	0.00194052	FALSE
Circulatory system	Angina pectoris	411.3	0.072405	0.0458974	2.48864	1.07509	0.114671	9877	0.00334101	173530	-0.000401226	0.0569181	FALSE
Circulatory system	Premature beats	427.6	0.228013	0.144832	2.4785	1.2561	0.115412	822	0.012065	173819	-0.000389137	0.00472906	FALSE
Symptoms	Other nonspecific findings on examination of urine	598.9	0.376036	0.238914	2.47729	1.4565	0.115501	264	0.0207216	193602	-2.82565e-05	0.00136362	FALSE
Circulatory system	Acute rheumatic heart disease	394.4	0.870854	0.553868	2.47217	2.38895	0.115878	33	0.0588739	187177	-0.000103794	0.000176304	FALSE
Endocrine/metabolic	Vitamin B-complex deficiencies	261.2	0.204972	0.130407	2.4705	1.22749	0.116001	1069	0.00976352	190099	-0.000167766	0.00562339	FALSE
Neurological	Other and unspecified disorders of the nervous system	349	-0.458292	0.292498	2.45492	0.632363	0.117157	365	-0.0177247	183225	-4.78585e-05	0.00199209	FALSE
Mental disorders	Conduct disorders	312	1.18493	0.756438	2.45381	3.27047	0.11724	12	0.101214	193229	-5.94863e-06	6.21025e-05	FALSE
Endocrine/metabolic	Other endocrine disorders	259	-1.02911	0.659179	2.43732	0.357327	0.118478	114	-0.0305523	190606	-6.32024e-05	0.000598092	FALSE
Mental disorders	Acute reaction to stress	300.8	0.676554	0.433688	2.43361	1.96709	0.118759	79	0.0351142	161149	-0.000328733	0.00049023	FALSE
Pregnancy complications	Placenta previa and abruptio placenta	635.3	-0.389009	0.249388	2.43314	0.677728	0.118795	708	-0.00772247	102965	7.82637e-05	0.00687612	FALSE
Genitourinary	Dysplasia of female genital organs	620	0.801468	0.514147	2.42995	2.22881	0.119037	50	0.0447364	100188	2.97838e-05	0.000499062	FALSE
Neoplasms	Other benign neoplasm of uterus	218.2	-0.709611	0.45534	2.42866	0.491836	0.119134	201	-0.0217322	97440	4.13263e-05	0.00206281	FALSE
Neoplasms	Malignant neoplasm of small intestine, including duodenum	159.2	-0.758724	0.487928	2.418	0.468264	0.119948	153	-0.0283624	181793	6.89572e-05	0.000841617	FALSE
Genitourinary	Cyst of kidney, acquired	586.2	0.171854	0.110765	2.40721	1.1875	0.120778	1459	0.00840432	181874	-0.000529635	0.00802204	FALSE
Genitourinary	Cystitis	592.1	0.156685	0.101085	2.40258	1.16963	0.121135	1874	0.0074946	175347	-0.00026721	0.0106874	FALSE
Neurological	Hereditary and idiopathic peripheral neuropathy	356	-0.914468	0.59044	2.39876	0.40073	0.121432	115	-0.0328462	192040	-0.000140929	0.000598834	FALSE
Injuries & poisonings	Fracture of vertebral column without mention of spinal cord injury	805	0.418037	0.27003	2.39665	1.51898	0.121595	210	0.0231257	191889	-3.58368e-06	0.00109438	FALSE
Neurological	Other peripheral nerve disorders	351	0.0829052	0.0536144	2.39111	1.08644	0.122027	7720	0.00357399	184293	-7.78214e-05	0.0418898	FALSE
Digestive	Diseases of pulp and periapical tissues	522	-0.255252	0.165188	2.38772	0.774721	0.122292	1061	-0.0104786	187374	3.34335e-05	0.00566247	FALSE
Genitourinary	Chronic renal failure [CKD]	585.3	0.114779	0.0749361	2.34608	1.12163	0.125598	3260	0.00526093	181874	-0.000529635	0.0179245	FALSE
Multiple	Crushing or internal injury to organs	1008	-0.589005	0.384937	2.34131	0.554879	0.125984	237	-0.0207783	193629	2.54324e-05	0.00122399	FALSE
Genitourinary	Glomerulonephritis	580.1	0.282515	0.184662	2.34061	1.32646	0.12604	467	0.0148826	181874	-0.000529635	0.00256771	FALSE
Musculoskeletal	Arthropathy associated with other disorders classified elsewhere	713	0.617442	0.404096	2.33466	1.85418	0.126523	79	0.0368037	169884	-8.24104e-05	0.000465023	FALSE
Neurological	Myoneural disorders	358	0.439445	0.287795	2.33153	1.55185	0.126777	172	0.0257974	192040	-0.000140929	0.000895647	FALSE
Neoplasms	Cervical cancer	180.1	-0.861968	0.56487	2.32855	0.42233	0.12702	143	-0.026005	90932	7.15225e-05	0.0015726	FALSE
Dermatologic	Erythema nodosum	695.81	0.764231	0.501164	2.32536	2.14734	0.127281	55	0.0412075	188833	1.4752e-05	0.000291263	FALSE
Dermatologic	Disorder of skin and subcutaneous tissue NOS	689	0.10176	0.0667821	2.32184	1.10712	0.127569	4587	0.00456146	189279	-0.000110543	0.0242341	FALSE
Injuries & poisonings	Fracture of unspecified part of femur	800.2	-1.65413	1.08581	2.32076	0.191259	0.127658	56	-0.0466309	191889	-3.58368e-06	0.000291835	FALSE
Injuries & poisonings	Complications of transplants and reattached limbs	851	0.102089	0.0672055	2.30755	1.10748	0.128747	4353	0.0048865	181703	-0.000307273	0.0239567	FALSE
Sense organs	Other disorders of ear	388	0.640383	0.42181	2.30487	1.89721	0.128969	73	0.0378856	189014	-0.000104379	0.000386215	FALSE
Mental disorders	Polyneuropathy due to drugs	316.1	-1.08546	0.71583	2.29938	0.337745	0.129425	93	-0.0350501	175318	-0.000529648	0.000530465	FALSE
Injuries & poisonings	Poisoning by analgesics, antipyretics, and antirheumatics	965	0.099333	0.0655342	2.29748	1.10443	0.129584	5054	0.00385621	172947	-0.000257179	0.0292228	FALSE
Injuries & poisonings	Traumatic amputation	872	-0.54977	0.364844	2.27064	0.577082	0.131845	255	-0.0205508	187971	-4.32091e-05	0.00135659	FALSE
Congenital anomalies	Anomalies of respiratory system, congenital	748	0.794687	0.527676	2.26808	2.21375	0.132063	41	0.050074	193656	1.34479e-05	0.000211716	FALSE
Neoplasms	Cancer of eye	190	0.544094	0.361301	2.26782	1.72305	0.132085	104	0.0322784	192593	-2.48972e-05	0.000539999	FALSE
Pregnancy complications	Antepartum hemorrhage, abruptio placentae, and placenta previa	635.2	-0.447898	0.298346	2.25381	0.63897	0.133286	507	-0.00888323	102965	7.82637e-05	0.004924	FALSE
Circulatory system	Phlebitis and thrombophlebitis	451	-0.13861	0.0928821	2.22704	0.870567	0.135613	2741	-0.00629945	172582	-3.90663e-05	0.0158823	FALSE
Injuries & poisonings	Traumatic and surgical subcutaneous emphysema	958.2	0.582086	0.390172	2.22568	1.78977	0.135733	84	0.0360407	193504	-3.61972e-05	0.0004341	FALSE
Neurological	Essential tremor	333.1	-0.434806	0.291797	2.22039	0.64739	0.136198	325	-0.0188813	183225	-4.78585e-05	0.00177378	FALSE
Genitourinary	Bladder neck obstruction	596.1	0.183329	0.12363	2.19893	1.20121	0.138106	1101	0.0112612	184368	-0.000262471	0.00597175	FALSE
Circulatory system	Aortic valve disease	394.3	0.170854	0.115327	2.19477	1.18632	0.138479	1277	0.00949521	187177	-0.000103794	0.00682242	FALSE
Circulatory system	Arterial dissection	442.4	-32.6348	22.0375	2.193	6.71269e-15	0.138639	25	-0.0696692	187579	-0.000279201	0.000133277	FALSE
Neurological	Encephalitis	323	0.384362	0.259578	2.19252	1.46868	0.138682	245	0.0197115	193170	-7.35809e-06	0.00126831	FALSE
Circulatory system	Atrial fibrillation and flutter	427.2	0.0740945	0.0501899	2.17941	1.07691	0.139868	7862	0.00373366	173819	-0.000389137	0.045231	FALSE
Injuries & poisonings	Internal derangement of knee	835	0.144015	0.0976665	2.17433	1.1549	0.14033	2232	0.00616264	190351	-0.000108708	0.0117257	FALSE
Digestive	Appendicitis	540.1	0.179718	0.122026	2.16911	1.19688	0.140807	1435	0.00794616	192281	-7.29666e-05	0.00746304	FALSE
Circulatory system	Coronary atherosclerosis	411.4	0.0608447	0.0413349	2.16676	1.06273	0.141023	12843	0.00299925	173530	-0.000401226	0.0740103	FALSE
Circulatory system	Stricture of artery	447.1	0.243492	0.165663	2.16033	1.2757	0.141615	565	0.0146247	187579	-0.000279201	0.00301206	FALSE
Endocrine/metabolic	Disorders of parathyroid gland	252	0.217665	0.148674	2.14341	1.24317	0.143183	827	0.0105884	190606	-6.32024e-05	0.00433879	FALSE
Neurological	Myasthenia gravis	358.1	0.456023	0.312288	2.13237	1.57779	0.144217	145	0.026804	192040	-0.000140929	0.000755051	FALSE
Sense organs	Corneal edema	364.2	0.542706	0.372959	2.11742	1.72066	0.145632	90	0.0343977	183166	4.88583e-05	0.000491358	FALSE
Neoplasms	Pancreatic cancer	157	-0.298917	0.205644	2.11285	0.741621	0.146067	595	-0.0134577	181793	6.89572e-05	0.00327295	FALSE
Dermatologic	Superficial cellulitis and abscess	681	0.0910374	0.0627345	2.10585	1.09531	0.146737	5258	0.00416971	186193	-0.00022816	0.0282395	FALSE
Hematopoietic	Constitutional aplastic anemia	284.2	1.44326	0.994729	2.10515	4.2345	0.146804	6	0.125252	177885	-0.000757192	3.37297e-05	FALSE
Sense organs	Open-angle glaucoma	365.1	-0.19861	0.137279	2.09311	0.81987	0.147965	1185	-0.00941621	183166	4.88583e-05	0.00646954	FALSE
Sense organs	Primary open angle glaucoma	365.11	-0.19861	0.137279	2.09311	0.81987	0.147965	1185	-0.00941621	183166	4.88583e-05	0.00646954	FALSE
Congenital anomalies	Congenital anomalies of male genital organs	751.12	0.480182	0.332082	2.09085	1.61637	0.148184	130	0.027156	86079	-5.16379e-05	0.00151024	FALSE
Dermatologic	Prurigo and Lichen	695.7	-0.307607	0.212833	2.08889	0.735204	0.148373	607	-0.0126957	188833	1.4752e-05	0.00321448	FALSE
Neoplasms	Hodgkin's disease	201	0.44134	0.30706	2.06586	1.55479	0.15063	172	0.0218013	190545	-0.00115382	0.000902674	FALSE
Circulatory system	Cardiomegaly	416	0.113325	0.0791299	2.05103	1.12	0.152103	2967	0.00604265	187901	-0.000143048	0.0157902	FALSE
Circulatory system	Other hypertensive complications	401.3	0.562002	0.392762	2.04747	1.75418	0.152459	83	0.0324513	139954	-0.000452253	0.000593052	FALSE
Dermatologic	Cellulitis and abscess of leg, except foot	681.5	0.101175	0.0709858	2.03144	1.10647	0.154074	3996	0.00471138	186193	-0.00022816	0.0214616	FALSE
Dermatologic	Cellulitis and abscess of arm/hand	681.3	0.101175	0.0709858	2.03144	1.10647	0.154074	3996	0.00471138	186193	-0.00022816	0.0214616	FALSE
Dermatologic	Cellulitis and abscess of foot, toe	681.6	0.101175	0.0709858	2.03144	1.10647	0.154074	3996	0.00471138	186193	-0.00022816	0.0214616	FALSE
Symptoms	Nonspecific findings on examination of blood	790	0.363076	0.255061	2.02631	1.43774	0.154595	231	0.0210834	187929	-7.1259e-05	0.00122919	FALSE
Digestive	Hepatomegaly	573.3	0.376252	0.264502	2.02348	1.45681	0.154884	237	0.0192694	185454	-0.000212983	0.00127794	FALSE
Congenital anomalies	Congenital cataract and lens anomalies	753.1	0.699274	0.492658	2.01467	2.01229	0.155785	52	0.041288	193493	-5.16467e-06	0.000268744	FALSE
Digestive	Inflammatory conditions of jaw	526.5	0.563733	0.398677	1.99942	1.75722	0.15736	84	0.0333717	187374	3.34335e-05	0.000448301	FALSE
Genitourinary	Urinary incontinence	599.4	0.0867264	0.0614191	1.99386	1.0906	0.157938	5776	0.00324574	176884	-0.000271935	0.0326542	FALSE
Sense organs	Impacted cerumen	380.4	0.362927	0.257348	1.98882	1.43753	0.158464	242	0.0192784	192923	-2.9422e-05	0.00125439	FALSE
Neoplasms	Cancer of urinary organs (incl. kidney and bladder)	189	0.111695	0.0792066	1.98859	1.11817	0.158488	2891	0.00648138	190975	-9.81158e-05	0.0151381	FALSE
Mental disorders	Memory loss	292.3	0.232451	0.164853	1.98824	1.26169	0.158525	635	0.0121882	185896	-0.000280287	0.00341589	FALSE
Digestive	Ventral hernia	550.5	0.137771	0.0977524	1.98636	1.14771	0.158722	2071	0.00635599	163293	-0.000226591	0.0126827	FALSE
Circulatory system	Polyarteritis nodosa	446.6	0.848735	0.602211	1.98631	2.33669	0.158727	27	0.0596686	187579	-0.000279201	0.000143939	FALSE
Multiple	Injury to blood vessels	1007	0.416966	0.296884	1.97255	1.51735	0.160177	181	0.0223186	193685	-2.08569e-05	0.000934507	FALSE
Neoplasms	Melanomas of skin, dx or hx	172.1	-0.153413	0.109479	1.96364	0.857775	0.161125	2004	-0.006976	183415	1.90891e-05	0.010926	FALSE
Neoplasms	Melanomas of skin	172.11	-0.153413	0.109479	1.96364	0.857775	0.161125	2004	-0.006976	183415	1.90891e-05	0.010926	FALSE
Sense organs	Peripheral or central vertigo	386.2	-0.30724	0.219295	1.9629	0.735474	0.161203	563	-0.0132195	188499	-5.98356e-05	0.00298675	FALSE
Genitourinary	Cystic mastopathy	610.1	0.305227	0.218258	1.95571	1.35693	0.161972	410	0.0139465	103449	-7.3249e-05	0.00396331	FALSE
Injuries & poisonings	Poisoning by agents primarily acting on the smooth and skeletal muscles and respiratory system	975	-3.36174	2.40581	1.95257	0.034675	0.162311	32	-0.0571787	172947	-0.000257179	0.000185028	FALSE
Musculoskeletal	Degeneration of intervertebral disc	722.6	-0.145558	0.104245	1.94966	0.86454	0.162623	2310	-0.00669447	186947	6.57763e-05	0.0123564	FALSE
Circulatory system	Arrhythmia (cardiac) NOS	427.5	-0.238614	0.170957	1.94813	0.787719	0.162788	853	-0.0113204	173819	-0.000389137	0.0049074	FALSE
Mental disorders	Psychogenic and somatoform disorders	303	-0.451273	0.324271	1.9367	0.636817	0.164027	321	-0.0161736	161149	-0.000328733	0.00199195	FALSE
Mental disorders	Major depressive disorder	296.22	0.374954	0.26949	1.93585	1.45493	0.16412	251	0.0171586	161149	-0.000328733	0.00155756	FALSE
Mental disorders	Depression	296.2	0.374954	0.26949	1.93585	1.45493	0.16412	251	0.0171586	161149	-0.000328733	0.00155756	FALSE
Neurological	Trigeminal nerve disorders [CN5]	352.1	-0.377538	0.271788	1.92956	0.685547	0.164807	400	-0.0150092	184293	-7.78214e-05	0.00217046	FALSE
Genitourinary	Symptomatic menopause	627.2	-0.896784	0.646199	1.92594	0.407879	0.165203	110	-0.0275221	91346	2.66489e-05	0.00120421	FALSE
Circulatory system	First degree AV block	426.21	0.158179	0.114135	1.9207	1.17138	0.165779	1282	0.00920429	173819	-0.000389137	0.00737549	FALSE
Neoplasms	Benign neoplasm of lip, oral cavity, and pharynx	210	-0.310981	0.225175	1.90734	0.732728	0.167259	566	-0.0122556	192528	3.71005e-05	0.00293983	FALSE
Symptoms	Syncope and collapse	788	0.0746845	0.0541384	1.90305	1.07754	0.167737	7013	0.00360797	186853	-0.000135415	0.0375322	FALSE
Hematopoietic	Acquired hemolytic anemias	283	0.509374	0.369509	1.90031	1.66425	0.168044	103	0.0284093	177885	-0.000757192	0.000579026	FALSE
Circulatory system	Cardiac arrest	427.42	0.195902	0.142304	1.89514	1.21641	0.168623	843	0.0103734	173819	-0.000389137	0.00484987	FALSE
Digestive	Anal and rectal conditions	565	-0.0673066	0.0489138	1.89344	0.934909	0.168814	10368	-0.00281258	178041	0.00015933	0.0582338	FALSE
Injuries & poisonings	Traumatic arthropathy	836	0.439253	0.319784	1.88675	1.55155	0.169568	147	0.0245577	190351	-0.000108708	0.000772258	FALSE
Endocrine/metabolic	Congenital hypothyroidism	244.5	-6.79344	4.9544	1.88017	0.0011211	0.170315	27	-0.0752169	181188	-9.68878e-05	0.000149016	FALSE
Endocrine/metabolic	Disorders of protein plasma/amino-acid transport and metabolism	270	0.262033	0.191343	1.87537	1.29957	0.170862	439	0.0148457	193066	-4.22436e-05	0.00227383	FALSE
Neoplasms	Cancer of intrathoracic organs	164	0.75031	0.549499	1.86444	2.11766	0.172113	37	0.0482821	191634	-0.000312983	0.000193076	FALSE
Pregnancy complications	Known or suspected fetal abnormality affecting management of mother	655	-0.180274	0.132072	1.86312	0.835042	0.172265	2438	-0.00242522	104670	5.64889e-05	0.0232923	FALSE
Endocrine/metabolic	Amyloidosis	270.33	0.406358	0.298211	1.85682	1.50134	0.172992	155	0.0249425	193066	-4.22436e-05	0.000802834	FALSE
Mental disorders	Dementias	290.1	-0.133979	0.0983459	1.85591	0.874609	0.173097	2093	-0.00744333	185896	-0.000280287	0.011259	FALSE
Dermatologic	Ichthyosis congenita	691.1	1.19847	0.881846	1.847	3.31503	0.174133	9	0.0996463	188833	1.4752e-05	4.76612e-05	FALSE
Endocrine/metabolic	Paraproteinemia	270.32	0.287377	0.212146	1.83499	1.33293	0.175539	343	0.0168079	193066	-4.22436e-05	0.00177659	FALSE
Neoplasms	Benign neoplasm of unspecified sites	229	-0.194065	0.143285	1.8344	0.823604	0.175608	1325	-0.00744909	192541	5.12621e-05	0.00688165	FALSE
Genitourinary	Other disorders of bladder	596	0.0764476	0.0564659	1.83297	1.07945	0.175777	6352	0.00389406	184368	-0.000262471	0.0344528	FALSE
Infectious diseases	Althete's foot	110.12	-0.83415	0.616489	1.83079	0.434243	0.176035	105	-0.0285357	191299	-0.000203043	0.000548879	FALSE
Sense organs	Disorders of the orbit	376	-1.52813	1.12973	1.82965	0.216942	0.176169	51	-0.0412846	186799	1.96998e-05	0.000273021	FALSE
Endocrine/metabolic	Diabetic retinopathy	250.7	0.162316	0.120032	1.82863	1.17623	0.176289	1238	0.00874954	182380	1.52237e-05	0.00678803	FALSE
Genitourinary	Urethral stricture (not specified as infectious)	597.1	0.12923	0.0956044	1.82712	1.13795	0.176468	2108	0.00630202	184368	-0.000262471	0.0114337	FALSE
Endocrine/metabolic	Protein-calorie malnutrition	260	0.419667	0.310561	1.82607	1.52145	0.176593	155	0.0237177	190099	-0.000167766	0.000815365	FALSE
Digestive	Hemorrhage of rectum and anus	578.8	-0.079207	0.0586346	1.82482	0.923849	0.176741	7252	-0.00339608	177538	-0.000129779	0.0408476	FALSE
Endocrine/metabolic	Type 2 diabetes with renal manifestations	250.22	0.365332	0.270724	1.82104	1.44099	0.177189	204	0.0214649	178379	3.00185e-05	0.00114363	FALSE
Congenital anomalies	Cardiac shunt/ heart septal defect	747.11	-0.391507	0.29089	1.81143	0.676037	0.178337	365	-0.0147508	191480	4.75369e-05	0.0019062	FALSE
Endocrine/metabolic	Disorders of plasma protein metabolism	270.3	0.266079	0.197942	1.80695	1.30484	0.178875	403	0.0153245	193066	-4.22436e-05	0.00208737	FALSE
Respiratory	Respiratory insufficiency	509.2	0.176879	0.131912	1.79797	1.19349	0.179958	1016	0.00889284	183182	-0.000241241	0.0055464	FALSE
Mental disorders	Other persistent mental disorders due to conditions classified elsewhere	290.3	-1.38659	1.03697	1.78801	0.249925	0.181169	66	-0.0328854	185896	-0.000280287	0.000355037	FALSE
Circulatory system	Primary/intrinsic cardiomyopathies	425.1	0.178182	0.133338	1.78573	1.19504	0.181447	1014	0.00912155	191178	-0.000150868	0.00530396	FALSE
Respiratory	Abnormal results of function study of pulmonary system	514.1	-2.19674	1.64851	1.77573	0.111165	0.182675	34	-0.0523514	191635	-8.13322e-05	0.000177421	FALSE
Infectious diseases	Chronic hepatitis	70.4	0.393091	0.295266	1.7724	1.48155	0.183086	192	0.0197686	189763	-0.000243939	0.00101179	FALSE
Genitourinary	Chronic inflammatory pelvic disease	614.32	-0.540042	0.405877	1.77038	0.582724	0.183335	241	-0.0160929	102167	-6.31048e-05	0.00235888	FALSE
Circulatory system	Other acute and subacute forms of ischemic heart disease	411.9	0.164848	0.123927	1.76944	1.17921	0.183451	1155	0.00863418	173530	-0.000401226	0.00665591	FALSE
Dermatologic	Other specified diffuse diseases of connective tissue	709.6	-1.64858	1.24121	1.7641	0.192323	0.184113	48	-0.0413838	187039	-1.56246e-06	0.000256631	FALSE
Endocrine/metabolic	Nonspecific abnormal results of other endocrine function study	259.1	-4.03663	3.0444	1.75806	0.017657	0.184867	28	-0.0588491	190606	-6.32024e-05	0.0001469	FALSE
Neoplasms	Benign neoplasm of skin	216	-0.0957462	0.072445	1.74673	0.908695	0.186288	4839	-0.0038245	188604	8.96534e-05	0.0256569	FALSE
Injuries & poisonings	Toxic effect of carbon monoxide	986	-5.66274	4.28641	1.74528	0.00347297	0.186471	28	-0.0596668	193606	-7.25936e-06	0.000144624	FALSE
Digestive	Bariatric surgery	539	-2.50419	1.89994	1.73723	0.0817417	0.187491	32	-0.0522128	193834	8.6198e-06	0.00016509	FALSE
Infectious diseases	Arthropod-borne diseases	133	-1.09738	0.833304	1.73422	0.333746	0.187873	80	-0.0292086	193341	-5.11834e-05	0.000413777	FALSE
Digestive	Inguinal hernia	550.1	0.0635791	0.0482963	1.73301	1.06564	0.188027	9539	0.00343057	163293	-0.000226591	0.0584165	FALSE
Circulatory system	Peripheral angiopathy in diseases classified elsewhere	443.7	0.295589	0.224695	1.73057	1.34392	0.188338	309	0.0171228	187579	-0.000279201	0.00164731	FALSE
Sense organs	Otitis media and Eustachian tube disorders	381	0.169923	0.129294	1.72722	1.18521	0.188766	1173	0.00819174	191708	-6.0617e-05	0.00611868	FALSE
Pregnancy complications	Late pregnancy and failed induction	645	-0.334936	0.254982	1.72545	0.715384	0.188993	656	-0.00835948	193210	2.83827e-05	0.00339527	FALSE
Neurological	Encephalopathy, not elsewhere classified	348.8	0.483612	0.369403	1.71392	1.62192	0.190477	104	0.0278604	183225	-4.78585e-05	0.000567608	FALSE
Mental disorders	Speech and language disorder	315.2	-0.912269	0.698596	1.70527	0.401612	0.1916	81	-0.0326935	193229	-5.94863e-06	0.000419192	FALSE
Injuries & poisonings	Open wound of neck	870.6	-0.893189	0.687058	1.69005	0.409348	0.193594	95	-0.0276731	187971	-4.32091e-05	0.000505397	FALSE
Endocrine/metabolic	Type 2 diabetes with ophthalmic manifestations	250.23	0.151574	0.116847	1.68274	1.16366	0.194561	1328	0.00790722	178379	3.00185e-05	0.00744482	FALSE
Digestive	Dysphagia	532	0.0803969	0.0621317	1.67437	1.08372	0.195674	5458	0.00375238	164541	-4.79512e-05	0.0331711	FALSE
Digestive	Acute appendicitis	540.11	0.178816	0.138327	1.67109	1.1958	0.196112	1105	0.00794964	192281	-7.29666e-05	0.0057468	FALSE
Neurological	Nonspecific abnormal findings in cerebrospinal fluid	346.3	1.0775	0.834105	1.66877	2.93734	0.196424	12	0.0799785	183225	-4.78585e-05	6.54932e-05	FALSE
Infectious diseases	Intestinal infection due to protozoa	8.7	0.765281	0.594113	1.65922	2.1496	0.197709	33	0.0478764	191224	-0.000134879	0.000172572	FALSE
Neurological	Encephalitis, non-infectious	323.8	0.881356	0.684813	1.65637	2.41417	0.198094	25	0.0523265	193170	-7.35809e-06	0.00012942	FALSE
Endocrine/metabolic	Localized adiposity	278.3	-2.05547	1.60416	1.64183	0.128033	0.200074	37	-0.0431378	181845	7.3848e-05	0.00020347	FALSE
Hematopoietic	Coagulation defects	286	0.223317	0.174749	1.63309	1.25022	0.201276	614	0.0108718	191674	-0.000303726	0.00320336	FALSE
Sense organs	Primary angle-closure glaucoma	365.2	0.217304	0.170108	1.63186	1.24272	0.201446	592	0.0113831	183166	4.88583e-05	0.00323204	FALSE
Endocrine/metabolic	Other disorders of lipoid metabolism	277.5	-0.497136	0.389476	1.62926	0.60827	0.201806	211	-0.0192935	192276	-0.000117836	0.00109738	FALSE
Musculoskeletal	Schmorl's nodes	722.3	-1.77781	1.39326	1.6282	0.169008	0.201952	37	-0.0480538	186947	6.57763e-05	0.000197917	FALSE
Genitourinary	Cyst or abscess of Bartholin's gland	614.53	0.297501	0.233221	1.6272	1.34649	0.20209	398	0.0128666	102167	-6.31048e-05	0.00389558	FALSE
Neoplasms	Malignant neoplasm of other urinary organs	189.4	-0.715487	0.562325	1.61893	0.488954	0.203241	101	-0.0289767	190975	-9.81158e-05	0.000528865	FALSE
Genitourinary	Pelvic inflammatory disease (PID)	614.3	-0.33719	0.266241	1.60398	0.713773	0.205339	493	-0.0105114	102167	-6.31048e-05	0.00482543	FALSE
Injuries & poisonings	Opiates and related narcotics causing adverse effects in therapeutic use	965.1	-0.158802	0.125505	1.60099	0.853165	0.205763	1620	-0.007586	172947	-0.000257179	0.00936703	FALSE
Neurological	Lack of coordination	350.3	0.289323	0.228746	1.59978	1.33552	0.205935	315	0.0158908	190010	-6.33227e-05	0.00165781	FALSE
Symptoms	Cervicalgia	761	0.191632	0.152008	1.5893	1.21123	0.207426	828	0.0090363	193038	-3.87595e-05	0.00428931	FALSE
[truncated: 1,161 more rows]

## Sheet: Figure 7b - DLOOP
varName	varType	n	beta	lower	upper	pvalue	resType	description	isTraitOfInterest	Cat1_ID	Cat1_Title	Cat2_ID	Cat2_Title	Cat3_ID	Cat3_Title	Category	Path
[truncated: 31,898 more rows]

[truncated: 15 more sheets: Figure 7b - Complex I, Figure 7b - Complex III, Figure 7b - Complex IV, Figure 7b - Complex V, Figure 7b - RRNA, Figure 7b - TRNA, Supplementary Figures 2 & 3, Supplementary Figure 4, Supplementary Figure 5, Supplementary Figure 6, Supplementary Figure 7, Supplementary Figure 8, Supplementary Figure 9a, Supplementary Figure 9b, Supplementary Figure 10]
